# Supplementary material for: Photooxidation driven formation of Fe-Au linked ferrocene-based single-molecule junctions
Source: Nat Commun. 2024 Feb 16;15:1439. doi: 10.1038/s41467-024-45707-z (PMC10873316; doi:10.1038/s41467-024-45707-z)
Supplement: Supplementary file 3 — Source Data [file 41467_2024_45707_MOESM3_ESM.xlsx]

## Sheet: Fig. 1c. 2D
3373.74	3888.89	3565.66	3010.1	3010.1	2848.48	2474.75	2808.08	2525.25	2373.74	2141.41	1909.09	2090.91	1848.48	1969.7	2151.52	1888.89	2272.73	1818.18	1838.38	1757.58	1606.06	1696.97	1898.99	1909.09	1868.69	1676.77	1787.88	2090.91	1898.99	2171.72	1969.7	2000	1848.48	2030.3	1727.27	2141.41	2292.93	2303.03	1898.99	2161.62	2212.12	2303.03	2070.71	2151.52	2222.22	2181.82	2131.31	2333.33	2333.33
3600	3530	3750	3350	3260	3130	3130	2710	3000	2690	2850	2690	2260	2110	2140	2090	2400	2080	2290	2390	2220	2410	2260	2420	2540	2560	2470	2300	2480	2320	2610	2710	2590	2370	2770	2800	2490	2750	2970	2770	2710	2650	2720	2780	2820	3060	3080	2680	2910	3160
3430	3560	3310	2930	2760	2590	2590	2200	2310	2420	2190	2250	2070	2090	1770	1820	1820	1630	1880	1870	1680	1800	1930	1580	1930	1850	1770	1820	1960	1880	1760	1770	2320	1840	1870	1960	1670	1770	1970	2050	1980	2120	1630	1870	1920	1830	1990	2240	2160	1730
3690	2900	3630	2990	3040	3060	2810	2660	2420	2390	2240	2320	2200	2390	2000	2090	1940	2430	2060	2380	2560	2140	2310	2250	2160	2230	2570	2280	2130	2710	2460	2540	2680	2620	2490	2600	2480	2640	2630	2810	2860	2780	3080	3260	2910	2840	3000	2900	2900	2870
3390	3510	3330	3430	3070	2720	2660	2510	2540	2440	2440	1980	2300	1890	2120	2180	2060	2010	2100	2210	2130	2080	2060	2160	1630	2230	2030	1950	2330	2070	2320	2220	2230	2100	2250	2160	2320	2400	2260	2180	2600	2360	2660	2540	2550	2590	2490	2550	2650	2420
4020	4120	3990	3660	3740	3520	3720	3330	3380	3350	3070	3210	2930	3050	3180	3770	3480	3120	3310	3160	3350	3100	3400	3310	3260	3230	3770	3470	3820	3790	3800	3760	3550	3770	3920	3930	3520	3840	3970	3810	4040	4140	4090	3840	4030	4120	3910	3780	4120	3870
3850	4020	3570	3350	3540	3210	3110	3060	2960	2440	2400	2330	2430	2430	2240	2310	2060	2170	2390	2250	2350	2170	2380	2190	2070	2190	2170	2190	2200	2210	1980	2320	2320	2200	2460	2330	2400	2390	2270	2560	2200	2190	2220	2380	2730	2540	2400	2970	2350	2400
4450	4360	4330	4260	3910	3610	3920	3460	3080	3070	3030	2920	2930	2950	2670	2650	2530	2470	2230	2500	2470	2390	2370	2290	2600	2640	2790	2540	2560	2710	2550	2290	2650	2680	2550	2540	2540	2710	3130	2880	2650	2770	2540	2680	2790	2790	2930	3000	3050	3220
3410	2990	2870	3210	2710	2620	2230	2700	2500	2310	1730	2140	1800	1960	1880	2090	2170	1760	1930	1850	2290	1710	2040	1700	1730	1810	1940	1940	1870	2190	2110	1640	2040	2180	2080	1950	2020	1950	2110	1850	1880	2000	2140	2030	2150	1820	1890	1940	2020	1870
3320	3680	2850	3120	2880	2740	2840	2500	2650	2410	2560	2090	2460	2310	2370	2000	2050	2570	2610	2310	2420	2380	2570	2870	2790	2410	2640	2660	2590	2610	2430	2870	2800	2470	3100	2410	2460	2520	2490	2400	2500	2570	2480	2390	2670	2580	2670	2790	2390	2510
1913.04	2032.61	2000	1967.39	2086.96	2043.48	2076.09	1706.52	2076.09	1847.83	1847.83	1695.65	1641.3	1728.26	1945.65	1902.17	1380.43	1880.43	1673.91	1565.22	1760.87	1652.17	1554.35	2000	1630.43	1652.17	1782.61	1673.91	1934.78	1760.87	1913.04	1771.74	1836.96	1836.96	2097.83	1869.57	2010.87	1793.48	1956.52	1847.83	1728.26	1804.35	2217.39	2086.96	2043.48	1978.26	2152.17	2000	1902.17	1902.17
4600	4270	4020	3780	3240	3260	3150	3000	3020	2680	2690	2740	2490	2610	2470	2220	2240	2020	2210	2240	2190	1940	2300	2000	2160	2310	1950	2030	2020	1970	2230	1850	2050	2120	2140	1930	1850	2000	1990	2050	2070	2300	2290	2440	2420	2160	2120	2110	2330	2470
4840	4470	4080	3520	3840	3290	3080	2610	2870	2760	2420	2360	2190	2100	2020	2130	2150	1880	2080	1750	2030	1860	1800	1880	1770	1810	1940	1870	1730	2010	2020	1790	1940	2020	1920	1970	2080	2130	2280	2200	1800	2070	2170	2310	2120	2100	1880	2100	2320	1880
4220	4440	3880	4060	3930	3330	3220	2970	2940	2920	2470	2400	2450	2200	2200	2040	1600	1970	1980	1760	1890	1860	1700	1940	1700	1700	1950	1840	1620	1610	1680	1600	1740	1610	1690	1580	1440	1700	1750	1600	1700	1390	1720	1550	1630	1920	1510	1520	1680	1580
3680	3500	3420	3050	2660	2500	2520	2520	2480	2040	2080	1970	1740	1940	1850	1600	1800	1590	1530	1740	1490	1300	1680	1600	1600	1670	1770	1620	1420	1270	1560	1760	1490	1700	1400	1540	1290	1360	1460	1720	1560	1660	1580	1780	1510	1740	1720	1590	1760	1480
3640	3920	3780	3530	3340	2810	2820	2720	3050	2530	2060	2530	2380	2340	2450	2290	2230	2160	2360	1910	2130	2020	1730	1790	1780	2140	1780	1910	1800	1960	1960	1840	1780	2040	1730	1740	1490	1800	1940	1670	1800	1460	1570	1730	1750	2010	1940	1810	1630	1770
3484.85	3070.71	2878.79	2515.15	2555.56	2515.15	2303.03	2171.72	2424.24	1919.19	1959.6	1717.17	1818.18	1787.88	1565.66	1636.36	1535.35	1717.17	1353.54	1303.03	1616.16	1414.14	1242.42	1383.84	1353.54	1222.22	1363.64	1373.74	1474.75	1232.32	1414.14	1565.66	1444.44	1262.63	1191.92	1494.95	1404.04	1424.24	1484.85	1282.83	1363.64	1474.75	1343.43	1343.43	1565.66	1272.73	1181.82	1464.65	1262.63	1535.35
3212.12	2777.78	2616.16	2474.75	2666.67	2393.94	2252.53	2232.32	2212.12	2262.63	1878.79	1929.29	1919.19	1848.48	1828.28	1656.57	1959.6	1979.8	1585.86	1676.77	1737.37	1454.55	1545.45	1494.95	1393.94	1676.77	1323.23	1464.65	1393.94	1464.65	1454.55	1151.52	1030.3	1030.3	1212.12	1282.83	1363.64	1303.03	1040.4	1353.54	1393.94	1282.83	1393.94	1494.95	1191.92	1373.74	1414.14	1141.41	1262.63	1262.63
2848.48	2656.57	2828.28	2767.68	2555.56	2555.56	2272.73	2171.72	1919.19	1767.68	1767.68	1969.7	1656.57	1727.27	1505.05	1404.04	1363.64	1373.74	1262.63	1252.53	1373.74	1484.85	1434.34	1444.44	1232.32	1383.84	1474.75	1303.03	1303.03	1303.03	1292.93	1333.33	1444.44	1242.42	1232.32	1343.43	1171.72	1212.12	1272.73	1121.21	1121.21	1080.81	1292.93	1222.22	1313.13	1454.55	1131.31	1212.12	1222.22	1404.04
2727.27	3010.1	3000	2727.27	2494.95	2393.94	2464.65	2292.93	2000	2202.02	1898.99	1838.38	1828.28	1515.15	1666.67	1232.32	1515.15	1494.95	1252.53	1414.14	1151.52	1262.63	1272.73	1262.63	1313.13	1454.55	1313.13	1363.64	1060.61	1141.41	1252.53	1191.92	1262.63	1161.62	1111.11	1222.22	1151.52	1040.4	1313.13	1252.53	1040.4	1161.62	969.697	1242.42	1171.72	1080.81	1080.81	1070.71	1282.83	1121.21
3980	3810	3700	3370	3230	2860	2910	3240	2690	2770	2500	2290	1990	1980	2040	1920	1690	1790	1870	1870	1970	1860	1680	1640	1790	1630	1630	1740	1640	1550	1480	1540	1470	1690	1220	1540	1630	1500	1260	1550	1610	1510	1550	1480	1490	1420	1490	1490	1380	1420
4650	4290	3880	3670	3690	3440	3090	2570	2690	2640	2210	2040	2110	2060	1840	1490	1780	1910	1730	1650	1440	1600	1630	1730	1560	1610	1540	1490	1660	1590	1440	1600	1370	1380	1310	1630	1460	1490	1360	1480	1540	1350	1410	1320	1340	1450	1180	1060	1170	1100
4870	5010	4320	3840	3200	3660	2960	2770	2490	2700	2020	2120	2030	1920	1800	1800	1510	1570	1660	1330	1570	1240	1250	1290	1540	1160	1220	1400	1230	1130	1210	1250	1240	1110	1020	1080	1190	1350	1250	1010	1120	1070	1200	1120	1030	1350	1070	1070	1050	1180
5090	4620	4110	4130	3990	3910	3380	3460	3030	3200	2680	3030	2580	2500	2570	2370	2300	2290	2310	2660	2340	2420	2260	2450	2230	2030	2100	2300	2020	2130	2100	2160	2070	2080	2110	1810	1850	2020	1930	1810	1890	1860	2020	1620	1750	1750	2070	1820	1720	1860
3120	3110	2810	2640	2290	2370	2010	1800	1750	1900	1850	1450	1360	1420	1240	1270	1350	1130	1160	960	1010	1010	1080	1100	1000	940	920	1040	900	910	940	990	1090	1030	960	860	960	770	980	1210	1070	1050	1100	880	950	1020	1000	910	780	980
3171.72	2959.6	2797.98	2616.16	2343.43	2505.05	2464.65	2121.21	2131.31	2060.61	2090.91	2050.51	1939.39	2070.71	1989.9	2060.61	1767.68	1676.77	1777.78	1797.98	1808.08	1595.96	1818.18	1585.86	1414.14	1454.55	1464.65	1595.96	1616.16	1737.37	1474.75	1696.97	1414.14	1575.76	1454.55	1303.03	1464.65	1595.96	1393.94	1424.24	1757.58	1666.67	1575.76	1656.57	1747.47	1535.35	1575.76	1565.66	1545.45	1242.42
2132.65	2428.57	2071.43	2102.04	1806.12	1938.78	1775.51	1887.76	1653.06	1571.43	1642.86	1479.59	1377.55	1500	1612.24	1551.02	1428.57	1714.29	1469.39	1673.47	1306.12	1091.84	1397.96	1265.31	1275.51	1234.69	1367.35	1244.9	1255.1	1265.31	1255.1	1081.63	1459.18	1214.29	1448.98	1204.08	1142.86	1346.94	1214.29	1265.31	1102.04	1428.57	1285.71	1234.69	1326.53	1214.29	1183.67	1142.86	1193.88	1326.53
2760.42	2989.58	2802.08	2718.75	2645.83	2781.25	2385.42	2531.25	2291.67	2687.5	2552.08	2489.58	2375	2322.92	2239.58	1927.08	2104.17	2343.75	2010.42	2125	1833.33	1895.83	1916.67	1729.17	2135.42	1739.58	1645.83	1781.25	1687.5	1843.75	1666.67	1708.33	1718.75	1468.75	1510.42	1500	1479.17	1364.58	1364.58	1541.67	1656.25	1593.75	1281.25	1729.17	1427.08	1510.42	1406.25	1635.42	1447.92	1750
3292.93	3434.34	3020.2	3060.61	3191.92	3070.71	2949.49	2828.28	2252.53	2636.36	2484.85	2363.64	2131.31	2262.63	2595.96	2070.71	1969.7	2080.81	2040.4	1919.19	1979.8	2000	2090.91	1656.57	1787.88	2020.2	2222.22	2040.4	1787.88	1707.07	1686.87	1929.29	1808.08	2080.81	1858.59	1969.7	1787.88	1777.78	1525.25	1686.87	1686.87	1646.46	1656.57	1393.94	1484.85	1454.55	1555.56	1595.96	1313.13	1272.73
3357.14	3071.43	3183.67	2897.96	2724.49	2867.35	2602.04	2489.8	2275.51	2193.88	2234.69	2000	1897.96	1969.39	2163.27	2142.86	1887.76	1673.47	1959.18	1806.12	1663.27	1846.94	1642.86	1653.06	1602.04	1602.04	1591.84	1530.61	1591.84	1836.73	1489.8	1571.43	1683.67	1693.88	1551.02	1397.96	1193.88	1551.02	1755.1	1642.86	1571.43	1632.65	1438.78	1295.92	1795.92	1438.78	1459.18	1530.61	1255.1	1622.45
3590	3840	3680	3160	3450	3260	2910	2870	2880	2620	2710	2750	2540	2510	2390	2500	2160	2110	2400	1950	2380	2260	2110	2210	1930	2380	2250	1990	2070	1980	2230	2170	2190	2010	1830	2320	1870	1840	1640	2210	1820	1820	1580	1770	1590	1840	2010	1830	1720	1770
3490	3170	3590	3160	2730	2640	2470	2590	2380	2280	2240	2100	2190	1800	1970	1780	1620	1800	1580	1670	1860	1670	1670	1800	1760	1840	1690	1430	1410	1560	1400	1390	1630	1540	1450	1490	1540	1450	1260	1380	1320	1320	1480	1150	1030	1200	1050	1210	1150	1220
3680	3610	3020	3500	3250	2960	2910	2990	2970	2280	2730	2350	2790	2560	2430	2180	2150	2230	2220	2160	1830	2010	1890	1830	1980	1780	1930	1870	1980	2120	1740	2150	1810	1900	2190	1780	1980	1810	1860	1560	1780	1610	1650	1560	1840	1870	1570	1460	1720	1730
4040.82	4061.22	3071.43	3367.35	3081.63	3234.69	3040.82	2908.16	2734.69	2836.73	2795.92	2224.49	2306.12	2377.55	2193.88	2214.29	2071.43	1938.78	1867.35	1795.92	1908.16	1928.57	1918.37	1908.16	1642.86	1653.06	1846.94	1551.02	1714.29	1642.86	1795.92	1612.24	1704.08	1765.31	1622.45	1510.2	1448.98	1418.37	1285.71	1428.57	1551.02	1469.39	1224.49	1428.57	1418.37	1224.49	1530.61	1377.55	1275.51	1326.53
4050	3660	3290	3390	2850	3090	2800	2620	2740	2290	2620	2510	2160	2140	2310	1820	2110	1900	1730	2030	1870	2010	2100	1960	1730	1920	1760	1650	1700	1850	1680	1530	1710	1460	1640	1460	1350	1520	1390	1350	1590	1680	1420	1400	1570	1470	1530	1470	1570	1470
4140	3630	3610	3390	3340	2920	2950	2820	2700	2460	2490	2140	2430	2010	2000	1870	1640	1900	1690	1850	1940	1870	1770	1860	1670	1590	1830	1830	1730	1570	1600	1550	1560	1510	1360	1430	1550	1520	1420	1540	1460	1560	1570	1400	1630	1220	1290	1370	1210	1470
4666.67	4767.68	4555.56	4161.62	3909.09	4111.11	3898.99	3555.56	2717.17	2949.49	2868.69	2686.87	2757.58	2575.76	2636.36	2616.16	2373.74	2262.63	2313.13	2363.64	2424.24	2232.32	2060.61	2353.54	2313.13	2060.61	2020.2	2323.23	1909.09	2090.91	2050.51	2040.4	2232.32	1666.67	1616.16	1878.79	1737.37	1959.6	2101.01	1888.89	2131.31	2181.82	1969.7	1888.89	1949.49	2040.4	2000	1878.79	1747.47	2010.1
5300	4850	4890	4280	4150	3690	3630	3180	3400	3090	2970	2720	2530	2670	2480	2450	2220	2320	2530	2040	2190	2210	2080	2350	2070	1860	2160	1960	1920	2040	1930	2020	2090	1990	2250	1820	1900	2040	2200	1930	1840	1970	1990	1860	2170	1630	1890	1890	1910	1670
5290	5010	4250	4600	4100	3870	3780	3440	3400	2920	2860	2890	2820	2330	2320	2290	1980	2090	1920	1900	1850	1860	1490	1860	1800	1900	1610	1640	1600	1590	1490	1510	1770	1580	1540	1730	1480	1500	1380	1510	1500	1440	1600	1450	1440	1680	1580	1420	1300	1580
5460	4980	5060	4450	4480	4020	3620	3660	3240	3280	3180	2890	3000	3330	2550	2630	2630	2700	2570	2320	2210	2330	2230	2500	1970	2040	2010	2190	2400	2340	2140	2130	2210	2050	1860	2110	1770	2220	2120	2090	2110	2160	1830	1810	2030	2120	1820	1940	1990	2200
5470	5270	5050	4840	4300	3700	3690	3120	3130	2640	3350	2910	2670	2430	2270	2290	2310	2250	1980	1970	1980	2250	1930	2310	2020	2150	2130	1890	2110	1760	1960	1660	1780	1470	1440	1730	1530	1700	1780	1520	1550	1630	1570	1630	1850	1450	1510	1620	1640	1620
5550	5080	5060	4570	4110	3590	3580	3350	2970	2620	2510	2400	2430	2240	2140	2020	1750	1890	1840	1690	1830	2010	1780	1950	1540	1740	1640	1880	1750	1570	1650	1700	1500	1680	1580	1930	1820	1570	1510	1730	1410	1660	1360	1530	1470	1510	1390	1680	1720	1480
4860	4740	4500	4110	3640	3550	3380	3270	3010	2450	2390	2360	2280	1980	1760	1880	1910	1870	1690	1670	1620	1890	1840	1880	1780	1780	1690	1390	1680	1550	1370	1580	1360	1630	1690	1480	1630	1440	1330	1420	1650	1390	1410	1590	1420	1700	1550	1540	1370	1510
5020	4760	4350	4000	3910	3330	2920	3230	2730	2520	2540	1920	1890	1930	1560	1470	1570	1610	1690	1420	1510	1390	1680	1590	1670	1360	1810	1430	1740	1370	1510	1650	1510	1370	1530	1570	1640	1550	1630	1430	1450	1490	1590	1740	1660	1520	1980	1410	1530	1870
5320	5180	5210	4570	4250	4030	3620	3310	3400	2900	2740	2760	2490	2620	2050	2210	1960	1980	1840	2210	2020	1940	1610	2130	1690	1740	1770	1910	1790	1710	1870	1790	1820	1430	1760	1940	1670	1890	1460	1700	1720	1640	1540	1690	1550	1750	1740	1540	1570	1780
4930	4190	4330	4000	3560	3550	3160	2890	2690	2610	2260	2410	2070	1810	1690	1750	1780	1820	1730	1770	1650	1510	1670	1780	1600	1740	1860	1620	1740	1680	1940	1850	1830	1950	2100	1740	1980	1570	1900	1820	1460	1670	1860	1740	1640	1830	1840	1650	1830	1600
6120	5150	4600	4700	3960	4200	3700	3290	3060	2830	2940	2780	2550	2350	2380	2260	1900	1880	1960	1770	1870	1820	1870	2050	1870	1870	1700	1970	1920	1770	1890	1800	1700	1920	2060	1900	1970	1820	1860	1760	1830	1920	1770	1840	1720	1870	1570	1750	1840	1560
4630	4150	4050	3950	3160	3430	3160	2870	2820	2860	2540	2550	2370	2590	2260	2420	2090	2120	2320	2190	2190	2340	2260	2150	2080	2170	2150	2590	2390	2130	2140	2100	2260	2360	2040	2110	2330	2320	2410	2370	2090	2270	2290	2310	2310	2360	2460	2530	2290	2440
4840	4300	4020	4410	3760	3250	3300	2800	2720	2860	2380	2240	2080	1910	2060	1870	2100	1760	1940	1990	1640	1760	1460	1560	1840	1890	1460	1520	1780	1690	1890	1830	2030	1730	1500	1730	1960	2170	2030	1820	1650	1910	1660	2010	2040	2190	1840	1770	2010	1960
4900	4700	4030	4150	3680	3380	3210	3150	2540	2760	2150	2210	2280	2200	2430	1930	2040	2020	1930	1890	1990	2010	2070	2050	1890	1950	2330	2220	2070	1970	2000	1910	2020	2090	2160	2030	1940	2000	2250	2100	2260	2170	2330	2150	2160	2220	2340	1880	2130	2140
4550	4570	4000	3470	3450	3020	2330	3120	2430	2220	1860	1900	1810	1700	1740	1830	1430	1550	1550	1710	1530	1460	1520	1570	1900	1680	1670	1600	1580	1580	1550	1710	1500	1790	1610	1890	1600	1630	1570	1530	1630	1980	1440	2010	1760	1630	2180	1610	1880	1730
4930	4440	4260	3760	3280	3650	2710	2650	2220	2030	1950	2190	1580	1770	1590	1530	1620	1630	1520	1570	1570	1150	1560	1510	1490	1690	1570	1270	1520	1910	1580	1930	1880	1950	1980	2100	1810	1740	1960	1970	1980	1870	1900	1930	2130	2000	1620	1970	1880	1790
6070	5080	4990	4080	3770	3790	3770	3390	3580	3090	3130	2850	2710	2460	2690	2580	2330	2550	2390	2390	2280	2570	2490	2620	2690	2510	2490	2620	2620	2720	2660	2380	2740	2760	2840	2610	2690	2790	2710	2550	2390	2690	2640	2510	2450	2830	2430	2770	2890	2880
5190	5060	4440	4060	3780	3630	3430	3100	2950	2980	2780	2580	2580	1960	2380	2100	2090	1920	2460	2140	2270	1810	2080	2080	1900	2140	2170	2020	2190	2190	2050	1900	1860	2200	2250	2090	1940	2110	2080	2080	1950	2360	2500	2150	2340	2100	2390	2410	2230	2230
5210	4750	4430	4030	3980	3870	3490	3340	2630	3270	2840	2590	2510	2420	2480	2640	2480	1990	2020	2220	2140	2310	2480	2200	2090	2290	2380	2330	2190	2500	2470	2200	2580	2300	2360	2150	2460	2290	2380	2460	2430	2340	2450	2640	2450	2600	2540	2590	2410	2490
4910	4890	4340	3720	3430	3520	2820	3010	2580	2340	2220	1920	1980	1640	1950	1690	1790	1610	1630	1740	1790	1780	1690	1770	1860	1480	2000	1660	1840	1780	2170	1880	2060	1990	2020	1820	1710	1870	2140	1730	2280	1890	1910	1930	2090	2190	2070	1990	2060	2210
5110	4620	4250	4110	3820	3650	3200	3110	2860	3000	2440	2540	2340	2120	2200	2030	2130	2180	2100	1960	1870	2030	1820	1720	1970	2060	1750	2120	2180	2160	1920	2160	1950	1790	2070	2010	2220	2310	2230	2190	2300	2100	2340	2230	2180	2390	1960	2190	2050	2060
5510	4970	4710	4110	4080	3810	3510	3410	3130	2940	2690	2700	2430	2690	2270	2190	2320	2120	2410	2330	2130	1830	2080	2060	2370	2220	2160	2400	2060	2160	2320	2150	2320	2460	2380	2290	2200	2110	2510	2350	2450	2370	2440	2230	2490	2150	2380	2320	2450	2560
4760	4340	4330	3970	3620	3240	2810	2880	2870	2380	2400	2120	2010	2090	2130	2170	1810	1840	1960	1820	2040	1940	2010	1880	2000	2050	1920	1900	1920	1980	1820	2070	2130	2140	2050	2200	2010	2130	2260	2030	2020	2160	1850	1800	2060	2090	2130	2080	2210	2330
5460	5240	4310	4360	4190	3950	3590	3300	3010	3340	2970	2930	2830	2640	2620	2440	2860	2770	2470	2320	2650	2390	2200	2490	2760	2540	2520	2510	2620	2280	2700	2400	2780	3010	2560	2490	2540	2380	2540	2460	2980	2830	2640	2670	2800	2610	2550	2900	2970	2820
5410	5160	4930	4110	3690	3570	3840	3300	3040	3010	2880	2570	2390	2280	2240	2360	1970	1760	2030	2150	2150	2090	2270	2130	2130	1990	2140	2150	2390	2350	2180	2030	2310	2000	2140	2160	2470	2370	2410	2140	2190	2640	2460	2420	2610	2280	2460	2530	2560	2480
5272.73	4818.18	4252.53	4292.93	3565.66	3000	3020.2	2929.29	2575.76	2292.93	2070.71	1929.29	2030.3	2020.2	2151.52	2101.01	1696.97	1727.27	1888.89	1878.79	1797.98	1484.85	1898.99	1808.08	1707.07	1515.15	1676.77	1595.96	1929.29	1606.06	1838.38	1949.49	1898.99	1808.08	1959.6	2030.3	1949.49	2020.2	1858.59	1909.09	2313.13	2121.21	1989.9	2070.71	2141.41	1959.6	1767.68	2212.12	1969.7	1858.59
4730	4790	4240	4090	3830	3350	3320	2970	2590	2620	2180	2370	2210	2090	2080	2120	2180	2020	2130	2010	2180	2020	2150	2250	2320	1870	2030	2150	2080	1890	2250	2150	2360	2260	2150	2180	2450	2360	2320	2440	2280	2080	2030	2270	2190	2210	2420	2330	2750	2430
4990	4220	3980	4060	3410	3270	3110	2760	2930	2650	2040	2020	2100	2010	2260	2070	1980	1860	2050	1930	2150	1900	1880	1790	2060	1800	1790	1910	1710	2100	1630	2270	2180	1790	1990	1830	1810	2230	1700	1970	2080	2020	2250	1840	2110	1860	2220	2210	2100	2170
5250	4700	5120	4620	4290	3390	3520	3090	3120	2960	2720	2530	2620	2260	2380	2260	2400	2210	2490	2200	2230	2460	2020	2300	2340	1950	2420	2420	2370	2410	2160	2590	2390	2210	2600	2530	2460	2290	2480	2780	2200	2420	2980	2480	2580	2450	2370	2810	2540	2500
4910	4540	4300	3690	3810	3870	3150	3110	2800	2450	2400	2620	2270	2230	2480	2440	1850	2360	2150	2300	2070	2160	2310	2060	2340	2360	2220	2210	2260	2450	2170	2490	2380	2310	2600	2240	2270	2780	2490	2400	2450	2540	2430	2400	2220	2490	2480	2550	2500	2510
5880	5530	5070	4900	4330	4020	3990	3610	4000	3050	3130	3030	2850	2870	2870	2690	2650	2660	2440	2650	2530	2450	2500	2670	2870	2600	2610	2970	2760	2750	2680	2790	2680	2660	2780	2690	3020	2850	2800	2530	2560	2710	2560	2890	2750	2760	2960	3120	2510	2720
5310	5040	4170	4150	3960	3460	3190	3040	2850	3130	2840	3080	2590	2390	2470	2350	2300	2490	2410	2320	2340	2370	2700	2230	2570	2280	2460	2530	2320	2590	2470	2450	2330	2410	2560	2790	2680	2650	3040	2700	2660	2840	2770	2990	2970	3020	2590	2810	2670	2710
4980	4410	4160	4070	3580	3060	2950	2890	2080	2300	2400	2060	2200	1980	1890	1940	1850	1830	2010	1880	2220	2130	1870	2000	2080	2410	2150	2090	2070	2290	2170	2060	1960	2130	2130	2370	2390	2190	2380	2210	2490	2250	2420	2440	2240	2600	2590	2080	2540	2420
5650	5530	5090	4200	4110	4080	3690	3170	3520	3270	3160	3010	2960	2680	2290	2280	2670	2500	2590	2520	2310	2260	2450	2430	2740	2420	2470	2670	2480	2460	2550	2590	2580	2330	2530	2720	2450	2730	2680	2690	2700	2530	2730	2710	2810	2780	2500	2620	2690	3030
4410	4230	4220	3390	3140	3190	2750	2680	2350	2120	2270	2300	1870	1910	1860	2240	2290	1800	2010	1880	1930	2110	2220	1870	1990	2350	2030	2210	2270	2360	2110	2560	2590	2340	2770	2840	2630	2460	2210	2540	2460	2670	2560	2510	2690	2710	2330	2530	2770	2910
4610	5020	4370	3910	3750	3260	3280	2780	2840	2030	2350	2080	2010	1660	1620	1370	1560	1390	1480	1270	1430	1450	1450	1280	1460	1510	1570	1640	1460	1570	1390	1780	1460	1710	1500	1520	1620	1880	1620	1560	1590	1570	1600	1390	1800	1540	1530	1820	1800	1580
5220	5250	4650	4220	3660	3690	3330	2980	2690	2440	2130	2060	2150	1640	1590	1540	1550	1470	1460	1460	1250	1550	1420	1200	1430	1320	1540	1320	1760	1320	1450	1540	1480	1490	1470	1540	1630	1320	1620	1860	1770	1790	1540	1430	1580	1740	1870	1750	1910	1740
5280	4860	4590	4500	4480	3690	3290	3310	2630	2670	2910	2570	2280	2210	2230	2280	2130	2080	1900	1980	1960	2060	2090	1900	1880	1890	1870	1930	1870	1560	1950	1870	1730	1940	1880	1970	1850	1790	1760	1880	1950	2290	2130	1880	2020	1890	2020	2080	1970	1890
4920	4810	4010	4330	3760	3380	3490	3200	2560	2270	2120	2320	2050	2310	1940	1810	1680	1730	1680	1620	1810	1930	1590	1500	1470	1600	1640	1530	1760	1400	1690	1610	1520	1590	1360	1440	1840	1540	1440	1760	1510	1440	1440	1520	1560	1550	1510	1460	1590	1810
4330	4260	4040	3690	3930	2870	2980	2470	2490	2140	1940	2110	1690	1810	1550	1490	1660	1490	1190	1620	1300	1520	1310	1580	1330	1180	1320	1480	1260	1330	1200	1410	1320	1240	1260	1350	1370	1110	1200	1480	1170	1230	1070	1170	1310	1130	1500	1340	1290	1280
5050	4640	4230	3770	3540	3420	2920	2780	2680	2460	2550	2110	2040	2010	1620	1670	1680	1610	1590	1470	1600	1460	1430	1430	1710	1550	1370	1390	1670	1510	1690	1580	1140	1370	1640	1490	1280	1390	1380	1320	1640	1480	1530	1330	1450	1410	1210	1450	1420	1270
5970	5220	4390	4240	4400	4090	3400	3740	3180	2920	2700	2660	2410	2350	2430	2010	2020	1950	1860	1670	1950	1760	1640	1400	1590	1550	1530	1790	1970	1480	1470	1760	1600	1740	1570	1520	1440	1510	1660	1390	1690	1520	1320	1650	1360	1420	1490	1470	1110	1550
5690	5450	4880	4270	4240	3950	3540	3570	2930	2980	2700	2720	2480	2150	2180	2290	2330	2060	2240	1960	2080	2090	1920	1800	2000	1980	2130	1830	2010	1880	1910	1780	1780	1820	1730	1860	1850	2010	1980	1960	1970	1810	1830	1960	1830	1770	1600	1760	1780	1770
5400	5000	4680	4360	3770	3670	3580	3040	3010	2490	2370	2190	2120	2380	2030	2130	2020	1980	1760	1910	1790	2120	1730	1930	1950	1960	1880	2040	2100	1780	1760	1820	1850	1660	1880	1890	1350	1650	1830	1730	1890	1840	1720	1690	1710	1340	1480	1630	1740	1660
4660	4680	4900	4040	4220	3940	3570	2960	2890	2530	2730	2410	2380	2370	1960	2090	2090	1680	1820	2170	1770	1520	1450	1710	1750	1770	1620	1540	1450	1610	1290	1510	1560	1420	1430	1400	1550	1270	1340	1260	1170	1520	1540	1250	1240	1250	1400	1540	1280	1290
5320	5580	4980	4470	4210	4390	3570	3670	3420	3020	3070	2670	2610	2340	2550	2120	2260	2200	2110	1950	1860	2150	2080	1920	1990	1930	1900	1760	1780	1800	1810	1710	1690	1800	1790	1930	1610	1560	1550	1440	1700	1530	1600	1530	1720	1600	1690	1550	1530	1550
5590	5860	4860	4700	4400	4480	3660	3450	3990	3270	3150	2960	3140	2590	2360	2350	2230	2510	2200	2230	2060	2190	2080	2030	2290	2010	2180	1790	2240	1960	1890	1890	1860	1890	2100	1750	1860	2020	1920	1820	1650	1670	1720	1700	1730	1740	1430	1770	2000	1700
4580	4230	4070	4460	3740	3140	3250	2660	2700	2320	2380	2110	1990	2010	1980	1770	1850	1980	1670	1570	1780	1840	1870	1710	1700	1830	1460	1640	1740	1650	1710	1740	1600	1540	1640	1580	1480	1530	1870	1640	1510	1510	1520	1490	1420	1480	1560	1460	1500	1670
4640	4600	3990	3990	3630	3430	3120	2670	2620	2550	2160	1840	2070	1810	1670	1620	1800	1570	1470	1290	1550	1450	1270	1230	1310	1320	1340	1410	1330	1380	1470	1170	1320	1490	1300	1450	1550	1230	1350	1400	1230	1480	1300	1500	1120	1310	1520	1420	1310	1360
5190	4740	4850	4570	3770	3810	3310	3120	2680	2630	2330	2150	2070	2040	1610	1680	1630	1670	1400	1240	1270	1300	1270	1120	1140	1300	1180	1280	1270	1090	1050	1110	1120	1050	1220	1190	1130	980	1040	950	1040	810	830	960	880	910	910	960	1010	1080
5500	4970	5020	3950	4020	3680	3580	3600	2930	2540	2800	2320	1840	1990	1930	1910	1830	1760	1460	1580	1320	1420	1430	1470	1400	1410	1400	1370	1360	1440	1430	1500	1490	1350	1410	1300	1160	1330	1150	1410	1500	1180	1160	1210	1390	1430	1310	1170	1390	1280
4840	4500	4490	4270	3900	3490	3140	3050	2840	2560	2100	2040	1890	1580	1910	1690	1470	1370	1450	1460	1400	1220	1150	1200	1150	1320	1120	1190	1060	1250	1110	970	1260	1000	890	1210	1160	1010	960	910	940	1120	920	1100	1150	970	1010	1010	970	960
4410	4120	3820	3920	3060	2950	2630	2150	2050	2190	1690	1790	1640	1460	1250	1370	1060	1300	1110	1020	1250	1190	1250	1140	1080	1210	1260	1090	1250	1050	1050	1190	1120	1130	980	1090	1340	1130	1050	1120	1100	1010	1070	930	820	1030	780	1060	850	860
5370	5300	4460	4590	4550	4030	3720	3330	3200	3710	3230	3120	2920	2470	2520	2680	2110	2360	2410	2140	1950	2270	2290	1940	2100	2120	1760	2010	1870	2150	2080	1920	1870	1880	1900	1750	1730	1880	1890	1940	1890	1540	1880	1940	1890	1640	1600	1500	1660	1740
4680	4670	4230	4070	4090	3380	3090	3100	2840	3060	2640	2440	2200	2280	2180	2210	1750	2020	1980	2100	1900	1750	1950	1790	1630	1740	1650	1630	1560	1810	1990	1610	1960	1590	1870	1580	1700	1610	1440	1680	1720	1920	1610	1580	1630	1420	1530	1460	1690	1540
6230	5980	5210	5030	4970	4320	3990	3750	3830	2970	3090	2770	2480	2410	2420	2270	2170	2240	2010	1980	1990	1830	1680	1760	2180	1890	1960	1870	1750	1890	1810	1550	1780	1830	1740	1750	1950	1650	1570	1730	1500	1540	1470	1680	1160	1480	1440	1620	1710	1450
5520	5200	4690	4530	4530	3980	3490	3740	3210	3000	2880	2510	2250	2660	2050	2180	2040	2260	1990	2000	1810	2310	1890	1990	1780	1720	1980	1850	1690	1790	1690	1720	1820	1640	1630	1770	1560	1510	1730	1700	1740	1350	1620	1570	1440	1460	1550	1290	1430	1560
4630	4660	4530	3780	3670	3290	3080	2880	2540	2450	2110	1870	1910	1630	1730	1340	1460	1540	1380	1550	1380	1360	1310	1510	1310	1330	1300	1350	1170	1340	1270	1200	1300	1250	1160	1020	1210	1050	960	1200	1100	1200	1230	1020	1430	1160	920	1100	960	1040
4960	5110	4750	4190	3920	3720	3490	3210	2780	2660	2850	2410	2110	2010	1840	1800	1770	1730	1510	1750	1230	1780	1490	1580	1460	1410	1760	1600	1520	1700	1450	1420	1520	1500	1220	1160	1270	1320	1340	1290	1560	1460	1500	1270	1500	1480	1420	1330	1160	1410
5750	5230	4660	4440	4320	3900	3690	3450	3030	2920	3250	2980	2760	2470	2500	2310	2540	2000	2430	2250	2400	2070	2120	2180	2270	2150	2090	1960	1970	2110	2040	2110	1980	2060	2180	1820	1820	1960	1720	1740	1980	1740	1820	1910	1620	1810	1520	1930	1610	1760
5530	5390	4960	4570	4360	3950	3790	3510	2940	3080	2690	2930	2410	2700	1900	2430	2140	2150	2020	2480	2270	2120	2060	1960	2110	2210	2010	1910	2070	1740	1790	1880	2000	1820	1730	1440	1980	1890	1570	1680	1610	1690	1730	1540	1490	1470	1610	1360	1640	1610
5540	5180	4730	4660	4420	3800	3520	3630	3810	3220	3000	2870	2660	2580	2510	2650	2610	2220	2300	2160	2550	1900	2230	1840	2160	2250	2100	1830	2000	2140	2040	2060	2030	1830	2020	1890	2040	1810	1910	1890	1910	1800	1720	1830	1960	1750	1710	1830	1800	1740
5230	4850	4200	4560	4080	4010	3540	3540	3060	3090	2760	2610	2190	2470	2360	2130	2210	2140	1990	1640	1910	2070	1760	1730	1960	1860	1850	1720	1700	1470	1580	1850	1550	1640	1860	1960	1700	1750	1720	1750	1740	1690	1620	1490	1400	1470	1560	1700	1460	1490
5430	5160	5020	4980	4650	4120	3760	3470	3580	3230	2870	2840	2570	2740	2860	2330	2600	2370	2420	2360	2530	2150	2320	2320	2440	2020	2150	2100	2240	2180	2320	2120	2540	2080	1970	1990	2130	1990	2020	1990	1750	1860	1620	1880	1780	1710	1570	1540	1550	1590
5130	5240	4530	4610	4230	3940	3640	3460	3480	3350	2920	3110	2860	2480	2670	2880	2680	2600	2570	2640	2170	2440	2030	2130	2300	1920	1900	2190	2010	1930	2220	2030	2090	1910	1880	1910	1720	1970	2020	1830	1910	1870	1950	1950	1990	2020	1940	1940	2170	1620
5970	5560	5430	5130	4740	4500	4220	4000	3120	3460	3150	2900	2930	2630	2450	2480	2510	2390	2250	2300	2270	2360	2020	2280	2080	1940	2040	1910	2340	2190	1970	2050	2030	2170	2010	1960	2010	2040	2010	1910	1840	1740	1950	1810	1740	1830	1700	1710	1590	1560
5480	4640	4640	4150	3920	3920	3200	3150	2990	2900	2620	2420	2320	2140	2100	1750	1990	1650	1780	1730	1580	1740	1420	1560	1320	1540	1470	1400	1650	1450	1600	1610	1390	1630	1510	1320	1580	1270	1370	1410	1220	1450	1340	1350	1430	1460	1260	1190	1380	1470
4850	4480	4510	3980	3560	3020	3130	3130	2710	2200	2470	1990	2190	2180	1740	1720	1830	1750	1810	1590	1730	1540	1600	1550	1570	1600	1580	1590	1760	1530	1190	1570	1430	1480	1640	1460	1440	1370	1290	1580	1270	1500	1260	1310	1460	1210	1260	1590	1270	1170
4680	3990	4450	4180	3520	3400	3110	3030	2810	2550	2620	2390	2430	2120	1900	1730	1930	1920	2030	1770	1700	1670	1980	1660	1740	1720	1730	1510	1610	1670	1600	1570	1810	1680	1830	1440	1560	1600	1510	1550	1370	1640	1370	1530	1500	1500	1470	1320	1150	1280
5000	4370	3870	3480	3270	3210	2940	2890	2380	2540	1980	2020	1640	1700	1740	1730	1390	1400	1460	1540	1350	1520	1260	1260	1260	1230	1330	1470	1160	1210	1190	1210	1260	1190	1150	1140	1260	1020	1110	810	1180	1320	1160	1350	1200	1150	1220	1260	1020	1310
5660	5190	5440	4870	4550	4200	4100	3690	3410	3170	2750	2780	2510	2530	2510	2490	2290	2120	2090	2050	1990	2100	2000	2020	1830	1950	2180	1830	1910	1850	1950	2030	1720	1900	2050	1960	2020	1870	1780	2020	2070	1930	1810	1900	2080	2120	1940	1840	2170	1790
4980	4790	4330	4050	3780	3330	3500	3320	2680	2720	2350	2050	2260	2180	2150	1810	1820	1640	1700	1590	2020	1860	1640	1440	1880	1790	1770	1440	1850	1810	1790	1710	1530	1760	1620	1570	1810	1730	1810	1920	1400	1840	1590	1620	1770	1710	1590	1690	1790	1540
4880	4200	3810	3790	3040	3440	2860	2860	2390	2330	2180	2030	2320	1780	1930	1690	1870	1930	1650	2040	1800	1410	1690	1960	1630	1620	1980	1460	1480	1690	1440	1580	1520	1660	1490	1380	1490	1580	1300	1390	1680	1550	1590	1540	1390	1270	1510	1610	1550	1460
4230	3790	3970	3590	3550	3190	2710	2500	2390	2150	1940	2020	1780	1750	1650	1710	1640	1500	1630	1620	1660	1540	1460	1420	1860	1720	1490	1590	1650	1600	1570	1720	1540	1580	1620	1760	1480	1570	1580	1200	1480	1440	1520	1590	1510	1460	1440	1260	1320	1390
[truncated: 642 more columns]

## Sheet: Fig. 1c. 1D
Conductance (G0)	Counts/Trace Laser On	Counts/Trace Laser Off
-4.999	3.65051	3.65365
-4.9925	3.57879	3.65566
-4.986	3.27475	3.51952
-4.9795	3.10909	3.33133
-4.973	2.91515	3.19219
-4.9665	2.94343	3.005
-4.96	2.65556	2.94895
-4.9535	2.57172	2.79379
-4.947	2.32727	2.73674
-4.9405	2.43737	2.58959
-4.934	2.22626	2.46547
-4.9275	2.13131	2.38438
-4.921	1.97879	2.34735
-4.9145	2	2.3033
-4.908	2.00808	2.23423
-4.9015	1.8596	2.31532
-4.895	1.77778	2.24024
-4.8885	1.81616	2.25125
-4.882	1.79798	2.26226
-4.8755	1.77778	2.27628
-4.869	1.69192	2.32332
-4.8625	1.65556	2.17918
-4.856	1.67576	2.3023
-4.8495	1.6101	2.26727
-4.843	1.63232	2.26226
-4.8365	1.54141	2.3023
-4.83	1.5697	2.38338
-4.8235	1.61616	2.29429
-4.817	1.53838	2.4034
-4.8105	1.56869	2.43944
-4.804	1.47374	2.41942
-4.7975	1.55253	2.40941
-4.791	1.53131	2.51852
-4.7845	1.53232	2.40841
-4.778	1.44343	2.55255
-4.7715	1.42929	2.44144
-4.765	1.41616	2.4044
-4.7585	1.47677	2.52653
-4.752	1.40303	2.61061
-4.7455	1.46162	2.52152
-4.739	1.5	2.55856
-4.7325	1.4798	2.57958
-4.726	1.45253	2.58659
-4.7195	1.37172	2.58458
-4.713	1.43333	2.67267
-4.7065	1.41414	2.63964
-4.7	1.39899	2.65465
-4.6935	1.38081	2.6987
-4.687	1.28485	2.68869
-4.6805	1.37374	2.63864
-4.674	1.30202	2.68869
-4.6675	1.32727	2.73373
-4.661	1.3303	2.76276
-4.6545	1.3202	2.79179
-4.648	1.3495	2.72272
-4.6415	1.31414	2.76476
-4.635	1.32121	2.71972
-4.6285	1.31919	2.81281
-4.622	1.35051	2.85485
-4.6155	1.2202	2.81481
-4.609	1.38182	2.81782
-4.6025	1.29091	2.88889
-4.596	1.26263	2.81281
-4.5895	1.29091	2.88188
-4.583	1.28586	2.88288
-4.5765	1.3697	2.87588
-4.57	1.28283	2.82983
-4.5635	1.26364	2.91992
-4.557	1.24343	3
-4.5505	1.31313	2.94895
-4.544	1.28283	2.93794
-4.5375	1.22727	3.04404
-4.531	1.24747	3.03904
-4.5245	1.21818	2.97598
-4.518	1.27273	2.97698
-4.5115	1.24646	3.11912
-4.505	1.30909	3.01702
-4.4985	1.20505	3.00601
-4.492	1.33333	3.01702
-4.4855	1.26667	3.01802
-4.479	1.26364	2.96597
-4.4725	1.31515	2.96296
-4.466	1.24343	3.06807
-4.4595	1.3495	3.10711
-4.453	1.24141	3.01201
-4.4465	1.3101	3.06807
-4.44	1.38788	3.03604
-4.4335	1.2697	3.07908
-4.427	1.2899	3.07708
-4.4205	1.29293	3.07007
-4.414	1.34242	3.1992
-4.4075	1.30808	3.14815
-4.401	1.30909	3.16116
-4.3945	1.3202	3.14915
-4.388	1.31313	3.12813
-4.3815	1.33535	2.97097
-4.375	1.32626	3.24925
-4.3685	1.34444	3.07708
-4.362	1.30707	3.15716
-4.3555	1.28081	3.07908
-4.349	1.31212	3.13213
-4.3425	1.30707	3.09309
-4.336	1.3404	3.03303
-4.3295	1.27475	3.08609
-4.323	1.28586	3.15215
-4.3165	1.35758	3.23724
-4.31	1.30707	3.23323
-4.3035	1.30101	3.22823
-4.297	1.2899	3.07708
-4.2905	1.35556	3.13614
-4.284	1.34747	3.18118
-4.2775	1.36566	3.12012
-4.271	1.37273	3.17117
-4.2645	1.38586	3.11612
-4.258	1.35758	3.1001
-4.2515	1.3697	3.14114
-4.245	1.44444	3.1982
-4.2385	1.43434	3.17618
-4.232	1.40606	3.14214
-4.2255	1.42929	3.21421
-4.219	1.40202	3.22222
-4.2125	1.5	3.14114
-4.206	1.46162	3.25526
-4.1995	1.54545	3.28328
-4.193	1.49899	3.29029
-4.1865	1.48283	3.16116
-4.18	1.56667	3.21522
-4.1735	1.48687	3.17818
-4.167	1.48384	3.22623
-4.1605	1.56061	3.26326
-4.154	1.59798	3.22523
-4.1475	1.57879	3.27227
-4.141	1.50707	3.15816
-4.1345	1.64545	3.14214
-4.128	1.59596	3.08809
-4.1215	1.54343	3.14815
-4.115	1.66869	3.18819
-4.1085	1.57172	3.22923
-4.102	1.66768	3.15616
-4.0955	1.58485	3.15115
-4.089	1.65253	3.0971
-4.0825	1.60505	3.03604
-4.076	1.63535	3.09009
-4.0695	1.6303	3.07908
-4.063	1.69798	3.14915
-4.0565	1.70303	3.07207
-4.05	1.70101	3.11111
-4.0435	1.68384	3.12613
-4.037	1.7	3.09509
-4.0305	1.69899	2.95596
-4.024	1.6505	3.12913
-4.0175	1.71616	3.11011
-4.011	1.72222	3.10711
-4.0045	1.7202	3.09509
-3.998	1.77576	3.02002
-3.9915	1.8202	3.003
-3.985	1.81616	2.96396
-3.9785	1.79091	2.89489
-3.972	1.79899	2.88488
-3.9655	1.8202	2.96096
-3.959	1.86566	2.92492
-3.9525	1.85253	2.84585
-3.946	1.84747	2.92392
-3.9395	1.82626	2.82583
-3.933	1.9	2.81982
-3.9265	1.94141	2.85986
-3.92	1.90606	2.85786
-3.9135	1.90303	2.91391
-3.907	1.9899	2.81782
-3.9005	2.02222	2.83684
-3.894	1.88586	2.91592
-3.8875	1.98788	2.75375
-3.881	1.95859	2.74374
-3.8745	1.91717	2.76977
-3.868	1.99293	2.82282
-3.8615	1.89798	2.76777
-3.855	1.92828	2.70971
-3.8485	1.92525	2.74875
-3.842	2.05758	2.7968
-3.8355	1.93535	2.81181
-3.829	2.04141	2.71772
-3.8225	2.10909	2.70871
-3.816	2.17475	2.74575
-3.8095	2.04545	2.64765
-3.803	2.25152	2.64464
-3.7965	2.15657	2.64164
-3.79	2.01818	2.54755
-3.7835	2.12727	2.66967
-3.777	2.19596	2.63163
-3.7705	2.08687	2.67668
-3.764	2.19798	2.7027
-3.7575	2.17677	2.65465
-3.751	2.2303	2.65265
-3.7445	2.23737	2.52452
-3.738	2.29293	2.63864
-3.7315	2.38889	2.67067
-3.725	2.3202	2.61562
-3.7185	2.23636	2.59159
-3.712	2.24848	2.61562
-3.7055	2.32222	2.51652
-3.699	2.23636	2.38138
-3.6925	2.27576	2.61361
-3.686	2.40404	2.47147
-3.6795	2.40808	2.46647
-3.673	2.39899	2.48248
-3.6665	2.40909	2.45345
-3.66	2.36768	2.32232
-3.6535	2.3697	2.38038
-3.647	2.49495	2.32132
-3.6405	2.35051	2.44545
-3.634	2.37374	2.45145
-3.6275	2.3899	2.44845
-3.621	2.39091	2.42643
-3.6145	2.40101	2.47948
-3.608	2.30101	2.44545
-3.6015	2.39394	2.44444
-3.595	2.34949	2.32733
-3.5885	2.42929	2.38138
-3.582	2.42424	2.24124
-3.5755	2.37273	2.32432
-3.569	2.46061	2.27628
-3.5625	2.36667	2.28929
-3.556	2.41313	2.25425
-3.5495	2.49798	2.25526
-3.543	2.49798	2.23624
-3.5365	2.49495	2.16617
-3.53	2.50808	2.17417
-3.5235	2.46364	2.18118
-3.517	2.51111	2.1962
-3.5105	2.53838	2.0961
-3.504	2.57576	2.12613
-3.4975	2.56364	2.12112
-3.491	2.51616	2.07507
-3.4845	2.53232	2.09309
-3.478	2.55556	1.96597
-3.4715	2.51515	1.97798
-3.465	2.52929	1.91792
-3.4585	2.60404	1.98198
-3.452	2.53939	1.89389
-3.4455	2.6101	1.98198
-3.439	2.54646	2.00601
-3.4325	2.57879	1.96396
-3.426	2.61919	1.98899
-3.4195	2.62121	2.04705
-3.413	2.62121	2.01502
-3.4065	2.54343	2.01602
-3.4	2.58384	2.02703
-3.3935	2.62727	2.003
-3.387	2.67879	1.96997
-3.3805	2.65253	1.94595
-3.374	2.63939	1.95596
-3.3675	2.75051	1.96897
-3.361	2.72626	1.85786
-3.3545	2.74242	1.90891
-3.348	2.82222	1.8979
-3.3415	2.79798	1.90691
-3.335	2.82323	1.78278
-3.3285	2.77475	1.8038
-3.322	2.77677	1.85986
-3.3155	2.79596	1.8048
-3.309	2.91919	1.78779
-3.3025	2.83232	1.83483
-3.296	2.79293	1.82683
-3.2895	2.87172	1.81782
-3.283	2.84444	1.72472
-3.2765	2.92222	1.76276
-3.27	2.89293	1.76577
-3.2635	2.79495	1.86687
-3.257	2.91616	1.81882
-3.2505	2.96364	1.81782
-3.244	2.86768	1.82282
-3.2375	2.8798	1.73674
-3.231	2.88687	1.77177
-3.2245	2.93737	1.75475
-3.218	2.98182	1.76276
-3.2115	2.97778	1.73273
-3.205	2.94343	1.7037
-3.1985	3.02727	1.68468
-3.192	2.94343	1.69469
-3.1855	2.9596	1.7017
-3.179	2.93636	1.64665
-3.1725	2.98081	1.70771
-3.166	2.92323	1.65666
-3.1595	3.01616	1.60661
-3.153	2.93838	1.58859
-3.1465	2.99495	1.52152
-3.14	3.07071	1.54755
-3.1335	2.99596	1.53153
-3.127	2.93535	1.60561
-3.1205	3.03232	1.55355
-3.114	2.9798	1.6016
-3.1075	3.00404	1.58559
-3.101	3.05455	1.58058
-3.0945	2.91111	1.6046
-3.088	2.93434	1.51752
-3.0815	3.01212	1.65766
-3.075	3.08586	1.63564
-3.0685	3.12828	1.58759
-3.062	3.20808	1.50551
-3.0555	3.10606	1.62763
-3.049	3.11212	1.65065
-3.0425	3.16061	1.64164
-3.036	3.19899	1.61862
-3.0295	3.18889	1.56156
-3.023	3.15758	1.46647
-3.0165	3.18485	1.52052
-3.01	3.15354	1.43644
-3.0035	3.05152	1.51752
-2.997	3.25556	1.46146
-2.9905	3.16364	1.4995
-2.984	3.17475	1.45245
-2.9775	3.28586	1.46146
-2.971	3.07475	1.47147
-2.9645	3.03333	1.46947
-2.958	3.11111	1.48248
-2.9515	2.98485	1.45045
-2.945	2.91111	1.40841
-2.9385	2.95657	1.4034
-2.932	2.9899	1.43143
-2.9255	2.88485	1.44545
-2.919	2.90606	1.41341
-2.9125	3.03636	1.40641
-2.906	3.02929	1.37838
-2.8995	3.02828	1.35135
-2.893	2.92929	1.38438
-2.8865	2.98586	1.32232
-2.88	3.00909	1.34935
-2.8735	2.88586	1.32232
-2.867	2.95354	1.27628
-2.8605	2.93636	1.25726
-2.854	2.86869	1.2963
-2.8475	2.83434	1.23924
-2.841	2.82828	1.26727
-2.8345	2.77273	1.21121
-2.828	2.82121	1.27427
-2.8215	2.81616	1.22923
-2.815	2.70606	1.25826
-2.8085	2.63737	1.25425
-2.802	2.66162	1.24825
-2.7955	2.65354	1.22422
-2.789	2.65455	1.23023
-2.7825	2.56263	1.27628
-2.776	2.58182	1.21722
-2.7695	2.55253	1.19119
-2.763	2.46263	1.18719
-2.7565	2.49091	1.16216
-2.75	2.52424	1.21522
-2.7435	2.43333	1.16416
-2.737	2.35455	1.1041
-2.7305	2.43636	1.15816
-2.724	2.3697	1.08909
-2.7175	2.28283	1.1972
-2.711	2.29192	1.13313
-2.7045	2.26061	1.09309
-2.698	2.11818	1.15516
-2.6915	2.14141	1.08408
-2.685	2.21515	1.07407
-2.6785	2.10303	1.05405
-2.672	2.11818	1.005
-2.6655	2.10505	1.02402
-2.659	2.06869	1.07307
-2.6525	1.96364	1.04304
-2.646	1.99495	1.05105
-2.6395	2.00707	1.01401
-2.633	1.9798	1.03704
-2.6265	1.88889	1.002
-2.62	1.98687	0.995996
-2.6135	1.88485	0.98999
-2.607	1.9202	1.005
-2.6005	1.79293	1.02703
-2.594	1.75253	0.924925
-2.5875	1.67475	1.01702
-2.581	1.68889	1.03704
-2.5745	1.66768	1
-2.568	1.66162	0.961962
-2.5615	1.57374	0.960961
-2.555	1.60606	0.924925
-2.5485	1.51818	0.940941
-2.542	1.4697	0.890891
-2.5355	1.45354	0.866867
-2.529	1.41212	0.854855
-2.5225	1.37172	0.872873
-2.516	1.34646	0.873874
-2.5095	1.37778	0.863864
-2.503	1.26263	0.856857
-2.4965	1.30404	0.855856
-2.49	1.40202	0.824825
-2.4835	1.30202	0.85986
-2.477	1.4	0.81982
-2.4705	1.31717	0.793794
-2.464	1.28081	0.711712
-2.4575	1.21818	0.811812
-2.451	1.22525	0.836837
-2.4445	1.11818	0.780781
-2.438	1.13232	0.80981
-2.4315	1.13838	0.834835
-2.425	1.05758	0.746747
-2.4185	1.08788	0.752753
-2.412	1.01818	0.751752
-2.4055	1.02626	0.70971
-2.399	0.984848	0.761762
-2.3925	0.883838	0.751752
-2.386	0.922222	0.731732
-2.3795	0.839394	0.723724
-2.373	0.856566	0.687688
-2.3665	0.889899	0.687688
-2.36	0.861616	0.661662
-2.3535	0.846465	0.64965
-2.347	0.843434	0.657658
-2.3405	0.780808	0.618619
-2.334	0.758586	0.606607
-2.3275	0.70404	0.632633
-2.321	0.718182	0.63964
-2.3145	0.641414	0.646647
-2.308	0.675758	0.654655
-2.3015	0.692929	0.583584
-2.295	0.658586	0.628629
-2.2885	0.612121	0.577578
-2.282	0.642424	0.578579
-2.2755	0.607071	0.622623
-2.269	0.582828	0.551552
-2.2625	0.584848	0.618619
-2.256	0.512121	0.563564
-2.2495	0.479798	0.563564
-2.243	0.484848	0.542543
-2.2365	0.475758	0.52953
-2.23	0.464646	0.516517
-2.2235	0.454545	0.518519
-2.217	0.467677	0.533534
-2.2105	0.445455	0.545546
-2.204	0.437374	0.504505
-2.1975	0.442424	0.498499
-2.191	0.410101	0.506506
-2.1845	0.435354	0.494494
-2.178	0.439394	0.547548
-2.1715	0.433333	0.448448
-2.165	0.388889	0.476476
-2.1585	0.375758	0.469469
-2.152	0.335354	0.452452
-2.1455	0.318182	0.441441
-2.139	0.317172	0.427427
-2.1325	0.30101	0.427427
-2.126	0.281818	0.44044
-2.1195	0.29596	0.413413
-2.113	0.259596	0.43043
-2.1065	0.242424	0.383383
-2.1	0.253535	0.445445
-2.0935	0.241414	0.421421
-2.087	0.271717	0.405405
-2.0805	0.207071	0.391391
-2.074	0.246465	0.388388
-2.0675	0.238384	0.394394
-2.061	0.253535	0.415415
-2.0545	0.261616	0.387387
-2.048	0.235354	0.419419
-2.0415	0.213131	0.4004
-2.035	0.215152	0.427427
-2.0285	0.239394	0.42042
-2.022	0.245455	0.425425
-2.0155	0.19899	0.423423
-2.009	0.205051	0.427427
-2.0025	0.187879	0.375375
-1.996	0.189899	0.422422
-1.9895	0.185859	0.36036
-1.983	0.193939	0.404404
-1.9765	0.20303	0.344344
-1.97	0.181818	0.342342
-1.9635	0.173737	0.355355
-1.957	0.162626	0.35035
-1.9505	0.165657	0.379379
-1.944	0.150505	0.334334
-1.9375	0.166667	0.308308
-1.931	0.179798	0.323323
-1.9245	0.173737	0.316316
-1.918	0.169697	0.317317
-1.9115	0.156566	0.301301
-1.905	0.145455	0.296296
-1.8985	0.159596	0.294294
-1.892	0.152525	0.303303
-1.8855	0.147475	0.287287
-1.879	0.148485	0.297297
-1.8725	0.124242	0.317317
-1.866	0.153535	0.268268
-1.8595	0.137374	0.282282
-1.853	0.146465	0.298298
-1.8465	0.172727	0.267267
-1.84	0.136364	0.254254
-1.8335	0.162626	0.297297
-1.827	0.152525	0.267267
-1.8205	0.152525	0.268268
-1.814	0.169697	0.289289
-1.8075	0.146465	0.243243
-1.801	0.138384	0.258258
-1.7945	0.153535	0.224224
-1.788	0.138384	0.24024
-1.7815	0.126263	0.247247
-1.775	0.141414	0.226226
-1.7685	0.114141	0.248248
-1.762	0.150505	0.258258
-1.7555	0.153535	0.284284
-1.749	0.148485	0.259259
-1.7425	0.141414	0.279279
-1.736	0.140404	0.237237
-1.7295	0.121212	0.232232
-1.723	0.148485	0.211211
-1.7165	0.142424	0.221221
-1.71	0.131313	0.242242
-1.7035	0.148485	0.209209
-1.697	0.141414	0.213213
-1.6905	0.120202	0.203203
-1.684	0.123232	0.194194
-1.6775	0.144444	0.195195
-1.671	0.124242	0.196196
-1.6645	0.112121	0.203203
-1.658	0.132323	0.18018
-1.6515	0.107071	0.185185
-1.645	0.135354	0.183183
-1.6385	0.134343	0.189189
-1.632	0.131313	0.163163
-1.6255	0.155556	0.207207
-1.619	0.133333	0.203203
-1.6125	0.132323	0.187187
-1.606	0.137374	0.201201
-1.5995	0.134343	0.224224
-1.593	0.125253	0.199199
-1.5865	0.118182	0.188188
-1.58	0.10202	0.193193
-1.5735	0.107071	0.218218
-1.567	0.105051	0.194194
-1.5605	0.117172	0.186186
-1.554	0.121212	0.195195
-1.5475	0.10101	0.194194
-1.541	0.106061	0.21021
-1.5345	0.10303	0.165165
-1.528	0.0969697	0.18018
-1.5215	0.127273	0.203203
-1.515	0.116162	0.177177
-1.5085	0.114141	0.182182
-1.502	0.107071	0.207207
-1.4955	0.115152	0.194194
-1.489	0.120202	0.181181
-1.4825	0.122222	0.162162
-1.476	0.0989899	0.168168
-1.4695	0.0919192	0.193193
-1.463	0.107071	0.193193
-1.4565	0.089899	0.222222
-1.45	0.0969697	0.199199
-1.4435	0.0757576	0.208208
-1.437	0.116162	0.153153
-1.4305	0.0959596	0.179179
-1.424	0.121212	0.183183
-1.4175	0.107071	0.184184
-1.411	0.114141	0.146146
-1.4045	0.10404	0.157157
-1.398	0.117172	0.167167
-1.3915	0.123232	0.165165
-1.385	0.10303	0.167167
-1.3785	0.0858586	0.153153
-1.372	0.117172	0.187187
-1.3655	0.0929293	0.16016
-1.359	0.127273	0.169169
-1.3525	0.115152	0.182182
-1.346	0.0919192	0.171171
-1.3395	0.0969697	0.138138
-1.333	0.114141	0.166166
-1.3265	0.110101	0.157157
-1.32	0.123232	0.149149
-1.3135	0.108081	0.164164
-1.307	0.119192	0.12012
-1.3005	0.130303	0.144144
-1.294	0.10404	0.14014
-1.2875	0.113131	0.131131
-1.281	0.117172	0.125125
-1.2745	0.124242	0.139139
-1.268	0.128283	0.112112
-1.2615	0.111111	0.11011
-1.255	0.132323	0.107107
-1.2485	0.121212	0.114114
-1.242	0.10404	0.0860861
-1.2355	0.124242	0.106106
-1.229	0.118182	0.121121
-1.2225	0.109091	0.112112
-1.216	0.113131	0.117117
-1.2095	0.110101	0.133133
-1.203	0.108081	0.114114
-1.1965	0.10303	0.127127
-1.19	0.105051	0.126126
-1.1835	0.1	0.122122
-1.177	0.109091	0.0980981
-1.1705	0.0989899	0.119119
-1.164	0.108081	0.0990991
-1.1575	0.10101	0.0830831
-1.151	0.118182	0.0970971
-1.1445	0.109091	0.104104
-1.138	0.129293	0.117117
-1.1315	0.123232	0.115115
-1.125	0.120202	0.131131
-1.1185	0.105051	0.108108
-1.112	0.10202	0.105105
-1.1055	0.122222	0.116116
-1.099	0.0969697	0.0900901
-1.0925	0.107071	0.108108
-1.086	0.0969697	0.0970971
-1.0795	0.115152	0.0880881
-1.073	0.10404	0.123123
-1.0665	0.106061	0.1001
-1.06	0.0868687	0.107107
-1.0535	0.0828283	0.1001
-1.047	0.105051	0.107107
-1.0405	0.0868687	0.104104
-1.034	0.0757576	0.0900901
-1.0275	0.0848485	0.106106
-1.021	0.0818182	0.0930931
-1.0145	0.0767677	0.0840841
-1.008	0.0767677	0.102102
-1.0015	0.0777778	0.105105
-0.995	0.069697	0.0970971
-0.9885	0.0767677	0.101101
-0.982	0.0737374	0.0950951
-0.9755	0.0646465	0.103103
-0.969	0.0858586	0.113113
-0.9625	0.0828283	0.105105
-0.956	0.0707071	0.1001
-0.9495	0.0787879	0.12012
-0.943	0.0777778	0.133133
-0.9365	0.0818182	0.123123
-0.93	0.0747475	0.11011
-0.9235	0.0717172	0.0900901
-0.917	0.0707071	0.102102
-0.9105	0.0858586	0.0950951
-0.904	0.0767677	0.125125
-0.8975	0.089899	0.109109
-0.891	0.0848485	0.113113
-0.8845	0.0828283	0.0940941
-0.878	0.0949495	0.0910911
-0.8715	0.1	0.109109
-0.865	0.0737374	0.121121
-0.8585	0.0717172	0.106106
-0.852	0.0828283	0.112112
-0.8455	0.0666667	0.12012
-0.839	0.0686869	0.118118
-0.8325	0.0525253	0.114114
-0.826	0.0545455	0.14014
-0.8195	0.0888889	0.137137
-0.813	0.079798	0.134134
-0.8065	0.069697	0.14014
-0.8	0.0969697	0.131131
-0.7935	0.0989899	0.111111
-0.787	0.113131	0.126126
-0.7805	0.0858586	0.134134
-0.774	0.0787879	0.123123
-0.7675	0.0787879	0.103103
-0.761	0.079798	0.107107
-0.7545	0.0959596	0.106106
-0.748	0.0878788	0.113113
-0.7415	0.0969697	0.112112
-0.735	0.0969697	0.103103
-0.7285	0.0666667	0.11011
-0.722	0.0777778	0.11011
-0.7155	0.0757576	0.118118
-0.709	0.0939394	0.136136
-0.7025	0.0808081	0.1001
-0.696	0.089899	0.115115
-0.6895	0.0929293	0.127127
-0.683	0.0717172	0.112112
-0.6765	0.106061	0.117117
-0.67	0.0838384	0.142142
-0.6635	0.0808081	0.124124
-0.657	0.105051	0.11011
-0.6505	0.0949495	0.107107
-0.644	0.0707071	0.108108
-0.6375	0.0686869	0.118118
-0.631	0.0969697	0.122122
-0.6245	0.0848485	0.121121
-0.618	0.0818182	0.114114
-0.6115	0.0939394	0.108108
-0.605	0.107071	0.109109
-0.5985	0.0959596	0.131131
-0.592	0.0878788	0.109109
-0.5855	0.0949495	0.114114
-0.579	0.10303	0.111111
-0.5725	0.105051	0.127127
-0.566	0.0969697	0.113113
-0.5595	0.0929293	0.105105
-0.553	0.0989899	0.0960961
-0.5465	0.0919192	0.127127
-0.54	0.10303	0.123123
-0.5335	0.089899	0.123123
-0.527	0.0979798	0.125125
-0.5205	0.10101	0.12012
-0.514	0.111111	0.122122
-0.5075	0.10202	0.0970971
-0.501	0.110101	0.116116

## Sheet: Fig. 2
Fig. 2b	1				Fig. 2c	2				Fig. 2d	3
Conductance (G0)	−450 mV	100 mV	450 mV		Conductance (G0)	50 mV	450 mV	550 mV		Conductance (G0)	−450 mV	100 mV	450 mV
-6	2316.04	15033.8	3427.9		-6	9154	1892	1129.67		-6	7739.33	14515.1	2556.56
-5.99349	2318.6	15218.9	3363.03		-5.99349	9226.67	1796	1100		-5.99349	7436	14684.1	2526.77
-5.98699	2169.39	15062.7	3296.81		-5.98699	9207.67	1812.67	1085		-5.98699	7180	14479.1	2463.52
-5.98048	2226.39	15194.4	3151.26		-5.98048	9440.67	1646.67	1080.67		-5.98048	6927	14865.7	2461.85
-5.97397	2145.37	15379.9	3112.61		-5.97397	9454.33	1644	1025.33		-5.97397	6847	14754.8	2430.72
-5.96747	2076.85	15361.9	3045.71		-5.96747	9685	1590	1015.67		-5.96747	6708.67	14833.4	2393.91
-5.96096	2064.36	15562.9	2985.21		-5.96096	9589.67	1430.67	1014		-5.96096	6415.67	15080	2394.91
-5.95445	2033.3	15575	2986.55		-5.95445	10043	1381.33	995.667		-5.95445	6267.33	15065.6	2328.65
-5.94795	2034.58	15455	2912.27		-5.94795	10193.7	1413.33	958.333		-5.94795	6189.33	14934.8	2293.84
-5.94144	1929.55	15670.8	2838.66		-5.94144	10059	1328.67	966		-5.94144	5986.33	15269.9	2270.08
-5.93493	1948.13	15677.4	2793.61		-5.93493	10270.7	1308.67	975.333		-5.93493	5888	15023.7	2220.21
-5.92843	1863.91	15658	2832.27		-5.92843	10503.3	1215.33	966.667		-5.92843	5726.33	15258.6	2234.61
-5.92192	1915.79	15671.1	2751.26		-5.92192	10673.7	1203.33	992.667		-5.92192	5670	15224.9	2202.14
-5.91542	1860.39	16024.8	2741.51		-5.91542	10878.3	1151.33	995.333		-5.91542	5519.33	15378.1	2131.86
-5.90891	1826.13	15817.3	2692.77		-5.90891	10875.7	1172	937.667		-5.90891	5519.33	15307.7	2156.96
-5.9024	1870.64	15852.8	2602.35		-5.9024	11077.3	1150.67	961.333		-5.9024	5439.33	15462.9	2086.01
-5.8959	1793.47	15889.3	2595.63		-5.8959	11205	1136	959.667		-5.8959	5294	15323.5	2141.9
-5.88939	1809.16	15825.9	2630.92		-5.88939	11358.3	1142.67	952		-5.88939	5259	15358.5	2040.16
-5.88288	1800.51	15868.7	2556.3		-5.88288	11394.7	1165.33	924.333		-5.88288	5194.33	15410.7	2091.7
-5.87638	1743.52	15801.1	2554.96		-5.87638	11432.7	1088	931		-5.87638	5127.67	15288.8	2057.56
-5.86987	1756	15723.9	2598.99		-5.86987	11703.3	1096	949.667		-5.86987	5065.67	15579	2013.05
-5.86336	1755.36	15812.5	2571.76		-5.86336	11727	1133.33	963		-5.86336	5048	15302.5	1991.3
-5.85686	1792.83	15755.6	2562.69		-5.85686	12168.3	1066	920.333		-5.85686	4988.67	15340.7	1992.3
-5.85035	1747.36	15892.1	2568.4		-5.85035	12000.3	1076.67	911		-5.85035	5014.33	15127.1	1997.32
-5.84384	1708.93	15684.2	2517.98		-5.84384	12391.3	1096.67	930.333		-5.84384	4848.33	15335.2	1915.66
-5.83734	1713.74	15714.9	2516.64		-5.83734	12393.7	1050.67	908.667		-5.83734	4761.67	15163.5	1907.63
-5.83083	1704.13	15636.7	2524.37		-5.83083	12396	1021.33	965		-5.83083	4713	15239	1894.24
-5.82432	1728.47	15285.8	2508.91		-5.82432	12710.7	1028	968		-5.82432	4669.67	15174.8	1888.89
-5.81782	1708.61	15464	2514.96		-5.81782	12834	1042	939.333		-5.81782	4660.67	14977.3	1933.07
-5.81131	1693.56	15294.7	2484.37		-5.81131	13045.7	1050	946.667		-5.81131	4664	14993.8	1895.25
-5.8048	1696.45	15112.7	2445.38		-5.8048	13202.3	1058	925		-5.8048	4560.33	14743.8	1824.63
-5.7983	1680.44	15252	2477.65		-5.7983	13029.3	1008	932		-5.7983	4605	14831	1851.07
-5.79179	1621.52	14895.2	2455.8		-5.79179	13214.3	1009.33	933.667		-5.79179	4504	14576.9	1836.01
-5.78529	1670.51	14763.5	2425.88		-5.78529	13662.7	1020	896.333		-5.78529	4526	14647.7	1829.32
-5.77878	1634.65	14581.2	2387.9		-5.77878	13754.7	996.667	916.667		-5.77878	4451.67	14429.3	1788.49
-5.77227	1631.76	14508.1	2430.92		-5.77227	13724	1048.67	910.333		-5.77227	4437	14263.4	1786.14
-5.76577	1612.23	14381.2	2427.9		-5.76577	14007.3	1043.33	915.333		-5.76577	4400	14202.6	1805.56
-5.75926	1662.18	14323	2429.24		-5.75926	14196	1054.67	897.667		-5.75926	4267.33	13914.8	1785.48
-5.75275	1645.85	14022.4	2449.75		-5.75275	14287.3	991.333	926.333		-5.75275	4373	13822.1	1755.69
-5.74625	1589.5	13898.7	2401.68		-5.74625	14410.7	1001.33	916.667		-5.74625	4259.33	13615.7	1749.33
-5.73974	1631.76	13696	2381.51		-5.73974	14582.3	1045.33	942.333		-5.73974	4256.67	13553.2	1669.01
-5.73323	1605.19	13494.3	2403.03		-5.73323	14757.7	984	904		-5.73323	4235.33	13377.4	1709.5
-5.72673	1584.37	13312.3	2387.23		-5.72673	14815	966.667	913		-5.72673	4137.67	13168.3	1678.71
-5.72022	1593.98	13074.5	2396.64		-5.72022	14881.3	1024	917		-5.72022	4127	13086.2	1678.71
-5.71371	1593.98	12750.1	2431.93		-5.71371	15151.3	1012.67	903		-5.71371	4173.33	12854.1	1680.39
-5.70721	1640.73	12573.6	2412.44		-5.70721	15207.7	989.333	895		-5.70721	4170.67	12587.6	1673.03
-5.7007	1631.12	12471.6	2411.09		-5.7007	15278.3	1036.67	924		-5.7007	4100.67	12384.6	1640.23
-5.69419	1577.65	11973.1	2390.92		-5.69419	15584	970.667	936.667		-5.69419	4095	12144.2	1618.14
-5.68769	1642.01	12023.8	2344.54		-5.68769	15588	1008.67	900.667		-5.68769	4068.33	11969.4	1645.92
-5.68118	1613.19	11757.3	2362.35		-5.68118	15686.3	967.333	897		-5.68118	4027.67	11734.2	1600.74
-5.67467	1606.15	11519.8	2362.35		-5.67467	15842.3	987.333	910		-5.67467	3984.33	11406.2	1608.1
-5.66817	1596.22	11053.4	2327.73		-5.66817	16040.3	1004	897		-5.66817	3919.67	11342.7	1551.2
-5.66166	1632.72	10874.2	2329.08		-5.66166	16047.7	974	901.667		-5.66166	3971.67	10946.1	1575.97
-5.65516	1627.6	10419.5	2310.25		-5.65516	16021	1008.67	900.667		-5.65516	3970	10710.5	1547.19
-5.64865	1585.33	10328.5	2302.19		-5.64865	16394	1022	949.667		-5.64865	3920.33	10539.5	1517.74
-5.64214	1601.99	9929.33	2299.5		-5.64214	16284.3	1007.33	910.667		-5.64214	3920	10199.2	1531.12
-5.63564	1571.89	9713.2	2276.64		-5.63564	16576.7	1015.33	886.333		-5.63564	3869	9861.26	1577.64
-5.62913	1620.56	9464.32	2251.43		-5.62913	16434.7	989.333	874.667		-5.62913	3835.67	9537.43	1586.01
-5.62262	1570.29	9182.35	2326.05		-5.62262	16736.3	1018	896.667		-5.62262	3792.33	9407.97	1590.03
-5.61612	1582.77	8800.76	2248.74		-5.61612	16903.7	1010	872.333		-5.61612	3809.67	9267.17	1543.17
-5.60961	1591.74	8412.96	2294.79		-5.60961	16790	961.333	883.333		-5.60961	3743.67	8919.64	1568.94
-5.6031	1567.72	8139.95	2283.7		-5.6031	16979.3	922.667	920.667		-5.6031	3721.33	8620.88	1518.41
-5.5966	1590.14	7904.17	2279.33		-5.5966	16872	972.667	877		-5.5966	3674	8298.42	1580.66
-5.59009	1564.2	7611.86	2264.54		-5.59009	16916.3	980	885.333		-5.59009	3704.33	8014.42	1566.93
-5.58358	1533.78	7383.66	2247.73		-5.58358	17028.3	971.333	864.333		-5.58358	3604	7821.43	1572.62
-5.57708	1589.82	7017.58	2226.89		-5.57708	17311.3	925.333	881		-5.57708	3598.33	7669.64	1572.62
-5.57057	1609.03	6756.98	2240		-5.57057	17206.7	994	851.333		-5.57057	3592.67	7270.95	1480.92
-5.56406	1576.05	6420.54	2254.12		-5.56406	17404.7	892.667	851.333		-5.56406	3613.67	7037.43	1554.22
-5.55756	1635.29	6247.5	2222.19		-5.55756	17275	922	899.667		-5.55756	3479	6776.44	1480.59
-5.55105	1587.9	5961.05	2254.12		-5.55105	17464	969.333	894.333		-5.55105	3585	6485.92	1513.05
-5.54454	1575.41	5636.33	2168.4		-5.54454	17310.7	930.667	903.667		-5.54454	3481.67	6288.81	1534.47
-5.53804	1596.86	5330.92	2225.55		-5.53804	17473.3	902.667	866.333		-5.53804	3477.33	5975.96	1530.46
-5.53153	1555.24	5225.44	2214.45		-5.53153	17373	966	833		-5.53153	3445.67	5855.43	1493.64
-5.52503	1583.09	4932.44	2123.36		-5.52503	17337.7	936	866.333		-5.52503	3440	5502.06	1465.53
-5.51852	1566.44	4721.13	2168.74		-5.51852	17390.7	907.333	849		-5.51852	3406.33	5266.14	1493.64
-5.51201	1597.5	4418.48	2159.33		-5.51201	17315	896.667	886.333		-5.51201	3376.67	5096.15	1492.64
-5.50551	1593.02	4224.41	2113.28		-5.50551	17470.3	914.667	861.667		-5.50551	3417.67	4874.31	1508.37
-5.499	1566.12	4004.83	2093.11		-5.499	17373.7	858.667	848.333		-5.499	3368	4689.56	1475.9
-5.49249	1581.17	3789.38	2099.83		-5.49249	17313.7	940.667	817.667		-5.49249	3315.67	4504.46	1445.78
-5.48599	1653.22	3615.99	2113.95		-5.48599	17232.7	900.667	859.667		-5.48599	3342	4296.02	1473.56
-5.47948	1563.88	3402.28	2064.87		-5.47948	17428.7	908	871.667		-5.47948	3285.33	4144.57	1438.42
-5.47297	1578.61	3269.56	2111.26		-5.47297	17254	896.667	850		-5.47297	3293.67	3948.15	1455.82
-5.46647	1576.37	3124.1	2108.91		-5.46647	17143.3	922	848.333		-5.46647	3176	3753.09	1452.14
-5.45996	1588.86	2933.82	2095.46		-5.45996	17170	912.667	855.333		-5.45996	3224	3638.74	1377.51
-5.45345	1595.58	2801.45	2046.05		-5.45345	16903.3	876	840		-5.45345	3222.33	3483.52	1434.07
-5.44695	1571.25	2606.69	2128.74		-5.44695	16887	842	836.667		-5.44695	3199	3302.2	1421.02
-5.44044	1593.98	2507.07	2076.3		-5.44044	16779.7	877.333	850.333		-5.44044	3162.33	3206.39	1423.69
-5.43393	1592.7	2420.89	2057.82		-5.43393	16647	868.667	854.333		-5.43393	3086	3070.4	1364.46
-5.42743	1622.48	2266.12	2108.24		-5.42743	16738	876.667	867.667		-5.42743	3097.33	2961.2	1360.44
-5.42092	1626	2193.73	2077.65		-5.42092	16329.3	838	840		-5.42092	3102.33	2810.44	1366.47
-5.41441	1623.44	2057.57	2087.73		-5.41441	16501.3	865.333	858.333		-5.41441	3056.33	2718.75	1367.8
-5.40791	1652.58	1998.97	2100.84		-5.40791	16162.7	916.667	835.667		-5.40791	3087.33	2623.28	1369.81
-5.4014	1665.71	1963.81	2014.45		-5.4014	15998.3	852	825.333		-5.4014	3047	2559.75	1346.39
-5.39489	1658.66	1859.36	2057.48		-5.39489	15906.7	844	843.667		-5.39489	3016.67	2508.59	1366.47
-5.38839	1624.72	1738.37	2076.3		-5.38839	15740.7	880.667	839		-5.38839	2971.33	2406.25	1391.9
-5.38188	1650.98	1715.62	2044.71		-5.38188	15514.7	836.667	822.667		-5.38188	2980	2315.93	1340.7
-5.37538	1676.91	1610.82	2070.59		-5.37538	15300.7	802	824.333		-5.37538	2951	2224.24	1326.97
-5.36887	1702.53	1570.84	2033.61		-5.36887	15020.3	844.667	842.333		-5.36887	2930	2173.42	1360.78
-5.36236	1671.47	1582.9	1991.6		-5.36236	15019	803.333	830.333		-5.36236	2931.33	2110.23	1347.39
-5.35586	1705.09	1509.48	1932.44		-5.35586	14822	850.667	844		-5.35586	2923.67	2004.81	1330.66
-5.34935	1720.14	1540.5	1998.66		-5.34935	14428.3	832	791		-5.34935	2898.33	1942.65	1319.28
-5.34284	1747.36	1469.49	1974.45		-5.34284	14338	838.667	788.333		-5.34284	2827	1923.08	1308.23
-5.33634	1733.27	1476.73	2020.5		-5.33634	13847	804.667	803		-5.33634	2881.33	1892.86	1351.07
-5.32983	1717.9	1445.02	2011.09		-5.32983	13839.7	855.333	818.667		-5.32983	2830	1905.22	1326.31
-5.32332	1777.78	1397.1	1952.94		-5.32332	13441.3	773.333	815.333		-5.32332	2807.67	1765.45	1306.56
-5.31682	1792.51	1397.79	1994.62		-5.31682	13137	784	822.667		-5.31682	2741	1763.39	1327.31
-5.31031	1774.26	1359.88	1975.13		-5.31031	12866.3	834	790		-5.31031	2704.33	1726.3	1330.32
-5.3038	1839.9	1372.29	1940.5		-5.3038	12894	834.667	797		-5.3038	2687.33	1746.22	1270.41
-5.2973	1825.49	1384.01	1943.53		-5.2973	12321.3	800.667	838		-5.2973	2701.67	1680.63	1313.59
-5.29079	1851.42	1372.97	1890.08		-5.29079	12148.3	824	811.333		-5.29079	2653.67	1675.14	1328.31
-5.28428	1896.57	1388.14	1949.24		-5.28428	11778	799.333	784.333		-5.28428	2639	1643.54	1281.12
-5.27778	1875.44	1388.83	1923.36		-5.27778	11546.7	835.333	807.667		-5.27778	2654.33	1633.93	1306.56
-5.27127	1926.03	1403.31	1906.22		-5.27127	11260.3	819.333	759.667		-5.27127	2565.67	1618.13	1229.92
-5.26476	1922.51	1440.88	1952.94		-5.26476	10889.3	801.333	754.667		-5.26476	2614.33	1563.87	1244.98
-5.25826	1933.4	1365.74	1937.48		-5.25826	10692.3	770	775.667		-5.25826	2589	1566.28	1257.7
-5.25175	1939.16	1421.92	1935.8		-5.25175	10257	782	794		-5.25175	2572.33	1518.54	1224.23
-5.24525	1956.45	1423.99	1883.03		-5.24525	9945.33	771.333	754.333		-5.24525	2601	1512.71	1231.59
-5.23874	2001.92	1422.61	1934.12		-5.23874	9743	743.333	764		-5.23874	2544.33	1496.91	1199.46
-5.23223	2044.51	1462.94	1914.96		-5.23223	9356.67	726	766.667		-5.23223	2593	1483.86	1163.65
-5.22573	2050.59	1434.68	1904.87		-5.22573	9220.33	739.333	751		-5.22573	2603.67	1479.05	1215.53
-5.21922	2015.37	1480.52	1893.11		-5.21922	8744.67	774	766		-5.21922	2529	1494.85	1201.81
-5.21271	2056.68	1505.69	1878.99		-5.21271	8528.67	736	756.333		-5.21271	2563.67	1473.9	1216.53
-5.20621	2076.85	1458.12	1847.39		-5.20621	8067	750.667	775.333		-5.20621	2517	1465.66	1207.16
-5.1997	2053.79	1487.76	1873.95		-5.1997	7769.67	720	777		-5.1997	2511.67	1454.33	1217.87
-5.19319	2073.97	1503.27	1800		-5.19319	7550.33	765.333	774.333		-5.19319	2559.67	1442.65	1200.47
-5.18669	2134.49	1530.85	1874.96		-5.18669	7204.67	721.333	767.667		-5.18669	2504.67	1379.46	1192.77
-5.18018	2146.97	1522.23	1839.66		-5.18018	6926	767.333	769		-5.18018	2479	1392.17	1194.11
-5.17367	2142.49	1527.75	1815.46		-5.17367	6669	756	775		-5.17367	2495.67	1440.25	1145.25
-5.16717	2255.2	1587.04	1826.22		-5.16717	6311.33	717.333	778.333		-5.16717	2464	1390.11	1162.99
-5.16066	2255.2	1554.98	1805.38		-5.16066	6101.33	674.667	791.667		-5.16066	2507.33	1380.49	1175.03
-5.15415	2234.71	1607.72	1779.5		-5.15415	5785	761.333	753.667		-5.15415	2448	1364.35	1137.55
-5.14765	2270.89	1617.03	1843.36		-5.14765	5529.33	708.667	761		-5.14765	2508.67	1355.43	1147.26
-5.14114	2265.77	1632.89	1721.68		-5.14114	5285.33	728.667	779		-5.14114	2398	1351.65	1139.89
-5.13463	2250.4	1646.33	1755.97		-5.13463	5030.67	700	769		-5.13463	2425.33	1326.24	1140.9
-5.12813	2303.23	1654.26	1772.1		-5.12813	4849.67	676.667	740		-5.12813	2429.67	1327.61	1161.65
-5.12162	2283.06	1696.31	1699.5		-5.12162	4531	730	728.667		-5.12162	2404.33	1348.21	1162.99
-5.11512	2309.96	1691.14	1769.41		-5.11512	4303	680	747.333		-5.11512	2450.33	1326.24	1144.24
-5.10861	2372.4	1738.02	1720		-5.10861	4153	700	732.667		-5.10861	2432	1341.35	1162.99
-5.1021	2349.98	1696.66	1716.3		-5.1021	3939.67	682.667	755		-5.1021	2476.67	1335.85	1155.62
-5.0956	2423.63	1722.85	1681.34		-5.0956	3712	695.333	753.667		-5.0956	2384.67	1270.6	1157.97
-5.08909	2454.69	1781.11	1692.44		-5.08909	3467.33	664.667	731		-5.08909	2428.33	1304.95	1111.11
-5.08258	2451.81	1813.51	1652.1		-5.08258	3301	706.667	730		-5.08258	2399.33	1324.86	1118.81
-5.07608	2485.75	1815.58	1664.54		-5.07608	3103.67	677.333	737		-5.07608	2394.33	1268.2	1122.82
-5.06957	2488.95	1758.01	1584.87		-5.06957	3013.33	660	768.667		-5.06957	2374.67	1294.3	1088.02
-5.06306	2496	1849.36	1631.6		-5.06306	2816.67	688.667	756.333		-5.06306	2327	1285.37	1125.17
-5.05656	2562.92	1820.06	1662.52		-5.05656	2682.33	704	762.333		-5.05656	2341	1283.31	1087.35
-5.05005	2531.22	1881.08	1635.97		-5.05005	2582.67	624.667	775.667		-5.05005	2362.33	1286.4	1126.17
-5.04354	2573.49	1897.97	1611.43		-5.04354	2436.33	645.333	737		-5.04354	2376.67	1270.6	1124.5
-5.03704	2595.58	1903.83	1640.34		-5.03704	2345.67	672.667	737		-5.03704	2326.67	1291.21	1117.47
-5.03053	2631.12	1973.11	1641.34		-5.03053	2224.33	656	777		-5.03053	2319.33	1276.44	1117.47
-5.02402	2668.91	1956.22	1640.34		-5.02402	2170.33	609.333	734.333		-5.02402	2326	1236.26	1154.62
-5.01752	2636.89	1971.04	1600		-5.01752	2074	635.333	726.667		-5.01752	2311.67	1292.58	1112.78
-5.01101	2705.09	2022.41	1615.46		-5.01101	1951.33	604.667	730.667		-5.01101	2366.67	1252.4	1151.61
-5.0045	2754.08	2028.61	1570.42		-5.0045	1913.67	620.667	728		-5.0045	2311.67	1254.46	1195.11
-4.998	2788.34	2029.99	1603.03		-4.998	1880	626.667	720.667		-4.998	2281	1260.3	1114.79
-4.99149	2785.78	2076.53	1617.82		-4.99149	1782.33	609.333	712.667		-4.99149	2273.67	1241.41	1147.92
-4.98498	2817.48	2065.84	1568.07		-4.98498	1736.67	629.333	765.667		-4.98498	2280	1296.36	1161.31
-4.97848	2788.34	2151.67	1559.33		-4.97848	1675.67	620	738		-4.97848	2222	1206.39	1141.57
-4.97197	2872.88	2139.26	1539.5		-4.97197	1685.67	572.667	699		-4.97197	2220	1265.45	1170.68
-4.96547	2954.21	2164.08	1590.59		-4.96547	1606.33	600.667	717.333		-4.96547	2282.67	1254.81	1171.35
-4.95896	2912.26	2178.9	1553.28		-4.95896	1571.33	593.333	721		-4.95896	2323.33	1291.9	1163.32
-4.95245	2919.63	2265.43	1508.57		-4.95245	1578.33	598	698		-4.95245	2275.67	1270.6	1196.45
-4.94595	2974.7	2268.87	1558.99		-4.94595	1558.33	597.333	725		-4.94595	2260.33	1253.09	1168.34
-4.93944	3034.58	2268.18	1490.42		-4.93944	1468.33	586.667	716.333		-4.93944	2236	1255.49	1210.51
-4.93293	3002.56	2348.16	1483.36		-4.93293	1484.33	574	667.667		-4.93293	2269	1254.81	1182.73
-4.92643	3084.21	2377.11	1481.01		-4.92643	1449.33	601.333	683.333		-4.92643	2266	1326.24	1167
-4.91992	3092.86	2375.04	1457.82		-4.91992	1477	598	721.333		-4.91992	2227.33	1304.26	1189.09
-4.91341	3081.65	2409.86	1400.67		-4.91341	1456.67	618	691.333		-4.91341	2218.67	1330.36	1187.75
-4.90691	3084.85	2440.88	1446.72		-4.90691	1410	560	698.333		-4.90691	2209.33	1305.29	1185.07
-4.9004	3092.86	2473.97	1413.11		-4.9004	1427.67	581.333	682		-4.9004	2227.67	1340.32	1160.31
-4.89389	3121.04	2527.4	1419.5		-4.89389	1398	606.667	705.333		-4.89389	2212	1340.32	1197.46
-4.88739	3101.18	2593.93	1437.31		-4.88739	1408.33	578.667	711.667		-4.88739	2241	1337.23	1220.88
-4.88088	3191.48	2614.27	1367.73		-4.88088	1396	578.667	689.333		-4.88088	2268.67	1338.6	1174.03
-4.87437	3246.88	2625.3	1396.64		-4.87437	1398	579.333	690		-4.87437	2239	1340.66	1199.13
-4.86787	3217.1	2658.74	1397.98		-4.86787	1374	614	698		-4.86787	2214.33	1351.99	1232.93
-4.86136	3350.62	2704.24	1373.78		-4.86136	1368	532	708.667		-4.86136	2198	1348.9	1282.8
-4.85485	3279.86	2673.91	1315.97		-4.85485	1389.67	597.333	690.667		-4.85485	2184	1349.93	1250
-4.84835	3263.85	2718.72	1326.39		-4.84835	1358	566.667	724.333		-4.84835	2166.67	1362.64	1234.94
-4.84184	3316.04	2817.3	1321.34		-4.84184	1393.67	573.333	696.333		-4.84184	2188	1352.34	1259.71
-4.83534	3429.72	2754.91	1330.08		-4.83534	1341.33	573.333	701.333		-4.83534	2213	1352.68	1266.4
-4.82883	3474.54	2799.72	1364.03		-4.82883	1389	531.333	693.667		-4.82883	2158.67	1275.76	1302.54
-4.82232	3478.71	2869.01	1349.58		-4.82232	1364.67	536	668.667		-4.82232	2194	1387.36	1317.94
-4.81582	3474.22	2879.7	1297.48		-4.81582	1345.67	532.667	676		-4.81582	2203	1372.94	1282.13
-4.80931	3519.37	2981.73	1322.69		-4.80931	1366	529.333	656.333		-4.80931	2259.67	1333.1	1318.94
-4.8028	3556.84	2954.5	1303.87		-4.8028	1343.67	575.333	675.667		-4.8028	2290	1364.7	1346.72
-4.7963	3588.22	2987.94	1335.46		-4.7963	1378.33	564.667	699.667		-4.7963	2164.33	1371.22	1328.98
-4.78979	3614.79	3015.51	1313.61		-4.78979	1333.67	562.667	672		-4.78979	2236.67	1346.84	1377.18
-4.78328	3609.03	3025.51	1290.76		-4.78328	1389	569.333	667.333		-4.78328	2209.67	1389.08	1388.89
-4.77678	3601.99	3064.12	1303.87		-4.77678	1379.67	523.333	666		-4.77678	2207.33	1387.02	1397.26
-4.77027	3660.9	3056.53	1276.64		-4.77027	1380.67	548.667	636		-4.77027	2240.33	1428.91	1381.86
-4.76376	3704.45	3171.32	1287.73		-4.76376	1380	577.333	653.667		-4.76376	2251.67	1423.42	1434.74
-4.75726	3708.93	3165.12	1232.27		-4.75726	1384	532	629		-4.75726	2310	1435.78	1395.25
-4.75075	3797.95	3222.34	1261.51		-4.75075	1320	521.333	677		-4.75075	2271.67	1450.55	1423.69
-4.74424	3776.82	3266.46	1258.15		-4.74424	1347	532	680.333		-4.74424	2255.67	1466	1482.93
-4.73774	3746.08	3303	1251.43		-4.73774	1390.33	558.667	683.333		-4.73774	2255.67	1506.87	1523.76
-4.73123	3835.73	3389.87	1303.87		-4.73123	1357.67	508.667	614		-4.73123	2264.33	1456.73	1481.59
-4.72472	3864.55	3351.95	1254.79		-4.72472	1348	508	635		-4.72472	2243.33	1519.23	1538.82
-4.71822	3829.01	3453.64	1249.41		-4.71822	1360.67	515.333	672		-4.71822	2199	1503.43	1516.06
-4.71171	3811.4	3488.11	1239.33		-4.71171	1346.33	542	646.333		-4.71171	2177.67	1519.23	1515.06
-4.70521	3839.58	3478.46	1217.48		-4.70521	1345	562	654		-4.70521	2221	1549.45	1540.83
-4.6987	3951.01	3537.06	1210.76		-4.6987	1348.33	542	664		-4.6987	2169.33	1471.5	1540.83
-4.69219	3969.26	3511.89	1211.43		-4.69219	1367.67	548.667	639.667		-4.69219	2240.67	1527.82	1555.22
-4.68569	4146.65	3627.37	1193.61		-4.68569	1335.67	523.333	646.333		-4.68569	2233.33	1527.47	1595.38
-4.67918	3985.59	3644.95	1119.33		-4.67918	1308.67	539.333	643.667		-4.67918	2201.33	1641.48	1666.67
-4.67267	4057.64	3674.59	1162.35		-4.67267	1342.33	548	658		-4.67267	2136.33	1620.19	1627.51
-4.66617	4082.61	3705.27	1173.78		-4.66617	1308	541.333	636.333		-4.66617	2168.67	1652.13	1658.3
-4.65966	4106.31	3590.83	1109.92		-4.65966	1324	550.667	625.333		-4.65966	2228.33	1656.94	1667
-4.65315	4152.1	3659.77	1168.74		-4.65315	1330.67	553.333	622.667		-4.65315	2225.33	1673.42	1667.34
-4.64665	4158.82	3790.07	1149.58		-4.64665	1356	541.333	657		-4.64665	2125.67	1707.76	1661.31
-4.64014	4178.35	3711.13	1146.22		-4.64014	1311.67	543.333	610.667		-4.64014	2190.67	1744.51	1683.73
-4.63363	4239.83	3795.93	1107.9		-4.63363	1377.33	511.333	604.333		-4.63363	2173.67	1724.59	1754.02
-4.62713	4255.52	3793.86	1103.53		-4.62713	1343	534.667	619		-4.62713	2228.67	1807.01	1720.55
-4.62062	4277.94	3794.21	1082.69		-4.62062	1360.67	543.333	661		-4.62062	2243	1778.16	1739.29
-4.61411	4304.19	3917.61	1063.87		-4.61411	1353.67	530	627		-4.61411	2288.33	1747.94	1763.72
-4.60761	4304.52	3989.31	1055.8		-4.60761	1310.33	541.333	644.667		-4.60761	2227.67	1813.53	1751.34
-4.6011	4260.65	3888.31	1052.77		-4.6011	1347.67	546	629.333		-4.6011	2222.33	1828.64	1814.59
-4.59459	4406.66	4094.79	1039.66		-4.59459	1322.67	538	620.333		-4.59459	2188.33	1833.79	1791.83
-4.58809	4317.32	4020.34	1067.9		-4.58809	1383.67	548	619.333		-4.58809	2180.67	1849.24	1817.27
-4.58158	4356.71	4028.61	1060.84		-4.58158	1307.67	540	644		-4.58158	2207.33	1855.43	1919.68
-4.57508	4309.32	4021.72	1084.03		-4.57508	1314	474.667	654.333		-4.57508	2243.33	1904.53	1892.57
-4.56857	4356.39	4093.76	1030.59		-4.56857	1306	563.333	645		-4.56857	2217.67	1926.85	1954.48
-4.56206	4406.66	4060.67	1028.57		-4.56206	1246.67	566	612.667		-4.56206	2272	1982.83	1940.76
-4.55556	4391.93	4142.36	1031.6		-4.55556	1263.67	514.667	650.667		-4.55556	2309.67	1922.73	1927.71
-4.54905	4447.01	4136.85	992.269		-4.54905	1301.67	530	625.333		-4.54905	2318	1969.44	1931.06
-4.54254	4407.62	4158.22	1007.39		-4.54254	1289.33	510	648.667		-4.54254	2328.33	1984.2	1961.18
-4.53604	4475.5	4157.19	1007.06		-4.53604	1353	570	619		-4.53604	2286	1980.77	1974.23
-4.52953	4412.74	4242.67	1020.84		-4.52953	1280.67	528	629.667		-4.52953	2367.33	1994.51	1966.53
-4.52302	4402.82	4224.75	1013.11		-4.52302	1305	542.667	604.667		-4.52302	2280.67	2071.77	1950.47
-4.51652	4408.9	4325.4	1012.77		-4.51652	1308.33	516.667	627.667		-4.51652	2374.33	2103.37	2009.37
-4.51001	4423.63	4317.48	1034.62		-4.51001	1329.33	531.333	603		-4.51001	2373	2121.57	2086.01
-4.5035	4525.78	4337.12	973.445		-4.5035	1312.67	542.667	635.333		-4.5035	2338.33	2075.55	2090.7
-4.497	4438.36	4397.1	970.756		-4.497	1322.67	510	597.667		-4.497	2315.67	2181.66	2115.46
-4.49049	4553.95	4379.18	952.605		-4.49049	1311	542.667	647.333		-4.49049	2346	2125.69	2099.73
-4.48398	4475.5	4434.33	984.874		-4.48398	1286.33	546	608		-4.48398	2290	2171.36	2189.09
-4.47748	4543.39	4587.04	963.698		-4.47748	1275	539.333	641		-4.47748	2320.67	2243.13	2176.37
-4.47097	4536.02	4574.97	993.613		-4.47097	1290.33	533.333	627.333		-4.47097	2297	2220.12	2174.7
-4.46446	4578.93	4520.51	969.748		-4.46446	1233	531.333	635.333		-4.46446	2350	2262.02	2187.75
-4.45796	4491.84	4644.61	933.445		-4.45796	1306	564	633.667		-4.45796	2400	2350.96	2245.65
-4.45145	4496	4646.67	915.63		-4.45145	1288.67	508	628		-4.45145	2437	2407.62	2175.7
-4.44494	4521.61	4650.81	913.95		-4.44494	1275.33	570	662.667		-4.44494	2419.67	2404.88	2308.57
-4.43844	4427.79	4629.78	934.79		-4.43844	1247	573.333	637.333		-4.43844	2472.67	2414.49	2323.63
-4.43193	4481.91	4604.27	940.84		-4.43193	1212.33	550	638		-4.43193	2448.67	2408.31	2393.91
-4.42543	4528.02	4625.99	961.681		-4.42543	1263.67	540	613.667		-4.42543	2456	2419.3	2371.15
-4.41892	4480.63	4652.19	905.21		-4.41892	1255	557.333	630		-4.41892	2458.33	2474.93	2397.26
-4.41241	4517.77	4719.06	955.294		-4.41241	1208	568.667	651.667		-4.41241	2449.67	2511.68	2390.56
-4.40591	4511.37	4650.81	950.924		-4.40591	1192	562.667	626		-4.40591	2462.67	2595.47	2395.92
-4.3994	4524.5	4671.15	957.647		-4.3994	1239.67	566	616		-4.3994	2439.33	2543.96	2438.09
-4.39289	4555.24	4674.25	917.311		-4.39289	1236.33	559.333	613		-4.39289	2485.67	2612.98	2483.27
-4.38639	4511.69	4722.51	927.059		-4.38639	1173.67	547.333	640.333		-4.38639	2498.33	2647.32	2557.56
-4.37988	4543.07	4744.57	944.874		-4.37988	1185.67	542.667	601		-4.37988	2509	2692.65	2572.29
-4.37337	4561.64	4722.16	928.403		-4.37337	1164	568.667	599.333		-4.37337	2515.67	2706.73	2569.95
-4.36687	4634.33	4752.84	897.479		-4.36687	1168	564	603.667		-4.36687	2517	2696.77	2578.98
-4.36036	4675.31	4758.36	884.706		-4.36036	1160	606	615.333		-4.36036	2517	2726.65	2612.12
-4.35385	4664.43	4845.91	931.092		-4.35385	1168	580	633		-4.35385	2579	2710.85	2642.24
-4.34735	4567.72	4822.13	937.143		-4.34735	1157.67	562	611.667		-4.34735	2638.33	2777.82	2679.38
-4.34084	4687.8	4848.33	910.924		-4.34084	1187.67	578	651.667		-4.34084	2586.33	2848.9	2717.2
-4.33433	4589.5	4839.37	935.798		-4.33433	1130.67	580	614		-4.33433	2604	2827.61	2765.06
-4.32783	4619.6	4922.44	917.647		-4.32783	1174.67	602.667	578.667		-4.32783	2572.67	2918.27	2784.81
-4.32132	4614.15	4877.63	909.916		-4.32132	1136	589.333	599		-4.32132	2553	2912.43	2836.68
-4.31481	4689.4	4942.78	904.202		-4.31481	1126.67	575.333	591.667		-4.31481	2557.33	2975.96	2892.91
-4.30831	4591.1	4936.92	888.74		-4.30831	1148.33	596.667	602.667		-4.30831	2612.33	2950.89	2919.01
-4.3018	4638.49	4918.99	903.866		-4.3018	1159	572.667	587.667		-4.3018	2617.67	2973.56	2951.14
-4.2953	4581.81	4917.96	886.723		-4.2953	1144.33	562.667	616		-4.2953	2566.67	3035.03	2976.24
-4.28879	4669.55	4904.17	891.765		-4.28879	1144	596	578.667		-4.28879	2613	3152.13	3049.53
-4.28228	4648.74	4889	886.723		-4.28228	1092.67	594	571.667		-4.28228	2647.67	3189.9	3073.96
-4.27578	4645.21	4832.47	861.177		-4.27578	1124.67	583.333	612.333		-4.27578	2632.33	3171.36	3133.87
-4.26927	4583.09	4913.48	870.252		-4.26927	1086	590	629.667		-4.26927	2657.33	3236.95	3134.2
-4.26276	4617.68	4891.76	842.689		-4.26276	1057	600.667	617		-4.26276	2649	3200.21	3152.61
-4.25626	4685.56	4884.87	861.513		-4.25626	1055.33	584	599		-4.25626	2665.67	3289.84	3250.33
-4.24975	4597.18	4951.05	853.445		-4.24975	1089.67	627.333	597		-4.24975	2603.33	3352.34	3318.94
-4.24324	4618.96	4966.22	861.177		-4.24324	1029	620	613.667		-4.24324	2635.67	3435.44	3279.12
-4.23674	4616.71	4976.56	887.731		-4.23674	1083.67	607.333	622.667		-4.23674	2674.67	3405.56	3327.64
-4.23023	4613.19	4959.67	834.286		-4.23023	1046.33	627.333	589		-4.23023	2716.33	3455.36	3381.19
-4.22372	4667.63	5060.32	853.782		-4.22372	1016.33	624	618		-4.22372	2699	3518.2	3338.69
-4.21722	4626.96	4985.18	869.244		-4.21722	1054.33	614	591		-4.21722	2705.67	3562.16	3352.07
-4.21071	4619.92	5026.54	871.261		-4.21071	1042.33	634	624.667		-4.21071	2731.67	3570.05	3457.5
-4.2042	4512.01	5111.34	911.597		-4.2042	1044.67	658	617		-4.2042	2755.67	3625	3495.98
-4.1977	4487.99	5080.66	829.916		-4.1977	999.667	667.333	607.667		-4.1977	2757.67	3774.73	3483.6
-4.19119	4504.32	5060.32	910.252		-4.19119	990.667	630.667	614.667		-4.19119	2682.67	3706.39	3514.73
-4.18468	4513.61	4955.19	853.782		-4.18468	1033.67	655.333	607.333		-4.18468	2765.33	3791.9	3573.63
-4.17818	4585.01	5021.37	887.731		-4.17818	969	612	604.667		-4.17818	2774.33	3818.34	3596.05
-4.17167	4600.06	5080.32	846.387		-4.17167	961.667	692	593		-4.17167	2744	4002.75	3640.23
-4.16517	4549.79	5088.93	867.563		-4.16517	999	640.667	588.667		-4.16517	2744	3971.5	3595.38
-4.15866	4354.15	5148.57	880.672		-4.15866	1021.33	666.667	621		-4.15866	2820.67	3960.85	3630.19
-4.15215	4372.08	5187.18	906.555		-4.15215	1003.33	664.667	587.667		-4.15215	2820.67	4014.77	3660.31
-4.14565	4293.95	5166.15	900.168		-4.14565	1032	685.333	613.333		-4.14565	2827.33	3978.37	3631.53
-4.13914	4344.54	5100.65	867.899		-4.13914	978.667	685.333	608.667		-4.13914	2866.33	4083.45	3678.71
-4.13263	4334.61	5209.58	893.109		-4.13263	1003.67	672.667	590.333		-4.13263	2862.67	4169.3	3761.38
-4.12613	4319.88	5212.69	931.765		-4.12613	941.333	674	610.333		-4.12613	2892	4182.69	3820.28
-4.11962	4312.52	5124.44	930.42		-4.11962	965.667	708	596.667		-4.11962	2831.33	4314.22	3798.86
-4.11311	4382.65	5127.2	930.42		-4.11311	951.333	690.667	633.667		-4.11311	2881.67	4369.16	3770.41
-4.10661	4403.78	5114.44	913.613		-4.10661	948	745.333	628.333		-4.10661	2882.33	4424.11	3789.83
-4.1001	4370.16	5112.03	918.656		-4.1001	921	692.667	590.667		-4.1001	2838	4425.82	3822.29
-4.09359	4249.44	5066.87	877.983		-4.09359	967.667	726	599.667		-4.09359	2868.67	4452.61	3828.31
-4.08709	4207.17	5069.63	915.966		-4.08709	933.333	772	614.333		-4.08709	2988.33	4564.56	4015.39
-4.08058	4229.59	5053.77	902.857		-4.08058	911.667	768.667	611.667		-4.08058	2996	4580.7	3993.98
-4.07407	4266.73	5047.23	905.546		-4.07407	929.667	730	612		-4.07407	2982	4690.59	3999.33
-4.06757	4241.75	5076.53	936.471		-4.06757	953.667	749.333	633		-4.06757	3024.33	4746.57	4022.09
-4.06106	4171.63	4990	892.437		-4.06106	938	776	640		-4.06106	2928.33	4818.34	3977.91
-4.05455	4119.12	5059.63	912.605		-4.05455	921.333	796	615.333		-4.05455	3065	4903.16	4052.21
-4.04805	4051.55	5066.87	923.698		-4.04805	897	818.667	666		-4.04805	3070.33	4902.82	4072.96
-4.04154	4033.94	4973.46	915.294		-4.04154	897.333	867.333	619.667		-4.04154	3067.67	4996.57	4065.26
-4.03504	4098.3	4992.42	927.395		-4.03504	922	815.333	626		-4.03504	3115.33	4935.1	4082.66
-4.02853	4061.48	4965.53	916.975		-4.02853	911	855.333	659		-4.02853	3099	5059.07	4115.46
-4.02202	4121.68	4949.33	917.647		-4.02202	930.333	868	658		-4.02202	3127.67	5172.39	4151.61
-4.01552	4120.08	4943.47	905.546		-4.01552	908.333	878	659.333		-4.01552	3159	5209.13	4267.4
-4.00901	4116.23	4928.99	958.992		-4.00901	907.667	862	671		-4.00901	3135.33	5231.8	4284.47
-4.0025	4049.63	4837.3	948.908		-4.0025	923	844	667.333		-4.0025	3208.33	5164.49	4183.73
-3.996	4037.46	4867.29	965.042		-3.996	907.333	856.667	668		-3.996	3228.33	5202.61	4176.37
-3.98949	4074.93	4769.73	952.269		-3.98949	918.333	869.333	709.667		-3.98949	3250.33	5365.73	4239.96
-3.98298	4038.74	4863.84	972.437		-3.98298	904	848	691.333		-3.98298	3268	5341.69	4241.3
-3.97648	3918.99	4875.9	941.513		-3.97648	870.667	890	673		-3.97648	3292.67	5445.4	4160.64
-3.96997	4008.97	4838.33	907.563		-3.96997	894	866	713.333		-3.96997	3248	5457.07	4276.1
-3.96346	3940.44	4796.97	942.185		-3.96346	896.667	903.333	683.667		-3.96346	3291	5488.67	4343.71
-3.95696	3908.74	4672.18	977.143		-3.95696	928.333	888	689.667		-3.95696	3279.67	5510.3	4290.5
-3.95045	3912.26	4713.89	991.933		-3.95045	915	925.333	732.333		-3.95045	3297.67	5550.48	4293.84
-3.94394	3783.86	4700.1	1004.37		-3.94394	904.333	959.333	701		-3.94394	3299	5629.12	4279.79
-3.93744	3786.1	4720.44	1004.37		-3.93744	908.667	890	700		-3.93744	3363.33	5674.11	4351.41
-3.93093	3755.36	4700.79	995.63		-3.93093	907	945.333	703		-3.93093	3334.33	5735.23	4272.42
-3.92442	3702.53	4689.42	991.933		-3.92442	884.667	931.333	688.333		-3.92442	3330.33	5654.19	4422.36
-3.91792	3634.97	4628.06	991.261		-3.91792	910	947.333	687		-3.91792	3409.67	5711.88	4298.19
-3.91141	3616.07	4610.48	1011.43		-3.91141	893.667	898.667	729		-3.91141	3378	5743.13	4239.29
-3.9049	3661.86	4609.1	1017.82		-3.9049	883	1002	715.667		-3.9049	3356.33	5829.33	4330.66
-3.8984	3670.51	4480.52	1009.41		-3.8984	870.333	1012	763.667		-3.8984	3374	5850.96	4263.05
-3.89189	3542.75	4540.5	1034.29		-3.89189	861.667	944.667	749		-3.89189	3418.67	5813.19	4245.98
-3.88539	3556.2	4425.72	1076.97		-3.88539	911.667	981.333	769.333		-3.88539	3493	5961.54	4282.13
-3.87888	3557.8	4454.67	1094.79		-3.87888	850.333	1015.33	735.333		-3.87888	3438.33	6016.48	4232.6
-3.87237	3410.82	4394.69	1133.45		-3.87237	871.333	992	755		-3.87237	3429.33	5954.33	4230.25
-3.86587	3465.9	4391.93	1126.72		-3.86587	871.333	1008	748.333		-3.86587	3490.67	6026.79	4144.58
-3.85936	3429.72	4345.74	1114.29		-3.85936	853.333	1054	761		-3.85936	3394.67	6194.02	4093.71
-3.85285	3502.72	4326.09	1104.2		-3.85285	843.667	1056.67	753.333		-3.85285	3434.33	6165.52	4128.51
-3.84635	3481.27	4256.46	1123.36		-3.84635	837.333	1114	733.333		-3.84635	3434.33	6184.07	4117.47
-3.83984	3463.02	4217.51	1120.34		-3.83984	817.667	1112	753		-3.83984	3453.67	6217.03	4152.61
-3.83333	3508.81	4247.16	1139.5		-3.83333	857.333	1108.67	740		-3.83333	3533.33	6237.64	4126.17
-3.82683	3415.63	4229.23	1152.94		-3.82683	806	1099.33	767.333		-3.82683	3576.33	6230.43	3999.33
-3.82032	3333.97	4192	1168.4		-3.82032	864.667	1168.67	771.333		-3.82032	3530.33	6224.59	4029.12
-3.81381	3333.33	4172.01	1177.14		-3.81381	852.333	1104	802.333		-3.81381	3629.33	6154.88	3923.69
-3.80731	3362.79	4253.36	1247.73		-3.80731	816	1162	805.333		-3.80731	3521.33	6258.24	3974.23
-3.8008	3409.86	4207.51	1187.56		-3.8008	847.333	1104	830		-3.8008	3575	6320.06	3990.29
-3.79429	3382.64	4176.84	1196.97		-3.79429	863	1154.67	816.333		-3.79429	3545.67	6282.97	3918.67
-3.78779	3420.43	3992.07	1184.2		-3.78779	829.333	1112	821.333		-3.78779	3606.67	6168.27	3926.71
-3.78128	3419.47	3993.8	1229.58		-3.78128	807	1088.67	793		-3.78128	3641	6219.78	3916
-3.77477	3419.79	4014.13	1253.45		-3.77477	794.333	1100.67	853		-3.77477	3579.33	6221.84	3890.23
-3.76827	3385.21	3963.46	1266.22		-3.76827	837.667	1154.67	811.333		-3.76827	3618.33	6328.98	3864.12
-3.76176	3365.99	4007.24	1294.45		-3.76176	821.667	1168	837.333		-3.76176	3658.67	6319.71	3858.1
-3.75526	3255.2	3884.18	1313.28		-3.75526	812.333	1153.33	867.333		-3.75526	3649	6314.22	3852.41
-3.74875	3185.08	3807.31	1317.98		-3.74875	820	1137.33	836.333		-3.74875	3607.33	6459.48	3877.18
-3.74224	3193.72	3873.49	1291.76		-3.74224	804.667	1160	877		-3.74224	3639.67	6364.01	3831.66
-3.73574	3272.81	3883.49	1310.92		-3.73574	797.667	1199.33	859		-3.73574	3713.33	6358.86	3750
-3.72923	3217.1	3748.02	1376.13		-3.72923	794	1204.67	881		-3.72923	3648.67	6371.22	3680.72
-3.72272	3179.31	3766.29	1350.92		-3.72272	803.333	1207.33	860		-3.72272	3699.67	6351.31	3650.27
-3.71622	3114.95	3694.24	1341.18		-3.71622	780.667	1178	897.667		-3.71622	3705.67	6382.9	3630.52
-3.70971	3143.13	3610.13	1352.27		-3.70971	796.333	1230	883.333		-3.70971	3729.67	6345.47	3613.45
-3.7032	3071.41	3542.92	1363.7		-3.7032	793.333	1237.33	896.667		-3.7032	3769.33	6290.18	3647.26
-3.6967	3016.01	3569.46	1352.61		-3.6967	803.333	1236	890.333		-3.6967	3818.67	6228.02	3596.72
-3.69019	3003.2	3539.47	1418.49		-3.69019	756.333	1249.33	931		-3.69019	3781.33	6319.37	3453.48
-3.68368	2973.1	3561.88	1390.92		-3.68368	746.667	1269.33	931.667		-3.68368	3817.33	6303.91	3519.41
-3.67718	2884.73	3485.35	1419.5		-3.67718	820.333	1296.67	941.333		-3.67718	3854	6275.76	3454.82
-3.67067	2930.84	3423.65	1415.13		-3.67067	820	1272	929.667		-3.67067	3940.33	6262.36	3429.38
-3.66416	2956.77	3422.27	1436.64		-3.66416	790.667	1264.67	936		-3.66416	3895.33	6234.2	3418.34
-3.65766	2875.44	3375.73	1445.71		-3.65766	768.667	1234	919		-3.65766	3897.33	6305.98	3385.54
-3.65115	2860.39	3332.99	1508.24		-3.65115	780.333	1267.33	926		-3.65115	4006	6273.7	3336.01
-3.64464	2884.41	3373.32	1530.76		-3.64464	789.333	1313.33	933.333		-3.64464	3944.33	6334.82	3258.03
-3.63814	2899.46	3406.41	1515.97		-3.63814	803	1324	925		-3.63814	3988.33	6307.35	3228.92
-3.63163	2850.78	3319.2	1547.56		-3.63163	780.667	1324.67	934.667		-3.63163	3989.33	6267.86	3236.61
-3.62513	2867.11	3248.53	1558.32		-3.62513	760	1280	952		-3.62513	4063.33	6316.62	3201.14
-3.61862	2929.88	3300.24	1597.65		-3.61862	771.667	1312.67	956		-3.61862	4101.33	6331.73	3173.03
-3.61211	2834.77	3230.95	1500.5		-3.61211	785.333	1293.33	967		-3.61211	4036.67	6289.84	3101.07
-3.60561	2796.35	3193.38	1553.61		-3.60561	755.333	1270.67	970.667		-3.60561	4059.33	6204.67	3088.02
-3.5991	2827.41	3202.34	1577.82		-3.5991	751.667	1276.67	920.333		-3.5991	4087.33	6253.78	3061.25
-3.59259	2827.73	3154.08	1604.03		-3.59259	768.333	1268	985.667		-3.59259	4072	6206.04	3006.36
-3.58609	2820.04	3179.94	1642.02		-3.58609	807.667	1358.67	936.667		-3.58609	4143.67	6168.61	2949.8
-3.57958	2773.29	3118.92	1630.25		-3.57958	786.667	1344	981.667		-3.57958	4088	6087.91	3016.73
-3.57307	2722.7	3082.39	1669.58		-3.57307	795.667	1278	967		-3.57307	4148.33	6136.68	2958.5
-3.56657	2718.22	3082.73	1675.97		-3.56657	790	1266.67	965.667		-3.56657	4137.67	6046.02	2894.24
-3.56006	2709.57	3040.68	1673.28		-3.56006	778.333	1245.33	1033.67		-3.56006	4138.33	6085.16	2800.54
-3.55355	2732.31	3094.45	1691.43		-3.55355	797.333	1320	1033		-3.55355	4071.33	6049.45	2785.81
-3.54705	2726.22	3033.44	1705.21		-3.54705	799.667	1353.33	1016.33		-3.54705	4173.33	5980.43	2677.71
-3.54054	2641.37	2943.81	1734.12		-3.54054	831.667	1404.67	979		-3.54054	4196.67	5893.89	2661.65
-3.53403	2616.07	2930.71	1777.14		-3.53403	831.333	1374.67	1037.67		-3.53403	4186.67	5903.5	2644.91
-3.52753	2603.91	2892.8	1760		-3.52753	795.333	1334.67	1011.67		-3.52753	4182.67	5878.09	2603.08
-3.52102	2575.41	2878.66	1792.61		-3.52102	794.667	1365.33	1019.67		-3.52102	4184.33	5920.67	2587.01
-3.51451	2603.59	2857.64	1813.78		-3.51451	834.667	1344.67	1016		-3.51451	4199.67	5873.28	2495.65
-3.50801	2511.37	2818.34	1806.05		-3.50801	795.667	1332	1024.67		-3.50801	4243.67	5679.6	2508.03
-3.5015	2537.94	2866.94	1808.07		-3.5015	809	1317.33	1043		-3.5015	4240	5653.5	2548.86
-3.49499	2467.18	2794.21	1858.82		-3.49499	783.333	1278	1057.67		-3.49499	4295.33	5599.93	2467.2
-3.48849	2392.57	2821.79	1868.57		-3.48849	798	1292	1032.67		-3.48849	4304.67	5464.97	2424.03
-3.48198	2462.7	2741.47	1925.71		-3.48198	840.333	1322	1021.33		-3.48198	4278.33	5495.88	2363.79
-3.47548	2361.19	2816.96	1901.18		-3.47548	835.667	1382.67	1040		-3.47548	4335.33	5422.39	2363.45
-3.46897	2364.07	2726.65	1912.61		-3.46897	788.333	1368.67	1042		-3.46897	4303	5346.84	2307.9
-3.46246	2341.98	2807.65	1906.22		-3.46246	780	1372	1063.33		-3.46246	4329.67	5148.01	2260.71
-3.45596	2349.66	2770.42	1902.52		-3.45596	818.667	1344.67	1083		-3.45596	4384.67	5208.45	2290.83
-3.44945	2367.92	2766.29	1895.8		-3.44945	792.667	1419.33	1064		-3.44945	4353.67	5108.86	2215.86
-3.44294	2320.21	2697.69	1969.08		-3.44294	793	1346	1005		-3.44294	4360.33	5037.77	2183.07
-3.43644	2368.24	2704.93	1985.88		-3.43644	778	1381.33	1048.33		-3.43644	4439	4962.91	2129.52
-3.42993	2324.37	2649.78	1942.86		-3.42993	791.333	1397.33	1003.67		-3.42993	4453.67	4895.6	2078.65
-3.42342	2342.94	2652.88	1914.96		-3.42342	806.333	1352	1087.33		-3.42342	4419	4826.58	2097.72
-3.41692	2353.51	2601.52	2047.39		-3.41692	778.667	1414	1046.67		-3.41692	4431	4825.89	2041.83
-3.41041	2280.5	2598.41	2026.55		-3.41041	781.667	1378.67	1104.33		-3.41041	4384	4757.56	2020.75
-3.4039	2222.86	2573.25	2059.83		-3.4039	749	1379.33	1066		-3.4039	4454	4645.26	2025.1
-3.3974	2199.49	2603.93	2122.69		-3.3974	801.333	1352	1086.33		-3.3974	4393	4557.35	1972.22
-3.39089	2219.66	2558.77	2113.28		-3.39089	797.333	1354.67	1084.67		-3.39089	4321.67	4512.71	1976.24
-3.38438	2226.39	2481.21	2131.76		-3.38438	767	1414	1069.67		-3.38438	4300.33	4413.46	1872.49
-3.37788	2178.35	2489.49	2216.13		-3.37788	760.667	1347.33	1076		-3.37788	4345	4311.13	1850.07
-3.37137	2197.57	2439.5	2231.26		-3.37137	773.667	1343.33	1074		-3.37137	4385	4189.22	1874.16
-3.36486	2094.14	2437.44	2218.49		-3.36486	772.667	1316.67	1079		-3.36486	4397	4087.23	1862.45
-3.35836	2122	2400.55	2257.14		-3.35836	783.667	1398	1082		-3.35836	4461.33	4023.01	1760.04
-3.35185	2171.95	2387.8	2280.67		-3.35185	740	1344	1074.67		-3.35185	4429.67	3974.93	1719.21
-3.34535	2106.31	2311.96	2297.48		-3.34535	757	1439.33	1093		-3.34535	4514	3933.38	1620.15
-3.33884	2085.17	2277.49	2245.71		-3.33884	734.333	1406.67	1074		-3.33884	4500	3772.66	1596.72
-3.33233	2109.51	2279.21	2275.63		-3.33233	769.333	1421.33	1082.67		-3.33233	4534.67	3702.95	1617.14
-3.32583	2080.69	2238.54	2273.28		-3.32583	778.333	1430.67	1073.67		-3.32583	4583	3591.69	1600.07
-3.31932	2081.33	2239.92	2268.91		-3.31932	780.667	1388	1070.67		-3.31932	4588.67	3651.1	1566.6
-3.31281	2129.04	2184.07	2298.15		-3.31281	775.667	1420	1089.33		-3.31281	4484.67	3563.53	1531.46
-3.30631	2020.49	2176.15	2312.94		-3.30631	735.667	1421.33	1084		-3.30631	4530.67	3457.07	1446.12
-3.2998	2019.85	2187.18	2349.58		-3.2998	754.333	1425.33	1089.67		-3.2998	4550	3398.7	1483.6
-3.29329	2034.9	2206.48	2385.88		-3.29329	770.333	1396.67	1104		-3.29329	4560	3308.04	1442.44
-3.28679	2093.5	2202.69	2398.99		-3.28679	761	1470.67	1069.67		-3.28679	4604.33	3317.31	1338.35
-3.28028	2082.29	2149.6	2396.64		-3.28028	750.667	1406	1098.33		-3.28028	4579.33	3218.06	1376.17
-3.27377	1981.11	2104.79	2367.73		-3.27377	772	1329.33	1050.33		-3.27377	4506.67	3147.32	1355.76
-3.26727	1960.29	2035.51	2400		-3.26727	746.667	1370	1095		-3.26727	4613	2951.92	1333.33
-3.26076	1972.14	2063.08	2378.82		-3.26076	760.667	1373.33	1018.67		-3.26076	4595.33	2944.71	1227.91
-3.25425	1977.27	2039.3	2456.47		-3.25425	756	1316	1061.33		-3.25425	4498.33	2881.87	1211.51
-3.24775	1900.42	1983.45	2467.23		-3.24775	731.667	1368.67	1011.67		-3.24775	4568	2883.93	1230.92
-3.24124	1956.45	1949.33	2427.56		-3.24124	751	1320	1046.67		-3.24124	4489.67	2831.39	1202.14
-3.23473	1889.21	2001.03	2462.19		-3.23473	769.667	1378.67	1035		-3.23473	4524.67	2777.47	1141.23
-3.22823	1925.39	1922.79	2481.01		-3.22823	743	1341.33	1011.33		-3.22823	4596.33	2663.12	1100.07
-3.22172	1887.29	1910.03	2463.87		-3.22172	732	1306.67	1049		-3.22172	4589.33	2664.84	1096.72
-3.21522	1830.29	1994.83	2456.13		-3.21522	731.333	1347.33	1043.67		-3.21522	4562	2572.12	1073.96
-3.20871	1829.01	1924.85	2479.33		-3.20871	769.667	1403.33	986		-3.20871	4589	2471.5	1072.96
-3.2022	1871.6	1908.65	2461.85		-3.2022	759.667	1362	1051.33		-3.2022	4641	2423.08	1026.77
-3.1957	1770.09	1839.02	2517.65		-3.1957	731	1358.67	1054		-3.1957	4724.67	2310.1	1019.41
-3.18919	1758.57	1859.7	2566.39		-3.18919	744	1308.67	1015.67		-3.18919	4658	2288.46	989.96
-3.18268	1773.29	1804.55	2513.61		-3.18268	718.667	1374.67	1031.67		-3.18268	4714	2246.91	985.274
-3.17618	1788.98	1868.67	2487.39		-3.17618	728.333	1344	1037.33		-3.17618	4625	2202.27	1000
-3.16967	1786.42	1808.34	2570.08		-3.16967	715	1285.33	1018.67		-3.16967	4655	2091.35	947.457
-3.16316	1775.22	1738.37	2522.69		-3.16316	696.333	1267.33	1038.33		-3.16316	4597.33	2078.3	936.747
-3.15666	1737.11	1783.87	2566.39		-3.15666	725.667	1308	987		-3.15666	4623.67	2034	930.723
-3.15015	1742.88	1710.44	2607.73		-3.15015	701.667	1272	1004		-3.15015	4569.67	1957.07	892.905
-3.14364	1732.31	1756.29	2593.61		-3.14364	734	1278.67	1022.33		-3.14364	4668.67	1978.02	895.248
-3.13714	1729.75	1758.01	2615.8		-3.13714	721.333	1288	994.667		-3.13714	4605	1967.03	826.305
-3.13063	1695.81	1730.44	2619.83		-3.13063	674.667	1336.67	979		-3.13063	4603.33	1851.99	871.486
-3.12412	1674.35	1750.43	2637.31		-3.12412	709.333	1362	972.667		-3.12412	4640.67	1805.63	875.837
-3.11762	1684.28	1758.7	2611.09		-3.11762	706.333	1303.33	996		-3.11762	4627.67	1803.91	846.386
-3.11111	1731.67	1761.81	2677.65		-3.11111	657.333	1272	1012		-3.11111	4607.33	1729.74	770.415
-3.1046	1687.8	1718.72	2619.5		-3.1046	697.333	1333.33	965.667		-3.1046	4628.33	1691.96	791.165
-3.0981	1716.3	1697.69	2655.13		-3.0981	677.333	1287.33	970.667		-3.0981	4692.33	1610.58	731.928
-3.09159	1669.87	1660.81	2743.19		-3.09159	687.667	1280.67	989.333		-3.09159	4699.33	1635.3	727.912
-3.08509	1703.81	1641.5	2672.94		-3.08509	682	1272.67	950		-3.08509	4597.33	1535.03	707.162
-3.07858	1683.64	1637.71	2660.5		-3.07858	695.333	1256	954.667		-3.07858	4649	1566.62	713.186
-3.07207	1632.08	1624.27	2715.97		-3.07207	692.667	1250.67	971.667		-3.07207	4632.33	1502.75	710.174
-3.06557	1691.64	1642.54	2683.36		-3.06557	658.667	1260	955		-3.06557	4528.67	1445.05	698.126
-3.05906	1679.8	1592.21	2723.03		-3.05906	666.333	1295.33	976		-3.05906	4457.67	1469.44	645.248
-3.05255	1585.65	1593.59	2736.47		-3.05255	659.667	1290.67	961		-3.05255	4532.33	1410.71	659.304
-3.04605	1586.94	1586.35	2738.49		-3.04605	690	1227.33	940.333		-3.04605	4565.67	1386.68	624.163
-3.03954	1573.17	1584.28	2698.49		-3.03954	675	1262.67	948		-3.03954	4478	1394.92	636.546
-3.03303	1603.91	1531.89	2703.87		-3.03303	668.333	1220	950.333		-3.03303	4368	1353.37	617.135
-3.02653	1574.45	1502.24	2760.67		-3.02653	679	1242.67	959		-3.02653	4403	1281.25	617.135
-3.02002	1594.62	1551.88	2739.83		-3.02002	636.333	1202.67	953.333		-3.02002	4461	1246.91	605.756
-3.01351	1587.9	1507.07	2700.84		-3.01351	636.333	1189.33	957.667		-3.01351	4461.33	1261.68	567.269
-3.00701	1577.01	1455.36	2704.87		-3.00701	633	1230.67	944.333		-3.00701	4398	1273.7	574.297
-3.0005	1589.18	1452.26	2709.24		-3.0005	649.667	1172.67	928.333		-3.0005	4486.33	1271.63	568.608
-2.99399	1538.58	1474.32	2643.36		-2.99399	650.333	1188.67	921.333		-2.99399	4436.33	1184.07	551.205
-2.98749	1551.39	1468.8	2694.79		-2.98749	632	1203.33	908		-2.98749	4422.33	1187.84	560.91
-2.98098	1562.28	1439.5	2712.94		-2.98098	628	1176	906.667		-2.98098	4407	1122.94	507.028
-2.97447	1588.22	1411.24	2687.39		-2.97447	630.333	1148.67	898.667		-2.97447	4491.33	1067.99	507.697
-2.96797	1601.99	1445.71	2691.76		-2.96797	651.667	1181.33	962.667		-2.96797	4532.67	1051.85	505.689
-2.96146	1573.17	1430.2	2697.82		-2.96146	625	1125.33	905.667		-2.96146	4522.67	1094.44	493.641
-2.95495	1562.6	1436.06	2679.33		-2.95495	644.333	1131.33	882.667		-2.95495	4488.67	1043.96	495.649
-2.94845	1548.51	1397.79	2705.88		-2.94845	666	1154	874.667		-2.94845	4418	1053.57	458.166
-2.94194	1533.46	1361.6	2701.18		-2.94194	626	1048.67	895.333		-2.94194	4418	1008.24	421.352
-2.93544	1537.3	1407.1	2675.97		-2.93544	630	1060	905		-2.93544	4348	1000.69	432.062
-2.92893	1511.05	1370.22	2704.54		-2.92893	611.667	1040.67	893.333		-2.92893	4409.67	936.47	418.34
-2.92242	1512.97	1347.47	2606.72		-2.92242	599.333	1042	869		-2.92242	4331.67	956.731	434.404
-2.91592	1461.1	1375.04	2576.81		-2.91592	621.333	1060.67	864		-2.91592	4255.67	883.929	407.965
-2.90941	1516.49	1383.32	2566.39		-2.90941	566	1068.67	828.333		-2.90941	4255.67	911.745	412.316
-2.9029	1489.91	1328.85	2549.58		-2.9029	565.333	1083.33	826		-2.9029	4291.33	883.929	418.005
-2.8964	1477.43	1372.97	2587.56		-2.8964	587	1088.67	837.667		-2.8964	4331.67	861.264	395.917
-2.88989	1487.03	1381.59	2523.03		-2.88989	596.667	1019.33	848.667		-2.88989	4284.67	847.184	387.885
-2.88338	1463.98	1302.31	2598.99		-2.88338	574	1011.33	830		-2.88338	4309.33	817.651	391.901
-2.87688	1504.64	1326.09	2597.31		-2.87688	554	1022	854		-2.87688	4313.33	778.846	361.111
-2.87037	1486.71	1279.56	2521.68		-2.87037	544.667	969.333	839.667		-2.87037	4290	815.934	374.833
-2.86386	1483.19	1285.42	2486.39		-2.86386	561	953.333	839.333		-2.86386	4227.67	774.725	341.031
-2.85736	1482.87	1248.54	2452.1		-2.85736	547.333	958.667	830		-2.85736	4337.67	789.492	318.273
-2.85085	1420.43	1215.79	2480.67		-2.85085	499.667	934.667	794		-2.85085	4260	735.92	325.301
-2.84434	1461.74	1226.13	2421.85		-2.84434	515.333	971.333	759.667		-2.84434	4175.33	737.637	313.588
-2.83784	1470.7	1162.36	2403.7		-2.83784	497.333	923.333	770		-2.83784	4245.67	734.547	302.878
-2.83133	1462.38	1243.36	2420.5		-2.83133	493.333	916.667	744		-2.83133	4206.33	707.418	323.293
-2.82482	1479.67	1164.08	2391.6		-2.82482	461	907.333	751.667		-2.82482	4221.33	712.225	302.544
-2.81832	1498.88	1195.11	2380.5		-2.81832	451.333	883.333	717.333		-2.81832	4199.67	671.36	316.934
-2.81181	1447.01	1224.41	2342.19		-2.81181	465.333	854	727		-2.81181	4230	679.602	292.169
-2.80531	1416.27	1210.27	2281.68		-2.80531	471.667	847.333	735.667		-2.80531	4191.33	663.805	281.125
-2.7988	1382.97	1158.57	2343.19		-2.7988	462.667	856	715.333		-2.7988	4137.33	665.179	275.77
-2.79229	1338.46	1144.09	2277.98		-2.79229	462	814.667	696		-2.79229	4096.33	664.835	276.774
-2.78579	1374.64	1120.65	2235.29		-2.78579	436.333	825.333	656.667		-2.78579	4077.33	671.016	291.834
-2.77928	1396.09	1094.45	2196.3		-2.77928	431	796	673.667		-2.77928	4018.33	664.148	274.766
-2.77277	1455.33	1072.04	2249.08		-2.77277	441.667	794	649.333		-2.77277	3966	631.525	258.367
-2.76627	1392.89	1114.1	2220.84		-2.76627	402	748	643.667		-2.76627	3947.67	655.563	256.024
-2.75976	1399.94	1094.45	2216.13		-2.75976	396.667	755.333	630		-2.75976	3878.33	623.97	270.415
-2.75325	1374.96	1066.87	2237.31		-2.75325	380.333	732.667	621		-2.75325	3794.67	601.648	256.693
-2.74675	1346.78	1037.57	2171.43		-2.74675	403	741.333	594.667		-2.74675	3727	569.025	233.936
-2.74024	1311.56	1039.3	2128.07		-2.74024	386	694	574.667		-2.74024	3640.67	554.258	231.593
-2.73373	1319.88	1036.54	2091.76		-2.73373	378.333	686.667	583.333		-2.73373	3725.33	528.159	245.984
-2.72723	1327.89	1015.86	2098.49		-2.72723	372.667	683.333	563.667		-2.72723	3648.67	562.157	231.593
-2.72072	1260.33	1016.2	2144.87		-2.72072	362	679.333	567.333		-2.72072	3574.67	555.288	238.621
-2.71421	1294.27	981.73	2061.18		-2.71421	371	673.333	535.667		-2.71421	3565	503.091	262.718
-2.70771	1236.63	980.007	2073.95		-2.70771	362	621.333	522.667		-2.70771	3583	518.544	242.972
-2.7012	1246.24	948.294	2075.63		-2.7012	342.667	680	533.333		-2.7012	3612.67	509.959	234.94
-2.69469	1252.64	948.638	2003.03		-2.69469	342.333	637.333	506.667		-2.69469	3525	497.596	237.617
-2.68819	1260.97	976.56	2000.34		-2.68819	325.667	611.333	480.667		-2.68819	3451	479.739	219.21
-2.68168	1257.44	928.301	1939.83		-2.68168	322.333	602	485.667		-2.68168	3390.33	452.266	225.569
-2.67518	1250.72	931.403	1939.16		-2.67518	305.667	616	467.333		-2.67518	3365.33	485.577	217.871
-2.66867	1221.26	915.891	1899.16		-2.66867	305	583.333	467		-2.66867	3361	455.357	226.908
-2.66216	1225.1	889.349	1788.57		-2.66216	292	552.667	442		-2.66216	3352.33	455.701	209.17
-2.65566	1221.26	903.826	1831.26		-2.65566	300	584	421		-2.65566	3270.67	477.679	214.19
-2.64915	1214.22	882.11	1780.17		-2.64915	266.333	563.333	412.333		-2.64915	3190	432.005	202.142
-2.64264	1218.38	846.949	1771.43		-2.64264	255.667	564.667	415		-2.64264	3276	376.03	192.771
-2.63614	1216.46	850.052	1793.28		-2.63614	243.333	543.333	381.333		-2.63614	3217.33	401.442	188.42
-2.62963	1248.8	874.181	1776.81		-2.62963	284.333	514	396.333		-2.62963	3245.67	385.302	169.344
-2.62312	1178.35	847.983	1695.8		-2.62312	264.667	448.667	393		-2.62312	3124.67	375.687	174.699
-2.61662	1145.69	846.26	1686.39		-2.61662	219.667	498.667	371.667		-2.61662	3034	371.223	172.691
-2.61011	1101.83	825.577	1661.85		-2.61011	230	464	357		-2.61011	2997.67	382.898	179.384
-2.6036	1136.41	840.4	1671.93		-2.6036	225.333	448	375		-2.6036	2946.33	357.486	155.957
-2.5971	1075.57	782.833	1617.82		-2.5971	213.667	433.333	341.667		-2.5971	2978	388.736	175.368
-2.59059	1063.72	745.95	1617.14		-2.59059	220.667	420.667	342.333		-2.59059	2779	366.415	162.316
-2.58408	1036.18	739.055	1636.3		-2.58408	218.333	396	319.333		-2.58408	2774.67	359.89	153.949
-2.57758	1028.5	723.544	1589.92		-2.57758	230.333	396	316.667		-2.57758	2728.67	361.264	171.017
-2.57107	1015.37	742.847	1562.35		-2.57107	205.333	423.333	310.333		-2.57107	2689.33	343.063	152.61
-2.56456	1037.14	712.858	1557.98		-2.56456	208.333	366	297.333		-2.56456	2716	329.327	150.268
-2.55806	1007.68	710.1	1551.6		-2.55806	201	356.667	304.667		-2.55806	2632.33	313.53	132.195
-2.55155	1007.04	683.557	1481.01		-2.55155	195.667	384	292		-2.55155	2616.33	325.206	139.558
-2.54505	961.575	672.871	1461.85		-2.54505	202.667	309.333	301		-2.54505	2583.67	315.247	146.921
-2.53854	941.723	689.073	1453.78		-2.53854	182.667	347.333	294.667		-2.53854	2520	293.956	139.558
-2.53203	967.659	673.906	1423.87		-2.53203	188.667	327.333	274		-2.53203	2515.67	306.662	129.853
-2.52553	961.575	637.366	1402.69		-2.52553	189.667	295.333	268.333		-2.52553	2426.67	291.209	146.921
-2.51902	982.709	619.442	1379.83		-2.51902	178.667	292	278.667		-2.51902	2391	302.198	143.24
-2.51251	975.344	631.851	1356.64		-2.51251	182.667	303.333	274		-2.51251	2421.33	289.835	122.825
-2.50601	949.408	635.298	1334.79		-2.50601	190.667	287.333	256		-2.50601	2412.33	303.228	140.897
-2.4995	968.94	600.827	1317.98		-2.4995	175	297.333	260.333		-2.4995	2342.67	285.027	145.248
-2.49299	936.92	589.452	1270.59		-2.49299	163.333	296	243		-2.49299	2268.33	292.239	142.236
-2.48649	931.476	591.52	1252.77		-2.48649	166.333	244	235.333		-2.48649	2270	265.453	145.582
-2.47998	884.086	567.735	1231.6		-2.47998	140.667	251.333	230.333		-2.47998	2193.67	253.434	153.614
-2.47347	877.682	555.67	1202.02		-2.47347	151.333	268	232.667		-2.47347	2220	270.604	138.554
-2.46697	846.622	557.394	1156.3		-2.46697	150.333	265.333	219.333		-2.46697	2149.67	252.404	140.228
-2.46046	813	544.985	1155.29		-2.46046	148	252	232.667		-2.46046	2074.33	270.948	126.841
-2.45395	807.877	535.677	1135.13		-2.45395	146.333	266.667	219.333		-2.45395	2092.33	259.615	129.183
-2.44745	803.714	492.244	1143.53		-2.44745	135	233.333	210.667		-2.44745	2041.33	264.766	145.582
-2.44094	855.908	470.872	1131.76		-2.44094	134	232	209.667		-2.44094	2049.33	262.019	140.562
-2.43443	810.439	482.592	1066.55		-2.43443	144	212.667	205.667		-2.43443	2005	285.371	136.212
-2.42793	764.329	490.865	1059.16		-2.42793	146.333	236	201		-2.42793	1976	275.412	136.546
-2.42142	742.235	463.978	1047.39		-2.42142	135	218	193		-2.42142	1918.67	253.777	140.228
-2.41491	738.713	473.285	981.177		-2.41491	129.667	201.333	180		-2.41491	1832	252.06	137.216
-2.40841	731.348	454.326	977.479		-2.40841	118.333	225.333	178.333		-2.40841	1845.67	239.354	127.845
-2.4019	709.254	418.132	945.882		-2.4019	118	175.333	166		-2.4019	1765.67	244.849	124.833
-2.3954	712.136	417.442	979.832		-2.3954	131.667	190.667	150.667		-2.3954	1649	229.739	109.103
-2.38889	720.461	439.848	929.412		-2.38889	121	171.333	146.667		-2.38889	1685	241.415	114.458
-2.38238	706.052	433.299	949.916		-2.38238	132	171.333	141		-2.38238	1645.33	223.901	103.079
-2.37588	721.101	417.442	906.555		-2.37588	121.667	178.667	133.333		-2.37588	1594	219.093	111.78
-2.36937	685.239	404.343	916.303		-2.36937	130.333	168	140.667		-2.36937	1467.67	219.78	111.111
-2.36286	675.953	395.381	895.462		-2.36286	113.333	185.333	128		-2.36286	1463.67	209.478	110.442
-2.35636	672.751	385.04	838.992		-2.35636	129.667	162.667	126.333		-2.35636	1472.67	193.338	118.474
-2.34985	679.795	377.456	819.16		-2.34985	121.667	172	120		-2.34985	1459.33	194.025	105.087
-2.34334	667.307	375.043	784.874		-2.34334	117.333	158.667	129.667		-2.34334	1452	199.176	120.817
-2.33684	660.263	376.767	804.034		-2.33684	114.333	135.333	112.667		-2.33684	1425	195.398	106.091
-2.33033	682.357	364.012	752.269		-2.33033	109.667	156.667	124.667		-2.33033	1409	206.731	106.426
-2.32382	640.41	365.736	724.706		-2.32382	105.667	136	113.333		-2.32382	1355.33	202.61	99.0629
-2.31732	612.232	339.193	739.16		-2.31732	108	140.667	98.3333		-2.31732	1295.33	192.995	111.446
-2.31081	605.508	327.818	700.504		-2.31081	104.667	148	113.333		-2.31081	1270	200.549	103.079
-2.3043	604.867	321.269	704.874		-2.3043	100.667	136.667	120		-2.3043	1178	198.489	96.3855
-2.2978	622.158	313.34	655.126		-2.2978	102.333	130	99.6667		-2.2978	1166.33	203.984	89.0228
-2.29129	623.439	329.197	638.319		-2.29129	119.667	113.333	90		-2.29129	1188.67	194.368	86.6801
-2.28478	601.345	302.999	569.412		-2.28478	104.667	113.333	93		-2.28478	1116.67	195.742	95.0469
-2.27828	602.946	313.34	578.824		-2.27828	100	109.333	88		-2.27828	1049.33	178.571	95.3815
-2.27177	574.448	310.238	564.034		-2.27177	103.667	119.333	79.3333		-2.27177	1047.67	191.621	89.0228
-2.26527	598.143	300.931	549.244		-2.26527	104.667	110.667	81.6667		-2.26527	1049.67	194.712	79.3173
-2.25876	571.886	280.248	515.63		-2.25876	95	118	93.3333		-2.25876	957.333	165.865	95.0469
-2.25225	544.989	310.927	527.395		-2.25225	106.667	112	78.6667		-2.25225	981.333	180.632	85.0067
-2.24575	547.55	300.586	524.034		-2.24575	107.667	106	84		-2.24575	985.333	173.077	74.2972
-2.23924	532.181	272.665	492.773		-2.23924	89	108.667	81.3333		-2.23924	969	173.764	78.6479
-2.23273	507.205	259.91	503.193		-2.23273	97	102	83.3333		-2.23273	887.667	171.016	84.0027
-2.22623	505.924	249.569	487.395		-2.22623	88	111.333	84.3333		-2.22623	838.333	175.137	80.656
-2.21972	491.194	250.948	480.336		-2.21972	90	116.667	77.3333		-2.21972	826.333	170.673	84.3373
-2.21321	471.021	286.108	435.63		-2.21321	94.3333	88	77.3333		-2.21321	811.667	161.058	77.9786
-2.20671	494.717	315.408	435.294		-2.20671	85	90.6667	83		-2.20671	771.333	169.299	80.9906
-2.2002	478.386	294.381	423.529		-2.2002	83.6667	104.667	75.6667		-2.2002	765.333	153.846	82.9987
-2.19369	483.189	265.426	392.941		-2.19369	75	70.6667	81		-2.19369	750	142.857	81.3253
-2.18719	478.706	264.047	374.118		-2.18719	80.3333	78	86.3333		-2.18719	721.333	147.665	77.9786
-2.18068	485.751	255.084	375.462		-2.18068	79.6667	82.6667	78		-2.18068	709	144.231	72.9585
-2.17417	458.533	244.743	362.017		-2.17417	81.3333	85.3333	77.3333		-2.17417	678	150.755	73.6278
-2.16767	435.799	232.678	366.387		-2.16767	95	79.3333	72.3333		-2.16767	692.333	130.151	71.2851
-2.16116	423.631	246.467	335.798		-2.16116	81.3333	84.6667	84.3333		-2.16116	628.333	144.918	72.2892
-2.15465	433.878	237.16	334.79		-2.15465	93.3333	96.6667	83		-2.15465	625.667	147.665	76.6399
-2.14815	419.148	223.371	328.74		-2.14815	75.3333	78.6667	79.3333		-2.14815	618.667	131.525	68.9424
-2.14164	396.094	223.027	307.563		-2.14164	70	83.3333	81.3333		-2.14164	604.333	139.766	70.9505
-2.13514	411.784	218.201	308.571		-2.13514	67.6667	88.6667	72.3333		-2.13514	569	139.08	74.2972
-2.12863	373.359	221.648	305.21		-2.12863	69.6667	84	73.3333		-2.12863	540	140.453	82.664
-2.12212	393.852	234.402	292.773		-2.12212	77.3333	77.3333	74.6667		-2.12212	549.333	135.646	80.9906
-2.11562	365.354	224.75	310.924		-2.11562	77	82.6667	89.6667		-2.11562	510.333	123.97	76.6399
-2.10911	380.724	211.996	284.37		-2.10911	82.6667	83.3333	99.6667		-2.10911	475	132.898	66.9344
-2.1026	372.719	200.965	275.294		-2.1026	77.6667	62	79.3333		-2.1026	510.333	127.06	62.5837
-2.0961	357.669	202.344	281.681		-2.0961	82.6667	76	71.3333		-2.0961	485.333	117.102	63.253
-2.08959	321.806	198.552	255.126		-2.08959	69	69.3333	76.3333		-2.08959	498.333	116.071	65.9304
-2.08308	324.688	188.556	243.361		-2.08308	75.6667	73.3333	71.6667		-2.08308	510.667	116.071	55.2209
-2.07658	324.368	179.249	258.487		-2.07658	66.6667	81.3333	71		-2.07658	511.667	121.223	62.5837
-2.07007	314.761	220.614	253.109		-2.07007	68.3333	67.3333	78.6667		-2.07007	473	120.536	62.5837
-2.06356	313.16	196.484	260.504		-2.06356	70	79.3333	75		-2.06356	479.667	111.607	66.9344
-2.05706	329.811	208.204	233.613		-2.05706	72.6667	82	65.3333		-2.05706	484.333	121.223	59.5716
-2.05055	324.368	187.522	222.857		-2.05055	70.3333	88.6667	68		-2.05055	493	116.071	55.2209
-2.04404	320.845	188.211	212.437		-2.04404	73.3333	66.6667	65.3333		-2.04404	474.333	123.97	54.8862
-2.03754	320.205	188.9	223.866		-2.03754	66	68	67.6667		-2.03754	442.667	109.203	60.5756
-2.03103	308.998	183.385	215.126		-2.03103	75	82	62		-2.03103	435	113.668	57.5636
-2.02452	305.155	164.426	192.605		-2.02452	66	82	57.3333		-2.02452	396	114.011	52.8782
-2.01802	285.623	169.252	204.034		-2.01802	60	82.6667	63.6667		-2.01802	391.333	108.173	62.5837
-2.01151	283.381	164.081	206.723		-2.01151	73	70	59		-2.01151	369.333	103.709	65.261
-2.00501	292.988	182.351	188.571		-2.00501	62.3333	59.3333	63		-2.00501	347	98.5577	64.5917
-1.9985	309.318	184.074	198.655		-1.9985	64	66	57		-1.9985	342.333	98.9011	57.5636
-1.99199	284.982	160.634	188.235		-1.99199	67	58.6667	66		-1.99199	325.667	90.6593	55.2209
-1.98549	307.077	174.423	158.992		-1.98549	65	66	66.3333		-1.98549	343.667	92.3764	53.8822
-1.97898	305.476	149.948	160.336		-1.97898	60.6667	58	63		-1.97898	315	92.7198	66.9344
-1.97247	292.347	158.911	156.639		-1.97247	62.3333	72.6667	65.3333		-1.97247	309.333	100.962	69.6118
-1.96597	272.815	166.839	172.101		-1.96597	62.6667	55.3333	65.3333		-1.96597	290.667	108.173	60.5756
-1.95946	268.652	164.081	144.538		-1.95946	71.3333	48	67.3333		-1.95946	272	93.75	62.9183
-1.95295	255.203	148.914	143.529		-1.95295	69	66.6667	60.3333		-1.95295	278.667	87.9121	63.9224
-1.94645	255.844	142.365	134.79		-1.94645	72.6667	60.6667	60.3333		-1.94645	269.333	86.8819	63.9224
-1.93994	237.592	139.262	144.874		-1.93994	67.3333	60	67		-1.93994	246.333	80.0137	58.9023
-1.93343	244.957	143.054	125.714		-1.93343	72	62	59.3333		-1.93343	256	78.6401	73.6278
-1.92693	251.681	141.331	147.899		-1.92693	70	65.3333	65.3333		-1.92693	257.333	76.5797	63.9224
-1.92042	268.332	137.539	119.664		-1.92042	75	52.6667	60		-1.92042	237.333	76.2363	63.253
-1.91391	251.361	120.303	117.983		-1.91391	63	62	63		-1.91391	225.333	76.5797	61.245
-1.90741	259.366	132.023	116.303		-1.90741	62.6667	47.3333	61.3333		-1.90741	234.333	76.2363	59.5716
-1.9009	247.198	117.201	124.706		-1.9009	68	46	57.3333		-1.9009	207.667	88.9423	55.8902
-1.89439	235.991	105.136	113.277		-1.89439	73.6667	65.3333	70.3333		-1.89439	208.667	92.3764	64.257
-1.88789	239.193	117.89	103.529		-1.88789	65.6667	59.3333	63		-1.88789	204.667	89.9725	54.5515
-1.88138	235.351	126.508	113.95		-1.88138	65	48.6667	64		-1.88138	201.667	93.4066	52.8782
-1.87487	229.907	123.406	110.924		-1.87487	62.3333	44.6667	59.3333		-1.87487	183.333	86.5385	65.261
-1.86837	221.582	112.72	101.849		-1.86837	59	58.6667	62		-1.86837	177.333	95.1236	60.5756
-1.86186	212.296	121.682	101.176		-1.86186	61	44	66.3333		-1.86186	194.667	88.2555	59.237
-1.85536	207.173	113.409	102.185		-1.85536	60.6667	57.3333	69		-1.85536	175	92.7198	51.8742
-1.84885	211.335	113.754	86.7227		-1.84885	69.3333	56.6667	61.3333		-1.84885	160.667	81.7308	58.2329
-1.84234	203.971	115.477	95.7983		-1.84234	65	36.6667	61.6667		-1.84234	150.667	99.9313	58.2329
-1.83584	219.981	132.713	78.3193		-1.83584	59.6667	36	64.3333		-1.83584	153	107.486	66.9344
-1.82933	204.931	105.481	88.7395		-1.82933	56.6667	45.3333	65.3333		-1.82933	147.333	99.9313	59.237
-1.82282	213.256	114.443	107.227		-1.82282	53.6667	43.3333	62		-1.82282	128.333	80.7006	76.3052
-1.81632	200.768	112.72	94.4538		-1.81632	53.3333	58	67.6667		-1.81632	133	83.1044	67.9384
-1.80981	200.128	101	81.3445		-1.80981	59.6667	40.6667	83.6667		-1.80981	136.333	92.3764	60.5756
-1.8033	195.645	104.447	101.513		-1.8033	54.6667	46	68		-1.8033	132.667	88.5989	60.241
-1.7968	214.537	96.1737	82.3529		-1.7968	55.3333	50.6667	58.6667		-1.7968	112.333	81.7308	52.8782
-1.79029	222.863	110.307	87.0588		-1.79029	61.3333	37.3333	65.6667		-1.79029	114.667	82.761	66.9344
-1.78378	193.724	97.8973	80.3361		-1.78378	51	35.3333	60		-1.78378	111.667	96.8407	57.5636
-1.77728	181.876	98.5867	72.9412		-1.77728	53	42.6667	73		-1.77728	112	89.2857	62.5837
-1.77077	192.443	86.8666	76.9748		-1.77077	57.3333	44.6667	75.3333		-1.77077	105	77.6099	63.5877
-1.76426	207.813	99.9655	75.6303		-1.76426	54	44	73.3333		-1.76426	103.333	77.2665	58.5676
-1.75776	218.38	92.0372	78.6555		-1.75776	41	45.3333	84.6667		-1.75776	97	80.7006	59.237
-1.75125	195.005	88.9349	69.916		-1.75125	55	41.3333	68.3333		-1.75125	95.3333	84.1346	67.6038
-1.74474	200.128	98.9314	72.605		-1.74474	53	41.3333	67.6667		-1.74474	95.6667	77.9533	60.9103
-1.73824	192.443	79.6277	74.6218		-1.73824	55.6667	43.3333	68		-1.73824	100	80.3571	63.9224
-1.73173	186.039	81.0065	75.9664		-1.73173	55.6667	60.6667	64.3333		-1.73173	89.6667	81.044	59.237
-1.72523	172.911	81.696	72.605		-1.72523	44.3333	44	64		-1.72523	88	85.5082	56.2249
-1.71872	194.364	83.0748	71.2605		-1.71872	55.3333	50	68.6667		-1.71872	79.6667	75.8929	50.2008
-1.71221	174.512	88.5901	70.2521		-1.71221	50.6667	46.6667	70.3333		-1.71221	76.6667	76.9231	44.846
-1.70571	165.866	80.3171	79.6639		-1.70571	53.3333	49.3333	62		-1.70571	82.6667	79.3269	59.9063
-1.6992	182.517	77.9042	73.9496		-1.6992	52.3333	43.3333	61.3333		-1.6992	85.6667	68.3379	52.5435
-1.69269	153.378	79.283	65.8824		-1.69269	58.3333	46	66.6667		-1.69269	75.6667	60.783	40.83
-1.68619	140.25	75.8359	66.5546		-1.68619	59.3333	43.3333	73.3333		-1.68619	60	59.4093	46.8541
-1.67968	164.265	88.9349	63.5294		-1.67968	52.6667	55.3333	68		-1.67968	69.6667	64.217	48.8621
-1.67317	164.265	83.7642	68.5714		-1.67317	45	50	78.6667		-1.67317	70.3333	72.4588	44.846
-1.66667	165.866	94.1055	67.563		-1.66667	49.6667	47.3333	72.6667		-1.66667	66	65.5907	48.5274
-1.66016	149.215	74.4571	76.9748		-1.66016	49.3333	44	76		-1.66016	50.6667	67.3077	43.5074
-1.65365	149.215	84.1089	67.8992		-1.65365	47	50	78		-1.65365	51.6667	71.0852	35.4752
-1.64715	135.126	80.3171	68.9076		-1.64715	45.6667	49.3333	78.6667		-1.64715	68.3333	72.1154	42.5033
-1.64064	136.728	77.5595	68.5714		-1.64064	50	41.3333	70.6667		-1.64064	68.6667	69.7115	41.1647
-1.63413	148.255	77.9042	70.9244		-1.63413	44.3333	38.6667	80.3333		-1.63413	72	73.489	36.1446
-1.62763	134.806	66.1841	68.9076		-1.62763	44.6667	40.6667	75		-1.62763	66.6667	66.9643	42.838
-1.62112	126.801	72.7335	64.2017		-1.62112	48.6667	44.6667	81		-1.62112	61.3333	66.6209	49.8661
-1.61461	122.318	71.01	71.2605		-1.61461	46.6667	36.6667	80.3333		-1.61461	68.3333	65.9341	46.5194
-1.60811	128.082	75.8359	64.5378		-1.60811	49.3333	52.6667	86.6667		-1.60811	69	65.2473	43.5074
-1.6016	112.392	79.6277	70.5882		-1.6016	55.3333	44.6667	77.3333		-1.6016	64.3333	53.5714	41.834
-1.5951	116.234	61.0134	69.5798		-1.5951	41.6667	55.3333	86.3333		-1.5951	62	61.4698	37.1486
-1.58859	125.2	56.8769	73.6134		-1.58859	42	44.6667	95.6667		-1.58859	56	60.0962	39.1566
-1.58208	115.594	57.2216	73.2773		-1.58208	41.6667	41.3333	100		-1.58208	52	55.2885	48.8621
-1.57558	122.638	63.0817	68.5714		-1.57558	49.6667	53.3333	98.6667		-1.57558	49.6667	51.8544	38.822
-1.56907	133.846	56.1875	63.8655		-1.56907	50	58.6667	115.333		-1.56907	51.6667	64.9038	38.822
-1.56256	145.053	65.1499	62.521		-1.56256	50.3333	55.3333	110.333		-1.56256	54.6667	61.1264	34.8059
-1.55606	142.171	75.1465	71.5966		-1.55606	42.3333	63.3333	105		-1.55606	54.6667	53.9148	38.4873
-1.54955	129.043	62.3923	58.4874		-1.54955	41.6667	49.3333	106.667		-1.54955	56.6667	53.5714	40.4953
-1.54304	120.717	61.3582	65.2101		-1.54304	53.3333	46.6667	98.3333		-1.54304	57.3333	50.4808	49.1968
-1.53654	119.757	63.4264	71.2605		-1.53654	46.6667	50	93		-1.53654	52.6667	58.0357	43.842
-1.53003	133.205	70.3206	80.6723		-1.53003	43.3333	45.3333	95.6667		-1.53003	55	56.3187	37.1486
-1.52352	116.555	56.5322	66.5546		-1.52352	37.3333	49.3333	98.3333		-1.52352	57.6667	57.0055	51.2048
-1.51702	115.594	51.0169	67.2269		-1.51702	40.3333	49.3333	94.6667		-1.51702	62.3333	52.5412	44.5114
-1.51051	114.313	55.4981	70.9244		-1.51051	41.6667	54.6667	108		-1.51051	64.3333	54.6016	51.8742
-1.504	109.19	63.7711	62.1849		-1.504	42.3333	52.6667	109.667		-1.504	61	51.1676	52.2088
-1.4975	108.229	62.0476	68.9076		-1.4975	39.6667	51.3333	109.667		-1.4975	66.3333	53.228	45.8501
-1.49099	98.6231	62.3923	57.8151		-1.49099	43.6667	63.3333	128		-1.49099	66.3333	53.9148	49.5315
-1.48448	111.111	59.9793	81.3445		-1.48448	41.6667	54.6667	119.333		-1.48448	55.6667	54.2582	40.83
-1.47798	105.347	64.1158	77.3109		-1.47798	40.3333	54.6667	115.667		-1.47798	56.6667	56.6621	47.1888
-1.47147	116.234	61.3582	72.2689		-1.47147	43.6667	48.6667	114		-1.47147	63.3333	52.5412	37.8179
-1.46496	112.392	56.5322	63.8655		-1.46496	35	60	127.667		-1.46496	75.6667	46.3599	40.1606
-1.45846	115.914	61.0134	72.605		-1.45846	41	54	121.667		-1.45846	66.3333	54.6016	43.1727
-1.45195	111.752	63.7711	56.8067		-1.45195	41	58	121		-1.45195	68	51.1676	47.8581
-1.44545	104.387	58.9452	71.5966		-1.44545	40.3333	61.3333	137		-1.44545	56.6667	61.8132	70.9505
-1.43894	94.4605	62.737	63.8655		-1.43894	38.3333	58	123		-1.43894	50.6667	63.1868	48.1928
-1.43243	96.7019	52.051	66.5546		-1.43243	38.3333	51.3333	121.333		-1.43243	59	58.0357	49.5315
-1.42593	92.219	52.051	70.9244		-1.42593	42	52	113.333		-1.42593	48	57.0055	43.1727
-1.41942	89.6574	52.3957	72.2689		-1.41942	39.3333	54.6667	121.667		-1.41942	38.3333	57.0055	45.8501
-1.41291	99.2635	62.0476	73.9496		-1.41291	39.6667	60	125		-1.41291	38	48.7637	36.8139
-1.40641	102.466	54.464	84.7059		-1.40641	46	52	127.667		-1.40641	57	56.3187	52.5435
-1.3999	97.9827	51.3616	70.9244		-1.3999	44.6667	68	122		-1.3999	69	53.228	55.8902
-1.39339	97.3423	44.1227	76.6387		-1.39339	42.6667	62.6667	125.333		-1.39339	77	63.1868	50.8701
-1.38689	97.3423	54.1193	67.2269		-1.38689	43.6667	60	119.667		-1.38689	61.3333	74.8626	44.5114
-1.38038	79.731	58.2558	68.9076		-1.38038	44.3333	61.3333	112		-1.38038	71.6667	65.9341	39.1566
-1.37387	86.7755	49.2933	77.9832		-1.37387	39	65.3333	129.667		-1.37387	62.3333	81.044	48.8621
-1.36737	112.392	67.2182	73.2773		-1.36737	38	71.3333	135.333		-1.36737	62	77.9533	52.2088
-1.36086	119.436	60.6687	76.9748		-1.36086	35	62.6667	139.667		-1.36086	68.6667	74.5192	57.8983
-1.35435	110.471	51.3616	82.6891		-1.35435	43	60.6667	129		-1.35435	60	60.783	51.2048
-1.34785	101.825	48.9486	75.6303		-1.34785	41	50.6667	127.667		-1.34785	58.3333	79.3269	55.2209
-1.34134	105.347	47.5698	86.3866		-1.34134	39.6667	72	135.333		-1.34134	53.6667	64.9038	51.8742
-1.33483	117.515	56.5322	70.5882		-1.33483	35.3333	62	129.333		-1.33483	53.3333	61.8132	50.5355
-1.32833	123.919	57.9111	77.3109		-1.32833	35	54	131.667		-1.32833	49	64.217	52.5435
-1.32182	110.471	52.7404	74.6218		-1.32182	36.3333	74	124.333		-1.32182	54.6667	64.5604	56.2249
-1.31532	109.19	49.2933	64.874		-1.31532	43.3333	70	104.333		-1.31532	46	74.1758	56.2249
-1.30881	110.471	47.5698	72.2689		-1.30881	43.6667	72.6667	126.333		-1.30881	54	66.2775	59.5716
-1.3023	125.52	46.191	77.3109		-1.3023	48.6667	62	110.667		-1.3023	48.3333	63.1868	59.237
-1.2958	120.717	42.7439	70.5882		-1.2958	48.3333	64.6667	124.667		-1.2958	42.3333	60.783	51.8742
-1.28929	130.003	51.3616	81.6807		-1.28929	45.6667	65.3333	115.667		-1.28929	48	58.7225	66.2651
-1.28278	139.609	56.8769	75.9664		-1.28278	49.6667	60.6667	116.667		-1.28278	56	59.7527	58.2329
-1.27628	149.536	48.9486	80.3361		-1.27628	46.6667	53.3333	129		-1.27628	51.6667	60.4396	57.8983
-1.26977	140.25	54.464	81.6807		-1.26977	40	52	124		-1.26977	59	59.7527	54.5515
-1.26326	139.609	46.191	91.0924		-1.26326	44.3333	58	125		-1.26326	56.6667	66.2775	58.2329
-1.25676	130.003	66.1841	89.7479		-1.25676	43.3333	58	134.333		-1.25676	61.6667	52.8846	61.245
-1.25025	148.575	64.8052	82.3529		-1.25025	40.6667	68	122.667		-1.25025	62.3333	69.0247	60.241
-1.24374	144.412	58.6005	90.7563		-1.24374	41	52.6667	112.667		-1.24374	54.6667	80.0137	53.5475
-1.23724	129.363	61.3582	82.0168		-1.23724	44.3333	63.3333	111.667		-1.23724	59.6667	74.8626	68.6078
-1.23073	136.728	69.9759	82.0168		-1.23073	52.6667	56.6667	104.333		-1.23073	73.3333	84.478	75.6359
-1.22422	127.121	63.4264	90.084		-1.22422	46.6667	61.3333	107.667		-1.22422	66	69.3681	68.2731
-1.21772	113.993	68.2523	88.4034		-1.21772	45.3333	56	107.667		-1.21772	73.6667	80.3571	66.2651
-1.21121	118.796	78.9383	90.084		-1.21121	51.3333	54	122		-1.21121	68	89.6291	69.6118
-1.2047	111.431	75.1465	100.84		-1.2047	49.3333	58.6667	116.667		-1.2047	65.6667	92.3764	65.9304
-1.1982	107.909	74.8018	110.252		-1.1982	48.6667	58.6667	111		-1.1982	75	107.83	67.6038
-1.19169	111.111	73.0782	102.185		-1.19169	54.6667	55.3333	122.667		-1.19169	82	114.354	60.9103
-1.18519	117.835	79.6277	102.857		-1.18519	50	62.6667	118.333		-1.18519	68.6667	95.467	66.2651
-1.17868	121.678	72.7335	101.176		-1.17868	75.6667	40.6667	108.667		-1.17868	70.3333	91.0027	76.3052
-1.17217	105.988	100.655	104.874		-1.17217	85	48.6667	89.6667		-1.17217	63.6667	109.203	89.3574
-1.16567	103.106	97.8973	98.1513		-1.16567	79.6667	51.3333	85.6667		-1.16567	67	144.574	84.3373
-1.15916	105.347	88.9349	107.227		-1.15916	66.3333	56.6667	86.6667		-1.15916	59.3333	145.261	75.3012
-1.15265	106.308	92.0372	96.1345		-1.15265	64.3333	70.6667	90.6667		-1.15265	71.3333	152.473	70.9505
-1.14615	119.757	106.86	97.1429		-1.14615	58	52	68.3333		-1.14615	74.6667	127.747	72.2892
-1.13964	108.87	90.6584	101.513		-1.13964	64.3333	82	74.6667		-1.13964	82.6667	124.313	72.9585
-1.13313	134.806	103.413	101.513		-1.13313	70	71.3333	78.3333		-1.13313	83	92.033	70.6158
-1.12663	135.447	101.689	107.899		-1.12663	74.3333	74.6667	88		-1.12663	80.3333	116.758	69.6118
-1.12012	137.048	91.0031	110.588		-1.12012	76	75.3333	82.3333		-1.12012	95.6667	108.516	70.2811
-1.11361	128.402	105.826	122.689		-1.11361	80.6667	79.3333	92.3333		-1.11361	97.3333	115.041	77.3092
-1.10711	132.245	117.89	107.899		-1.10711	70.3333	73.3333	96.3333		-1.10711	93.6667	97.8709	65.261
-1.1006	118.156	97.2079	108.571		-1.1006	75	74.6667	87.6667		-1.1006	102.667	106.113	70.2811
-1.09409	135.126	95.4843	117.647		-1.09409	85	102	71		-1.09409	101.333	86.1951	68.6078
-1.08759	156.58	108.928	105.21		-1.08759	79.6667	92	79.3333		-1.08759	88	85.1648	69.6118
-1.08108	161.383	97.8973	107.563		-1.08108	79	88	75.3333		-1.08108	88	112.981	70.2811
-1.07457	172.27	91.6925	117.647		-1.07457	81.3333	93.3333	75		-1.07457	79.3333	95.1236	77.3092
-1.06807	159.142	91.6925	123.361		-1.06807	77.6667	87.3333	69.6667		-1.06807	95	104.739	88.0187
-1.06156	151.777	94.7949	145.882		-1.06156	76.3333	100	76.3333		-1.06156	107.667	95.1236	96.0509
-1.05506	150.176	101.344	128.403		-1.05506	63.3333	89.3333	70.6667		-1.05506	95.6667	89.9725	88.3534
-1.04855	153.058	113.409	136.807		-1.04855	62.3333	85.3333	62		-1.04855	107.333	95.1236	111.446
-1.04204	151.457	111.686	120		-1.04204	72	83.3333	60		-1.04204	99	93.75	102.744
-1.03554	154.019	115.133	122.689		-1.03554	77	86.6667	63.6667		-1.03554	105.667	100.618	119.813
-1.02903	163.945	114.443	125.378		-1.02903	81	86.6667	62		-1.02903	104.333	119.505	109.103
-1.02252	160.743	108.239	121.345		-1.02252	75	108	66		-1.02252	114.667	94.7802	114.458
-1.01602	173.231	102.723	119.328		-1.01602	72.3333	92.6667	69.6667		-1.01602	100.333	81.7308	130.522
-1.00951	167.787	114.788	126.05		-1.00951	65.3333	86.6667	75.3333		-1.00951	106.333	85.8516	108.099
-1.003	162.664	129.61	116.639		-1.003	82	101.333	85		-1.003	100.333	81.7308	124.833
-0.996496	160.102	111.341	126.05		-0.996496	76	71.3333	85		-0.996496	104	91.0027	101.071
-0.98999	160.743	110.651	126.723		-0.98999	78.6667	74.6667	77.3333		-0.98999	94	110.92	119.813
-0.983483	172.911	115.133	149.58		-0.983483	70	74.6667	71.3333		-0.983483	105.333	99.5879	98.7282
-0.976977	158.822	145.467	134.454		-0.976977	69.6667	72	82.3333		-0.976977	104	92.7198	122.155
-0.97047	157.541	119.269	135.462		-0.97047	69.6667	82.6667	84		-0.97047	113.333	100.962	130.522
-0.963964	173.871	116.167	130.42		-0.963964	67	76.6667	91		-0.963964	116	131.868	132.865
-0.957457	159.462	126.163	126.05		-0.957457	74	76	76.6667		-0.957457	93.6667	117.102	125.502
-0.950951	166.827	128.921	124.706		-0.950951	77.6667	77.3333	83		-0.950951	88	119.162	137.885
-0.944444	156.58	120.303	109.58		-0.944444	73.6667	82.6667	74.3333		-0.944444	108.333	121.223	129.518
-0.937938	167.147	127.198	139.16		-0.937938	73.6667	112	84.3333		-0.937938	117.667	109.203	137.216
-0.931431	179.635	137.194	137.479		-0.931431	63.3333	82	75		-0.931431	142	110.92	123.829
-0.924925	176.113	122.716	142.521		-0.924925	64.6667	102	78.3333		-0.924925	127.333	108.173	110.442
-0.918418	189.561	142.709	147.227		-0.918418	78.6667	88	79.6667		-0.918418	116.333	99.2445	126.841
-0.911912	190.842	147.191	137.143		-0.911912	85	70	79.3333		-0.911912	122	106.799	127.175
-0.905405	191.483	140.296	141.513		-0.905405	73	74	81		-0.905405	129	113.324	135.542
-0.898899	182.517	127.198	127.059		-0.898899	68.6667	98	68.3333		-0.898899	135.333	112.981	151.606
-0.892392	243.676	116.167	131.765		-0.892392	66.3333	90.6667	73		-0.892392	128.667	162.431	176.707
-0.885886	251.681	131.334	152.269		-0.885886	78.3333	100.667	82		-0.885886	122.667	137.019	164.324
-0.879379	254.563	128.921	147.227		-0.879379	82.3333	74	88.3333		-0.879379	115.333	151.099	152.61
-0.872873	195.325	139.607	137.815		-0.872873	79.3333	87.3333	67.6667		-0.872873	133.333	151.786	162.985
-0.866366	195.325	124.095	142.185		-0.866366	77	85.3333	66.3333		-0.866366	124.333	137.019	149.933
-0.85986	197.246	101	152.941		-0.85986	78.6667	102	69.6667		-0.85986	137.333	151.442	145.917
-0.853353	167.147	128.921	145.882		-0.853353	73	88	67.6667		-0.853353	140	148.352	149.933
-0.846847	154.659	104.447	140.168		-0.846847	87.6667	108.667	66.3333		-0.846847	149.667	158.997	166.332
-0.84034	162.984	95.1396	124.37		-0.84034	77.6667	89.3333	64		-0.84034	150.667	147.665	174.029
-0.833834	138.329	115.133	115.966		-0.833834	81.3333	82.6667	60		-0.833834	134	143.201	174.699
-0.827327	141.851	108.583	122.689		-0.827327	76.6667	80.6667	64		-0.827327	125.667	151.442	149.264
-0.820821	138.329	109.962	129.748		-0.820821	71	95.3333	67		-0.820821	143.667	160.714	181.392
-0.814314	138.969	119.614	131.429		-0.814314	59	81.3333	54.3333		-0.814314	172	149.382	154.953
-0.807808	145.693	107.549	120.336		-0.807808	61	91.3333	69		-0.807808	160	185.096	135.877
-0.801301	154.659	106.515	127.395		-0.801301	74	92.6667	66.3333		-0.801301	152.333	167.582	133.534
-0.794795	150.176	102.378	124.37		-0.794795	69.6667	110.667	62		-0.794795	156.667	161.745	125.167
-0.788288	165.546	104.102	127.395		-0.788288	68	94.6667	64.3333		-0.788288	156.333	138.049	140.228
-0.781782	167.787	110.996	120.672		-0.781782	66.3333	94.6667	65.6667		-0.781782	147	112.294	128.179
-0.775275	171.95	122.372	126.387		-0.775275	74.3333	96.6667	67.3333		-0.775275	157.333	129.121	103.748
-0.768769	162.344	111.686	115.63		-0.768769	71	97.3333	66.6667		-0.768769	147.667	122.94	127.175
-0.762262	159.142	125.129	120.672		-0.762262	62	99.3333	100.667		-0.762262	153.667	165.865	138.889
-0.755756	177.394	121.682	127.395		-0.755756	70	102.667	97.3333		-0.755756	166	138.049	162.651
-0.749249	169.388	117.546	125.378		-0.749249	69.6667	99.3333	100.667		-0.749249	202.333	134.615	151.606
-0.742743	184.438	123.061	105.882		-0.742743	65	105.333	97		-0.742743	185.333	105.426	151.941
-0.736236	167.467	106.86	118.992		-0.736236	74.6667	88.6667	94		-0.736236	210.667	116.758	141.901
-0.72973	162.344	113.754	116.303		-0.72973	80.3333	84	83		-0.72973	205.667	106.456	128.514
-0.723223	187.64	132.368	121.008		-0.723223	92.6667	116.667	79		-0.723223	195.333	118.132	125.837
-0.716717	200.128	131.679	112.941		-0.716717	81.6667	90	79		-0.716717	191	112.637	117.805
-0.71021	232.149	134.781	123.361		-0.71021	94.3333	82.6667	88		-0.71021	173.333	111.951	129.183
-0.703704	215.178	140.986	135.462		-0.703704	90.3333	92.6667	72.3333		-0.703704	212	129.808	126.171
-0.697197	209.414	125.474	109.58		-0.697197	96.3333	91.3333	82.3333		-0.697197	212.667	129.121	122.49
-0.690691	211.976	115.133	127.059		-0.690691	87	94.6667	70		-0.690691	185.333	139.08	115.462
-0.684184	191.483	130.645	129.748		-0.684184	85.3333	90.6667	80.6667		-0.684184	165	132.555	114.123
-0.677678	188.921	110.996	139.832		-0.677678	88.6667	105.333	73.6667		-0.677678	157.667	142.17	124.498
-0.671171	196.926	117.89	129.748		-0.671171	79.6667	94	70.6667		-0.671171	158.333	139.08	122.825
-0.664665	218.06	123.406	129.076		-0.664665	88.6667	90	79.3333		-0.664665	143.333	149.725	123.494
-0.658158	195.645	126.508	137.479		-0.658158	75	122.667	63.6667		-0.658158	149.333	143.201	114.123
-0.651652	194.044	114.099	145.21		-0.651652	79.6667	105.333	77.6667		-0.651652	163.667	150.412	98.0589
-0.645145	191.483	128.232	140.504		-0.645145	69.6667	102.667	66		-0.645145	171.667	169.299	104.083
-0.638639	179.315	105.826	126.05		-0.638639	68	97.3333	71		-0.638639	148.667	164.492	128.179
-0.632132	184.118	117.546	133.445		-0.632132	74.6667	97.3333	62.3333		-0.632132	118.333	165.865	139.558
-0.625626	174.512	110.651	124.706		-0.625626	70	110	69.3333		-0.625626	121.667	150.069	119.143
-0.619119	187.96	126.163	131.092		-0.619119	79.6667	88.6667	66.6667		-0.619119	166.333	149.725	126.171
-0.612613	181.556	109.962	115.63		-0.612613	75.3333	94.6667	54		-0.612613	138.667	170.33	142.236
-0.606106	182.197	97.5526	124.034		-0.606106	74.3333	81.3333	68.6667		-0.606106	147.667	157.28	146.921
-0.5996	180.596	111.341	130.084		-0.5996	79	84.6667	69.3333		-0.5996	139	165.179	129.853
-0.593093	186.679	110.996	135.798		-0.593093	81.3333	97.3333	69.6667		-0.593093	146	186.47	157.296
-0.586587	187.32	103.068	146.218		-0.586587	69.6667	82	60.3333		-0.586587	137.333	182.005	135.877
-0.58008	214.858	105.481	151.597		-0.58008	73.6667	96	78.3333		-0.58008	120.333	197.802	141.901
-0.573574	182.197	97.5526	145.546		-0.573574	68.6667	97.3333	75.3333		-0.573574	133.667	188.187	126.171
-0.567067	194.044	101	160.672		-0.567067	73.6667	77.3333	83.6667		-0.567067	149	169.299	141.566
-0.560561	201.409	100.655	159.328		-0.560561	79.6667	102.667	69		-0.560561	145	159.684	148.929
-0.554054	176.433	106.86	171.429		-0.554054	79.3333	111.333	79.6667		-0.554054	165	151.786	145.917
-0.547548	220.621	102.034	149.58		-0.547548	91	102	66.6667		-0.547548	142.333	130.838	155.623
-0.541041	172.911	114.443	147.563		-0.541041	94	102.667	81.6667		-0.541041	150.333	132.898	151.606
-0.534535	197.887	113.409	152.269		-0.534535	93.3333	90.6667	72.3333		-0.534535	153	143.201	142.905
-0.528028	197.887	125.474	164.37		-0.528028	98.3333	98	73.6667		-0.528028	154.333	132.898	144.578
-0.521522	198.207	125.129	133.109		-0.521522	93	92.6667	86		-0.521522	169.667	161.401	157.965
-0.515015	179.955	112.72	141.513		-0.515015	99.3333	111.333	92		-0.515015	186.333	124.657	169.344
-0.508509	189.882	105.481	145.21		-0.508509	87.3333	105.333	101.333		-0.508509	154.333	149.038	138.889
-0.502002	191.162	126.163	150.924		-0.502002	92	110	92.3333		-0.502002	143	151.442	145.248
-0.495495	182.837	116.167	165.378		-0.495495	108.333	111.333	93		-0.495495	157.333	167.582	133.869
-0.488989	178.354	93.0714	149.244		-0.488989	101.333	111.333	88.6667		-0.488989	135	149.038	171.017
-0.482482	197.566	105.136	137.815		-0.482482	93	114	84		-0.482482	168.667	145.604	157.296
-0.475976	170.029	103.413	132.773		-0.475976	102.667	91.3333	93.6667		-0.475976	143	124.657	151.606
-0.469469	180.275	103.413	120.336		-0.469469	103	120.667	100.667		-0.469469	145.333	139.423	145.248
-0.462963	184.118	108.928	128.067		-0.462963	106.333	121.333	101.333		-0.462963	152.667	158.654	165.663
-0.456456	194.044	123.061	130.084		-0.456456	115.667	118.667	87.6667		-0.456456	144.667	145.948	164.659
-0.44995	209.094	145.467	139.832		-0.44995	98	89.3333	99		-0.44995	126.667	142.857	170.013
-0.443443	194.685	120.648	124.37		-0.443443	110.667	126.667	97		-0.443443	133	175.137	192.436
-0.436937	204.931	136.505	138.151		-0.436937	108.667	138.667	99		-0.436937	128.333	179.602	217.537
-0.43043	197.566	143.054	140.504		-0.43043	110.667	144	108.333		-0.43043	122.333	171.703	214.859
-0.423924	204.611	142.02	163.361		-0.423924	101.333	116	128		-0.423924	153.667	167.926	216.533
-0.417417	194.685	146.846	169.412		-0.417417	100.333	126.667	125.667		-0.417417	144.333	212.569	197.122
-0.410911	211.655	142.365	160		-0.410911	107	140.667	121		-0.410911	142.667	181.662	205.154
-0.404404	215.498	144.433	165.714		-0.404404	111.333	139.333	119.667		-0.404404	131.667	181.319	212.517
-0.397898	239.193	154.429	144.874		-0.397898	111.667	132	112		-0.397898	138	183.379	194.444
-0.391391	210.695	146.501	158.992		-0.391391	116.333	145.333	112.333		-0.391391	125	158.31	191.432
-0.384885	193.724	139.952	175.798		-0.384885	119	154	110.333		-0.384885	136.333	172.047	186.078
-0.378378	213.256	166.839	177.143		-0.378378	121	152	112		-0.378378	154	180.975	187.416
-0.371872	243.036	155.808	183.193		-0.371872	118.333	153.333	130.667		-0.371872	155.667	206.731	220.884
-0.365365	250.4	173.388	189.58		-0.365365	118.333	164	143.333		-0.365365	199.333	195.398	221.888
-0.358859	240.474	190.279	203.361		-0.358859	125.333	201.333	162.333		-0.358859	184.333	204.327	219.88
-0.352352	221.262	184.419	204.034		-0.352352	138.667	171.333	160.333		-0.352352	177.333	222.184	221.553
-0.345846	231.828	177.18	193.613		-0.345846	145.333	149.333	136.333		-0.345846	169	283.997	229.92
-0.339339	251.681	197.173	207.731		-0.339339	155.667	167.333	142.333		-0.339339	179	291.209	269.076
-0.332833	242.395	208.204	210.084		-0.332833	154	189.333	155		-0.332833	190.333	302.198	265.395
-0.326326	240.154	219.924	212.437		-0.326326	159	161.333	150.333		-0.326326	195	313.874	277.778
-0.31982	283.381	222.337	210.42		-0.31982	155.333	175.333	136.333		-0.31982	201.667	314.904	292.838
-0.313313	333.974	250.948	233.95		-0.313313	160.667	163.333	169		-0.313313	195.667	318.681	307.564
-0.306807	334.934	246.811	252.773		-0.306807	188.333	168.667	166.667		-0.306807	198.667	279.19	341.365
-0.3003	332.693	227.852	266.555		-0.3003	173	189.333	177		-0.3003	206.333	290.522	377.175
-0.293794	355.427	243.709	289.076		-0.293794	196	187.333	187.333		-0.293794	207.333	306.662	453.146
-0.287287	355.107	272.32	284.034		-0.287287	183	202	225		-0.287287	240	346.497	416.332
-0.280781	381.684	310.583	312.941		-0.280781	192	240	224.333		-0.280781	264.333	356.113	464.19
-0.274274	372.398	279.214	314.958		-0.274274	219.667	217.333	229.333		-0.274274	283.667	390.453	430.723
-0.267768	433.558	276.801	316.639		-0.267768	229	232	221		-0.267768	361.333	449.863	487.952
-0.261261	450.528	341.951	347.563		-0.261261	251	219.333	238		-0.261261	406.333	486.264	509.706
-0.254755	450.208	353.326	389.58		-0.254755	257.667	240.667	224.667		-0.254755	410.333	538.118	539.157
-0.248248	552.674	351.258	403.025		-0.248248	283.667	270	256.333		-0.248248	462.667	522.321	534.137
-0.241742	554.915	399.862	406.05		-0.241742	290.333	305.333	269.333		-0.241742	536	521.978	514.726
-0.235235	620.877	382.627	446.05		-0.235235	269.333	342	322.667		-0.235235	553.333	474.931	595.716
-0.228729	641.05	452.947	520.672		-0.228729	316	320.667	341		-0.228729	590.333	622.253	631.861
-0.222222	708.614	493.968	541.849		-0.222222	336.333	328.667	364		-0.222222	568.333	713.255	676.372
-0.215716	737.112	533.609	626.891		-0.215716	323.667	364.667	374.333		-0.215716	617.333	700.893	763.722
-0.209209	766.571	570.838	666.891		-0.209209	346	350.667	417.667		-0.209209	740.667	780.563	784.806
-0.202703	782.261	622.889	687.059		-0.202703	424.667	405.333	507.333		-0.202703	826.333	799.451	813.253
-0.196196	926.993	751.12	719.664		-0.196196	450.667	428.667	546.333		-0.196196	892.333	875.687	851.74
-0.18969	1046.43	764.909	784.202		-0.18969	507	423.333	589		-0.18969	941	948.832	878.514
-0.183183	1117.52	857.291	818.487		-0.183183	567.333	513.333	565.667		-0.183183	986.667	951.58	992.972
-0.176677	1292.03	925.888	896.807		-0.176677	598	563.333	623.333		-0.176677	1001.67	1060.1	1058.9
-0.17017	1311.88	1065.49	944.202		-0.17017	644.333	572.667	648		-0.17017	1134.67	1097.53	1149.6
-0.163664	1531.86	1196.83	1098.49		-0.163664	708.333	630	743.333		-0.163664	1270.67	1243.48	1353.75
-0.157157	1561.96	1361.25	1113.95		-0.157157	802.333	612.667	856.333		-0.157157	1372	1412.43	1385.88
-0.150651	1785.14	1439.5	1232.27		-0.150651	825	687.333	881		-0.150651	1499.33	1477.34	1633.2
-0.144144	1889.21	1587.38	1355.29		-0.144144	924	730.667	1075		-0.144144	1717.33	1666.55	1855.42
-0.137638	2142.81	1849.71	1509.58		-0.137638	1118.33	848	1140		-0.137638	1927.33	1729.74	2038.15
-0.131131	2564.52	2194.07	1552.27		-0.131131	1147	910.667	1325		-0.131131	2099	1987.64	2291.16
-0.124625	2734.23	2516.03	1820.5		-0.124625	1251	1060	1372		-0.124625	2542.33	2342.72	2476.57
-0.118118	3150.18	2977.94	1942.52		-0.118118	1446	1218	1495.67		-0.118118	3057.33	2567.65	2696.79
-0.111612	3605.19	3182.35	2236.97		-0.111612	1613.67	1411.33	1700		-0.111612	3255	2824.52	2868.14
-0.105105	4164.59	3681.83	2523.36		-0.105105	1786	1606	2001.67		-0.105105	3486.67	2998.97	3273.09
-0.0985986	4558.12	4170.98	3006.05		-0.0985986	2069	1740	2225.67		-0.0985986	3905.67	3292.24	3795.85
-0.0920921	5466.22	5193.04	3216.47		-0.0920921	2466.33	2019.33	2500.33		-0.0920921	4362.33	3893.89	4163.65
-0.0855856	6273.13	5476.04	3567.39		-0.0855856	2960.67	2156.67	2694		-0.0855856	5186	4307.69	4747.32
-0.0790791	7221.9	6127.54	3776.81		-0.0790791	3248.67	2413.33	3139.67		-0.0790791	6343.33	5007.56	5100.07
-0.0725726	7851.1	7198.9	4299.83		-0.0725726	3762	2702.67	3656		-0.0725726	6844	5543.61	5795.85
-0.0660661	9381.36	7862.12	4840.34		-0.0660661	4383.33	3065.33	4218		-0.0660661	7943	6746.57	6215.19
-0.0595596	10886	9105.14	5464.2		-0.0595596	5104	3524.67	4869		-0.0595596	9313	7706.73	6947.46
-0.0530531	12673.7	10551.2	6353.28		-0.0530531	6048.33	3830.67	5319.67		-0.0530531	10491.3	8862.64	7817.6
-0.0465465	13805.6	12091	7260.84		-0.0465465	7212.67	4362.67	5823.33		-0.0465465	12673.7	10158.7	8723.56
-0.04004	16658.3	13731.1	8121.68		-0.04004	8235	5236.67	6657		-0.04004	15533	12379.1	9958.5
-0.0335335	18984.3	15478.5	9468.91		-0.0335335	9592.67	5709.33	7779.33		-0.0335335	17419.3	14486.3	12211.8
-0.027027	21461.1	18542.2	11529.7		-0.027027	10787.3	6272	8990.33		-0.027027	20196	16228	13316.3
-0.0205205	22552.4	18604.3	13154		-0.0205205	11459.7	7159.33	10377.3		-0.0205205	21690.7	16841.3	13731.3
-0.014014	20679.2	18329.5	13697.1		-0.014014	11148.3	6720.67	10575.3		-0.014014	21511	15792.2	12486.6
-0.00750751	15784.5	14400.9	12826.6		-0.00750751	9093	6140.67	8550		-0.00750751	16319	11946.1	12071
-0.001001	11979.5	10967.3	10842		-0.001001	6881	5830.67	6404		-0.001001	11853.3	8583.45	9003.68
0.00550551	8780.66	8062.74	8488.74		0.00550551	5174.67	5196.67	5058.33		0.00550551	9598.33	7624.31	7208.17
0.012012	7317.32	6658.05	6459.83		0.012012	4321.67	4187.33	3784.33		0.012012	7779.67	6874.31	5890.23
0.0185185	6623.76	5791.8	5340.84		0.0185185	3559	3716	3122.67		0.0185185	6507	6408.31	5263.05
0.025025	5880.56	5014.13	4783.53		0.025025	3055.33	3148.67	2492		0.025025	5594.67	5369.85	4499.67
0.0315315	4841.5	4251.98	4254.12		0.0315315	2710	2535.33	2084.33		0.0315315	5043.67	4572.8	4375.17
0.038038	4359.59	3629.09	3936.47		0.038038	2486	2309.33	2113.67		0.038038	4116.67	4239.35	3942.77
0.0445445	4232.79	3451.22	3529.41		0.0445445	2211.67	2074.67	1782.33		0.0445445	4021.33	3995.88	3454.82
0.0510511	3531.86	3108.58	3342.52		0.0510511	2027	1810	1697.67		0.0510511	3478.33	3335.51	2864.46
0.0575576	3243.04	2802.83	3074.29		0.0575576	1954	1603.33	1573		0.0575576	2874	3149.73	2884.54
0.0640641	3158.5	2481.9	2712.94		0.0640641	1871.33	1592.67	1454		0.0640641	2687.67	3176.17	2779.12
0.0705706	2792.19	2397.79	2853.11		0.0705706	1729	1388.67	1474.67		0.0705706	2615.33	2701.92	2494.65
0.0770771	2713.74	2606.34	2896.81		0.0770771	1648.33	1408.67	1502.67		0.0770771	2288.33	2915.52	2418.67
0.0835836	2747.04	2665.98	2827.9		0.0835836	1598.33	1376.67	1515.67		0.0835836	2027.33	2864.01	2516.4
0.0900901	2511.05	2582.21	2974.12		0.0900901	1633	1276.67	1472.67		0.0900901	2160.33	2629.81	2608.1
0.0965966	2436.12	2373.66	3114.96		0.0965966	1648.67	1233.33	1545.67		0.0965966	2050.67	2714.29	2649.93
0.103103	2585.01	2460.53	2961.34		0.103103	1609.67	1316.67	1587.67		0.103103	1981	2931.66	2807.23
0.10961	2665.39	2662.53	2995.63		0.10961	1652	1300.67	1565.67		0.10961	1828.33	3077.61	2850.4
0.116116	2751.84	2934.85	3074.29		0.116116	1787.67	1476.67	1615		0.116116	1717.67	2980.43	3111.78
0.122623	2878.64	3110.31	3109.58		0.122623	1866.33	1554	1630.33		0.122623	1827.33	2857.49	3476.24
0.129129	3169.39	3205.1	3317.65		0.129129	1990	1502	1817		0.129129	1889.67	2982.14	3426.71
0.135636	3319.24	3456.05	3421.18		0.135636	2216	1502.67	1837.67		0.135636	2239.33	3239.35	3466.53
0.142142	3581.17	3716.99	3494.79		0.142142	2232.67	1624	2011		0.142142	2320	3481.8	3634.54
0.148649	4057.32	3998.97	3614.45		0.148649	2421.67	1566.67	2054.67		0.148649	2480	3662.43	3429.38
0.155155	4238.23	4389.87	3729.41		0.155155	2445.33	1591.33	2203.67		0.155155	2775	3756.52	3694.11
0.161662	4513.61	4475.01	3759.66		0.161662	2537.67	1714	2324		0.161662	2979	4050.14	3839.36
0.168168	4934.36	4784.9	3734.79		0.168168	2772.67	1832	2343		0.168168	3245	4348.21	3787.82
0.174675	4947.81	4944.85	3801.01		0.174675	3120.33	1868	2356		0.174675	3245.33	4679.6	4045.85
0.181181	5400.58	4983.8	3876.3		0.181181	3324.33	2016	2460.67		0.181181	3572.67	4877.06	4073.29
0.187688	5512.97	5105.83	3797.98		0.187688	3347	2189.33	2598.33		0.187688	4175.67	5019.92	4491.3
0.194194	6022.09	5336.09	3958.99		0.194194	3337	2262.67	2800.67		0.194194	4504	5219.44	4609.44
0.200701	6406.66	5867.98	4044.03		0.200701	3453	2357.33	2895		0.200701	5286	5722.87	4985.94
0.207207	6369.52	6292.66	4551.93		0.207207	3727.33	2370.67	3105.67		0.207207	6136	5862.64	5374.5
0.213714	7149.54	6714.24	4951.6		0.213714	3865	2510.67	3353		0.213714	6328	6158.65	5542.17
0.22022	7802.75	6815.58	5189.92		0.22022	3943.33	2844.67	3598.67		0.22022	7113	6394.23	5725.57
0.226727	7987.19	7171.32	5281.34		0.226727	4339.33	3156	3804.33		0.226727	7312	6585.51	6034.47
0.233233	8513.61	7153.05	5298.49		0.233233	4606.33	3555.33	4087		0.233233	7583.33	6801.17	6736.61
0.23974	8684.28	7362.63	5353.61		0.23974	4690	3782	3975		0.23974	7593	7016.83	6820.28
0.246246	9179.63	7776.97	5573.11		0.246246	4916.33	3804	4084.33		0.246246	7907.67	7207.42	6965.86
0.252753	9876.08	7786.62	6157.98		0.252753	5191.33	3626	4082.67		0.252753	7901	7847.53	6938.76
0.259259	9991.67	8087.9	6072.61		0.259259	5469.33	3857.33	4352		0.259259	7677.67	7916.21	7200.8
0.265766	9754.08	8323.34	6588.24		0.265766	5564	4072	4412.67		0.265766	7384.67	7942.65	7329.65
0.272272	10197.2	8402.96	6543.87		0.272272	5523	3954	4254.67		0.272272	7508.33	7911.74	6857.76
0.278779	9842.46	8761.46	6974.45		0.278779	5311	3942.67	4292.33		0.278779	7436	7433.72	6476.91
0.285285	8922.51	7809.38	6741.18		0.285285	4923	3839.33	4141.33		0.285285	6940.33	7263.74	6501
0.291792	8225.75	7217.17	6544.2		0.291792	4917.33	3673.33	4000		0.291792	6564	7232.49	5923.36
0.298298	7441.56	6504.65	5939.16		0.298298	4619	3463.33	3786		0.298298	5808.67	6885.99	5988.62
0.304805	6643.61	6322.65	5702.86		0.304805	4213	3179.33	3378.33		0.304805	5175	7002.4	5741.97
0.311311	6257.77	6105.48	5055.46		0.311311	4074.67	3054.67	3002.33		0.311311	4865	6406.59	5187.08
0.317818	6290.43	5779.39	4918.32		0.317818	3865.33	2910	2873.67		0.317818	4621.33	6195.74	5184.4
0.324324	6105.03	6027.92	4812.77		0.324324	3648.33	2705.33	2923		0.324324	4417	6009.27	4762.72
0.330831	5999.04	6229.23	4808.74		0.330831	3455	2883.33	3058		0.330831	4386	6002.06	4845.05
0.337337	5852.71	6508.45	5092.1		0.337337	3566.33	3032.67	2992.67		0.337337	4153.33	5681.32	5339.69
0.343844	6094.78	6725.61	5225.55		0.343844	3729.67	2868.67	3036		0.343844	4222.33	5625	5484.94
0.35035	6331.09	6947.26	5175.46		0.35035	3800.33	3156	3001.67		0.35035	4626	6412.43	5818.27
0.356857	6886.65	7160.63	5395.97		0.356857	3941.33	3244	3164		0.356857	5150	6491.76	6154.95
0.363363	7402.82	7174.08	5745.88		0.363363	4211.67	3292.67	3340.33		0.363363	5506.67	6796.36	6486.28
0.36987	8078.13	7665.63	6120		0.36987	4282.67	3340	3464		0.36987	6039.33	7998.63	7006.69
0.376376	8652.26	8317.48	6109.24		0.376376	4481.67	3494	4022.67		0.376376	7212	8494.16	8003.01
0.382883	9699.65	8796.62	6503.53		0.382883	4845.33	3728.67	4336.67		0.382883	7690.67	9042.58	8314.93
0.389389	10615.1	9418.13	6880.34		0.389389	5121.33	3850	4724		0.389389	8316.33	9710.51	8870.82
0.395896	10983.7	10283	7480.67		0.395896	5464.33	3958.67	5081.67		0.395896	9431	10451.6	9849.06
0.402402	11657.7	10856.9	7504.87		0.402402	5870	4195.33	5619.33		0.402402	10719	10916.2	10715.9
0.408909	11981.1	11005.9	7872.61		0.408909	6370.33	4881.33	5984		0.408909	11460.3	11453	11802.9
0.415415	12854.6	11393.3	8488.07		0.415415	6705	4938	6317.33		0.415415	12368	12391.1	12383.9
0.421922	13731	11494	8900.84		0.421922	7131	5180	6881.67		0.421922	13181.7	12408	12513.1
0.428428	14001.6	11818.3	9645.71		0.428428	7468	5412	7523.33		0.428428	13517.7	12826.2	13162.7
0.434935	13869.7	12270.6	9487.06		0.434935	7833.67	5332.67	7932		0.434935	13541.3	13494.9	13311.6
0.441441	13412.4	12202.3	9514.62		0.441441	7846.33	5164.67	7954.67		0.441441	13941.7	13527.8	13753.3
0.447948	13096.4	12262.7	9800		0.447948	7875.67	4922.67	7935.33		0.447948	12611	13484.9	13472.2
0.454454	13098.9	11818	9950.59		0.454454	7772	5014	7366.33		0.454454	12185.3	12643.2	13099.1
0.460961	12339.7	11104.8	9686.05		0.460961	7740	4907.33	6802		0.460961	11107.3	12698.1	11800.9
0.467467	11767.2	10923.5	9321.34		0.467467	7480	4755.33	6379.33		0.467467	9771.67	12238.7	11330.3
0.473974	11690	11312.6	8690.76		0.473974	7220.67	4838.67	6263		0.473974	9482.67	12036.7	11056.2
0.48048	11588.2	11356.4	8766.72		0.48048	7116.67	4946.67	6246.67		0.48048	9288	12492.8	11251.3
0.486987	11469.4	11334	8819.5		0.486987	7251	5137.33	6244.67		0.486987	9120	12788.8	10737.6
0.493493	11782.9	11355.7	8745.88		0.493493	6898.33	5283.33	6263.33		0.493493	9240.67	12337.2	10833
0.5	11838.3	10872.5	8737.82		0.5	6978	5351.33	6317.67		0.5	9295	12139.4	10789.2

## Sheet: Fig. 3a
0	0	0	0	0	0	0	0	0	0	0	0	0	0	0	0	0	0	0	0	0	0	0	0	0	0	0	0	0	0	0	0	0	0	0	0	0	0	0	0	0	0	0	0	0	0	0	0	0	0
0	0	0	0	0	0	0	0	0	0	0	0	0	0	0	0	0	0	0	0	0	0	0	0	0	0	0	0	0	0	0	0	0	0	0	0	0	0	0	0	0	0	0	0	0	0	0	0	0	0
0	0	0	0	0	0	0	0	0	0	0	0	0	0	0	0	0	0	0	0	0	0	0	0	0	0	0	0	0	0	0	0	0	0	0	0	0	0	0	0	0	0	0	0	0	0	0	0	0	0
0	0	0	0	0	0	0	0	0	0	0	0	0	0	0	0	0	0	0	0	0	0	0	0	0	0	0	0	0	0	0	0	0	0	0	0	0	0	0	0	0	0	0	0	0	0	0	0	0	0
0	0	0	0	0	0	0	0	0	0	0	0	0	0	0	0	0	0	0	0	0	0	0	0	0	0	0	0	0	0	0	0	0	0	0	0	0	0	0	0	0	0	0	0	0	0	0	0	0	0
0	0	0	0	0	0	0	0	0	0	0	0	0	0	0	0	0	0	0	0	0	0	0	0	0	0	0	0	0	0	0	0	0	0	0	0	0	0	0	0	0	0	0	0	0	0	0	0	0	0
0	0	0	0	0	0	0	0	0	0	0	0	0	0	0	0	0	0	0	0	0	0	0	0	0	0	0	0	0	0	0	0	0	0	0	0	0	0	0	0	0	0	0	0	0	0	0	0	0	0
0	0	0	0	0	0	0	0	0	0	0	0	0	0	0	0	0	0	0	0	0	0	0	0	0	0	0	0	0	0	0	0	0	0	0	0	0	0	0	0	0	0	0	0	0	0	0	0	0	0
0	0	0	0	0	0	0	0	0	0	0	0	0	0	0	0	0	0	0	0	0	0	0	0	0	0	0	0	0	0	0	0	0	0	0	0	0	0	0	0	0	0	0	0	0	0	0	0	0	0
0	0	0	0	0	0	0	0	0	0	0	0	0	0	0	0	0	0	0	0	0	0	0	0	0	0	0	0	0	0	0	0	0	0	0	0	0	0	0	0	0	0	0	0	0	0	0	0	0	0
0	0	0	0	0	0	0	0	0	0	0	0	0	0	0	0	0	0	0	0	0	0	0	0	0	0	0	0	0	0	0	0	0	0	0	0	0	0	0	0	0	0	0	0	0	0	0	0	0	0
0	0	0	0	0	0	0	0	0	0	0	0	0	0	0	0	0	0	0	0	0	0	0	0	0	0	0	0	0	0	0	0	0	0	0	0	0	0	0	0	0	0	0	0	0	0	0	0	0	0
0	0	0	0	0	0	0	0	0	0	0	0	0	0	0	0	0	0	0	0	0	0	0	0	0	0	0	0	0	0	0	0	0	0	0	0	0	0	0	0	0	0	0	0	0	0	0	0	0	0
0	0	0	0	0	0	0	0	0	0	0	0	0	0	0	0	0	0	0	0	0	0	0	0	0	0	0	0	0	0	0	0	0	0	0	0	0	0	0	0	0	0	0	0	0	0	0	0	0	0
0	0	0	0	0	0	0	0	0	0	0	0	0	0	0	0	0	0	0	0	0	0	0	0	0	0	0	0	0	0	0	0	0	0	0	0	0	0	0	0	0	0	0	0	0	0	0	0	0	0
0	0	0	0	0	0	0	0	0	0	0	0	0	0	0	0	0	0	0	0	0	0	0	0	0	0	0	0	0	0	0	0	0	0	0	0	0	0	0	0	0	0	0	0	0	0	0	0	0	0
0	0	0	0	0	0	0	0	0	0	0	0	0	0	0	0	0	0	0	0	0	0	0	0	0	0	0	0	0	0	0	0	0	0	0	0	0	0	0	0	0	0	0	0	0	0	0	0	0	0
0	0	0	0	0	0	0	0	0	0	0	0	0	0	0	0	0	0	0	0	0	0	0	0	0	0	0	0	0	0	0	0	0	0	0	0	0	0	0	0	0	0	0	0	0	0	0	0	0	0
0	0	0	0	0	0	0	0	0	0	0	0	0	0	0	0	0	0	0	0	0	0	0	0	0	0	0	0	0	0	0	0	0	0	0	0	0	0	0	0	0	0	0	0	0	0	0	0	0	0
0	0	0	0	0	0	0	0	0	0	0	0	0	0	0	0	0	0	0	0	0	0	0	0	0	0	0	0	0	0	0	0	0	0	0	0	0	0	0	0	0	0	0	0	0	0	0	0	0	0
0	0	0	0	0	0	0	0	0	0	0	0	0	0	0	0	0	0	0	0	0	0	0	0	0	0	0	0	0	0	0	0	0	0	0	0	0	0	0	0	0	0	0	0	0	0	0	0	0	0
0	0	0	0	0	0	0	0	0	0	0	0	0	0	0	0	0	0	0	0	0	0	0	0	0	0	0	0	0	0	0	0	0	0	0	0	0	0	0	0	0	0	0	0	0	0	0	0	0	0
0	0	0	0	0	0	0	0	0	0	0	0	0	0	0	0	0	0	0	0	0	0	0	0	0	0	0	0	0	0	0	0	0	0	0	0	0	0	0	0	0	0	0	0	0	0	0	0	0	0
0	0	0	0	0	0	0	0	0	0	0	0	0	0	0	0	0	0	0	0	0	0	0	0	0	0	0	0	0	0	0	0	0	0	0	0	0	0	0	0	0	0	0	0	0	0	0	0	0	0
0	0	0	0	0	0	0	0	0	0	0	0	0	0	0	0	0	0	0	0	0	0	0	0	0	0	0	0	0	0	0	0	0	0	0	0	0	0	0	0	0	0	0	0	0	0	0	0	0	0
0	0	0	0	0	0	0	0	0	0	0	0	0	0	0	0	0	0	0	0	0	0	0	0	0	0	0	0	0	0	0	0	0	0	0	0	0	0	0	0	0	0	0	0	0	0	0	0	0	0
0	0	0	0	0	0	0	0	0	0	0	0	0	0	0	0	0	0	0	0	0	0	0	0	0	0	0	0	0	0	0	0	0	0	0	0	0	0	0	0	0	0	0	0	0	0	0	0	0	0
0	0	0	0	0	0	0	0	0	0	0	0	0	0	0	0	0	0	0	0	0	0	0	0	0	0	0	0	0	0	0	0	0	0	0	0	0	0	0	0	0	0	0	0	0	0	0	0	0	0
0	0	0	0	0	0	0	0	0	0	0	0	0	0	0	0	0	0	0	0	0	0	0	0	0	0	0	0	0	0	0	0	0	0	0	0	0	0	0	0	0	0	0	0	0	0	0	0	0	0
0	0	0	0	0	0	0	0	0	0	0	0	0	0	0	0	0	0	0	0	0	0	0	0	0	0	0	0	0	0	0	0	0	0	0	0	0	0	0	0	0	0	0	0	0	0	0	0	0	0
0	0	0	0	0	0	0	0	0	0	0	0	0	0	0	0	0	0	0	0	0	0	0	0	0	0	0	0	0	0	0	0	0	0	0	0	0	0	0	0	0	0	0	0	0	0	0	0	0	0
0	0	0	0	0	0	0	0	0	0	0	0	0	0	0	0	0	0	0	0	0	0	0	0	0	0	0	0	0	0	0	0	0	0	0	0	0	0	0	0	0	0	0	0	0	0	0	0	0	0
0	0	0	0	0	0	0	0	0	0	0	0	0	0	0	0	0	0	0	0	0	0	0	0	0	0	0	0	0	0	0	0	0	0	0	0	0	0	0	0	0	0	0	0	0	0	0	0	0	0
0	0	0	0	0	0	0	0	0	0	0	0	0	0	0	0	0	0	0	0	0	0	0	0	0	0	0	0	0	0	0	0	0	0	0	0	0	0	0	0	0	0	0	0	0	0	0	0	0	0
0	0	0	0	0	0	0	0	0	0	0	0	0	0	0	0	0	0	0	0	0	0	0	0	0	0	0	0	0	0	0	0	0	0	0	0	0	0	0	0	0	0	0	0	0	0	0	0	0	0
0	0	0	0	0	0	0	0	0	0	0	0	0	0	0	0	0	0	0	0	0	0	0	0	0	0	0	0	0	0	0	0	0	0	0	0	0	0	0	0	0	0	0	0	0	0	0	0	0	0
0	0	0	0	0	0	0	0	0	0	0	0	0	0	0	0	0	0	0	0	0	0	0	0	0	0	0	0	0	0	0	0	0	0	0	0	0	0	0	0	0	0	0	0	0	0	0	0	0	0
0	0	0	0	0	0	0	0	0	0	0	0	0	0	0	0	0	0	0	0	0	0	0	0	0	0	0	0	0	0	0	0	0	0	0	0	0	0	0	0	0	0	0	0	0	0	0	0	0	0
0	0	0	0	0	0	0	0	0	0	0	0	0	0	0	0	0	0	0	0	0	0	0	0	0	0	0	0	0	0	0	0	0	0	0	0	0	0	0	0	0	0	0	0	0	0	0	0	0	0
0	0	0	0	0	0	0	0	0	0	0	0	0	0	0	0	0	0	0	0	0	0	0	0	0	0	0	0	0	0	0	0	0	0	0	0	0	0	0	0	0	0	0	0	0	0	0	0	0	0
0	0	0	0	0	0	0	0	0	0	0	0	0	0	0	0	0	0	0	0	0	0	0	0	0	0	0	0	0	0	0	0	0	0	0	0	0	0	0	0	0	0	0	0	0	0	0	0	0	0
0	0	0	0	0	0	0	0	0	0	0	0	0	0	0	0	0	0	0	0	0	0	0	0	0	0	0	0	0	0	0	0	0	0	0	0	0	0	0	0	0	0	0	0	0	0	0	0	0	0
0	0	0	0	0	0	0	0	0	0	0	0	0	0	0	0	0	0	0	0	0	0	0	0	0	0	0	0	0	0	0	0	0	0	0	0	0	0	0	0	0	0	0	0	0	0	0	0	0	0
0	0	0	0	0	0	0	0	0	0	0	0	0	0	0	0	0	0	0	0	0	0	0	0	0	0	0	0	0	0	0	0	0	0	0	0	0	0	0	0	0	0	0	0	0	0	0	0	0	0
0	0	0	0	0	0	0	0	0	0	0	0	0	0	0	0	0	0	0	0	0	0	0	0	0	0	0	0	0	0	0	0	0	0	0	0	0	0	0	0	0	0	0	0	0	0	0	0	0	0
0	0	0	0	0	0	0	0	0	0	0	0	0	0	0	0	0	0	0	0	0	0	0	0	0	0	0	0	0	0	0	0	0	0	0	0	0	0	0	0	0	0	0	0	0	0	0	0	0	0
0	0	0	0	0	0	0	0	0	0	0	0	0	0	0	0	0	0	0	0	0	0	0	0	0	0	0	0	0	0	0	0	0	0	0	0	0	0	0	0	0	0	0	0	0	0	0	0	0	0
0	0	0	0	0	0	0	0	0	0	0	0	0	0	0	0	0	0	0	0	0	0	0	0	0	0	0	0	0	0	0	0	0	0	0	0	0	0	0	0	0	0	0	0	0	0	0	0	0	0
0	0	0	0	0	0	0	0	0	0	0	0	0	0	0	0	0	0	0	0	0	0	0	0	0	0	0	0	0	0	0	0	0	0	0	0	0	0	0	0	0	0	0	0	0	0	0	0	0	0
0	0	0	0	0	0	0	0	0	0	0	0	0	0	0	0	0	0	0	0	0	0	0	0	0	0	0	0	0	0	0	0	0	0	0	0	0	0	0	0	0	0	0	0	0	0	0	0	0	0
0	0	0	0	0	0	0	0	0	0	0	0	0	0	0	0	0	0	0	0	0	0	0	0	0	0	0	0	0	0	0	0	0	0	0	0	0	0	0	0	0	0	0	0	0	0	0	0	0	0
0	0	0	0	0	0	0	0	0	0	0	0	0	0	0	0	0	0	0	0	0	0	0	0	0	0	0	0	0	0	0	0	0	0	0	0	0	0	0	0	0	0	0	0	0	0	0	0	0	0
0	0	0	0	0	0	0	0	0	0	0	0	0	0	0	0	0	0	0	0	0	0	0	0	0	0	0	0	0	0	0	0	0	0	0	0	0	0	0	0	0	0	0	0	0	0	0	0	0	0
0	0	0	0	0	0	0	0	0	0	0	0	0	0	0	0	0	0	0	0	0	0	0	0	0	0	0	0	0	0	0	0	0	0	0	0	0	0	0	0	0	0	0	0	0	0	0	0	0	0
0	0	0	0	0	0	0	0	0	0	0	0	0	0	0	0	0	0	0	0	0	0	0	0	0	0	0	0	0	0	0	0	0	0	0	0	0	0	0	0	0	0	0	0	0	0	0	0	0	0
0	0	0	0	0	0	0	0	0	0	0	0	0	0	0	0	0	0	0	0	0	0	0	0	0	0	0	0	0	0	0	0	0	0	0	0	0	0	0	0	0	0	0	0	0	0	0	0	0	0
0	0	0	0	0	0	0	0	0	0	0	0	0	0	0	0	0	0	0	0	0	0	0	0	0	0	0	0	0	0	0	0	0	0	0	0	0	0	0	0	0	0	0	0	0	0	0	0	0	0
0	0	0	0	0	0	0	0	0	0	0	0	0	0	0	0	0	0	0	0	0	0	0	0	0	0	0	0	0	0	0	0	0	0	0	0	0	0	0	0	0	0	0	0	0	0	0	0	0	0
0	0	0	0	0	0	0	0	0	0	0	0	0	0	0	0	0	0	0	0	0	0	0	0	0	0	0	0	0	0	0	0	0	0	0	0	0	0	0	0	0	0	0	0	0	0	0	0	0	0
0	0	0	0	0	0	0	0	0	0	0	0	0	0	0	0	0	0	0	0	0	0	0	0	0	0	0	0	0	0	0	0	0	0	0	0	0	0	0	0	0	0	0	0	0	0	0	0	0	0
0	0	0	0	0	0	0	0	0	0	0	0	0	0	0	0	0	0	0	0	0	0	0	0	0	0	0	0	0	0	0	0	0	0	0	0	0	0	0	0	0	0	0	0	0	0	0	0	0	0
0	0	0	0	0	0	0	0	0	0	0	0	0	0	0	0	0	0	0	0	0	0	0	0	0	0	0	0	0	0	0	0	0	0	0	0	0	0	0	0	0	0	0	0	0	0	0	0	0	0
0	0	0	0	0	0	0	0	0	0	0	0	0	0	0	0	0	0	0	0	0	0	0	0	0	0	0	0	0	0	0	0	0	0	0	0	0	0	0	0	0	0	0	0	0	0	0	0	0	0
0	0	0	0	0	0	0	0	0	0	0	0	0	0	0	0	0	0	0	0	0	0	0	0	0	0	0	0	0	0	0	0	0	0	0	0	0	0	0	0	0	0	0	0	0	0	0	0	0	0
0	0	0	0	0	0	0	0	0	0	0	0	0	0	0	0	0	0	0	0	0	0	0	0	0	0	0	0	0	0	0	0	0	0	0	0	0	0	0	0	0	0	0	0	0	0	0	0	0	0
0	0	0	0	0	0	0	0	0	0	0	0	0	0	0	0	0	0	0	0	0	0	0	0	0	0	0	0	0	0	0	0	0	0	0	0	0	0	0	0	0	0	0	0	0	0	0	0	0	0
0	0	0	0	0	0	0	0	0	0	0	0	0	0	0	0	0	0	0	0	0	0	0	0	0	0	0	0	0	0	0	0	0	0	0	0	0	0	0	0	0	0	0	0	0	0	0	0	0	0
0	0	0	0	0	0	0	0	0	0	0	0	0	0	0	0	0	0	0	0	0	0	0	0	0	0	0	0	0	0	0	0	0	0	0	0	0	0	0	0	0	0	0	0	0	0	0	0	0	0
0	0	0	0	0	0	0	0	0	0	0	0	0	0	0	0	0	0	0	0	0	0	0	0	0	0	0	0	0	0	0	0	0	0	0	0	0	0	0	0	0	0	0	0	0	0	0	0	0	0
0	0	0	0	0	0	0	0	0	0	0	0	0	0	0	0	0	0	0	0	0	0	0	0	0	0	0	0	0	0	0	0	0	0	0	0	0	0	0	0	0	0	0	0	0	0	0	0	0	0
0	0	0	0	0	0	0	0	0	0	0	0	0	0	0	0	0	0	0	0	0	0	0	0	0	0	0	0	0	0	0	0	0	0	0	0	0	0	0	0	0	0	0	0	0	0	0	0	0	0
0	0	0	0	0	0	0	0	0	0	0	0	0	0	0	0	0	0	0	0	0	0	0	0	0	0	0	0	0	0	0	0	0	0	0	0	0	0	0	0	0	0	0	0	0	0	0	0	0	0
0	0	0	0	0	0	0	0	0	0	0	0	0	0	0	0	0	0	0	0	0	0	0	0	0	0	0	0	0	0	0	0	0	0	0	0	0	0	0	0	0	0	0	0	0	0	0	0	0	0
0	0	0	0	0	0	0	0	0	0	0	0	0	0	0	0	0	0	0	0	0	0	0	0	0	0	0	0	0	0	0	0	0	0	0	0	0	0	0	0	0	0	0	0	0	0	0	0	0	0
0	0	0	0	0	0	0	0	0	0	0	0	0	0	0	0	0	0	0	0	0	0	0	0	0	0	0	0	0	0	0	0	0	0	0	0	0	0	0	0	0	0	0	0	0	0	0	0	0	0
0	0	0	0	0	0	0	0	0	0	0	0	0	0	0	0	0	0	0	0	0	0	0	0	0	0	0	0	0	0	0	0	0	0	0	0	0	0	0	0	0	0	0	0	0	0	0	0	0	0
0	0	0	0	0	0	0	0	0	0	0	0	0	0	0	0	0	0	0	0	0	0	0	0	0	0	0	0	0	0	0	0	0	0	0	0	0	0	0	0	0	0	0	0	0	0	0	0	0	0
0	0	0	0	0	0	0	0	0	0	0	0	0	0	0	0	0	0	0	0	0	0	0	0	0	0	0	0	0	0	0	0	0	0	0	0	0	0	0	0	0	0	0	0	0	0	0	0	0	0
0	0	0	0	0	0	0	0	0	0	0	0	0	0	0	0	0	0	0	0	0	0	0	0	0	0	0	0	0	0	0	0	0	0	0	0	0	0	0	0	0	0	0	0	0	0	0	0	0	0
0	0	0	0	0	0	0	0	0	0	0	0	0	0	0	0	0	0	0	0	0	0	0	0	0	0	0	0	0	0	0	0	0	0	0	0	0	0	0	0	0	0	0	0	0	0	0	0	0	0
0	0	0	0	0	0	0	0	0	0	0	0	0	0	0	0	0	0	0	0	0	0	0	0	0	0	0	0	0	0	0	0	0	0	0	0	0	0	0	0	0	0	0	0	0	0	0	0	0	0
0	0	0	0	0	0	0	0	0	0	0	0	0	0	0	0	0	0	0	0	0	0	0	0	0	0	0	0	0	0	0	0	0	0	0	0	0	0	0	0	0	0	0	0	0	0	0	0	0	0
0	0	0	0	0	0	0	0	0	0	0	0	0	0	0	0	0	0	0	0	0	0	0	0	0	0	0	0	0	0	0	0	0	0	0	0	0	0	0	0	0	0	0	0	0	0	0	0	0	0
0	0	0	0	0	0	0	0	0	0	0	0	0	0	0	0	0	0	0	0	0	0	0	0	0	0	0	0	0	0	0	0	0	0	0	0	0	0	0	0	0	0	0	0	0	0	0	0	0	0
0	0	0	0	0	0	0	0	0	0	0	0	0	0	0	0	0	0	0	0	0	0	0	0	0	0	0	0	0	0	0	0	0	0	0	0	0	0	0	0	0	0	0	0	0	0	0	0	0	0
0	0	0	0	0	0	0	0	0	0	0	0	0	0	0	0	0	0	0	0	0	0	0	0	0	0	0	0	0	0	0	0	0	0	0	0	0	0	0	0	0	0	0	0	0	0	0	0	0	0
0	0	0	0	0	0	0	0	0	0	0	0	0	0	0	0	0	0	0	0	0	0	0	0	0	0	0	0	0	0	0	0	0	0	0	0	0	0	0	0	0	0	0	0	0	0	0	0	0	0
0	0	0	0	0	0	0	0	0	0	0	0	0	0	0	0	0	0	0	0	0	0	0	0	0	0	0	0	0	0	0	0	0	0	0	0	0	0	0	0	0	0	0	0	0	0	0	0	0	0
0	0	0	0	0	0	0	0	0	0	0	0	0	0	0	0	0	0	0	0	0	0	0	0	0	0	0	0	0	0	0	0	0	0	0	0	0	0	0	0	0	0	0	0	0	0	0	0	0	0
0	0	0	0	0	0	0	0	0	0	0	0	0	0	0	0	0	0	0	0	0	0	0	0	0	0	0	0	0	0	0	0	0	0	0	0	0	0	0	0	0	0	0	0	0	0	0	0	0	0
0	0	0	0	0	0	0	0	0	0	0	0	0	0	0	0	0	0	0	0	0	0	0	0	0	0	0	0	0	0	0	0	0	0	0	0	0	0	0	0	0	0	0	0	0	0	0	0	0	0
0	0	0	0	0	0	0	0	0	0	0	0	0	0	0	0	0	0	0	0	0	0	0	0	0	0	0	0	0	0	0	0	0	0	0	0	0	0	0	0	0	0	0	0	0	0	0	0	0	0
0	0	0	0	0	0	0	0	0	0	0	0	0	0	0	0	0	0	0	0	0	0	0	0	0	0	0	0	0	0	0	0	0	0	0	0	0	0	0	0	0	0	0	0	0	0	0	0	0	0
0	0	0	0	0	0	0	0	0	0	0	0	0	0	0	0	0	0	0	0	0	0	0	0	0	0	0	0	0	0	0	0	0	0	0	0	0	0	0	0	0	0	0	0	0	0	0	0	0	0
0	0	0	0	0	0	0	0	0	0	0	0	0	0	0	0	0	0	0	0	0	0	0	0	0	0	0	0	0	0	0	0	0	0	0	0	0	0	0	0	0	0	0	0	0	0	0	0	0	0
0	0	0	0	0	0	0	0	0	0	0	0	0	0	0	0	0	0	0	0	0	0	0	0	0	0	0	0	0	0	0	0	0	0	0	0	0	0	0	0	0	0	0	0	0	0	0	0	0	0
0	0	0	0	0	0	0	0	0	0	0	0	0	0	0	0	0	0	0	0	0	0	0	0	0	0	0	0	0	0	0	0	0	0	0	0	0	0	0	0	0	0	0	0	0	0	0	0	0	0
0	0	0	0	0	0	0	0	0	0	0	0	0	0	0	0	0	0	0	0	0	0	0	0	0	0	0	0	0	0	0	0	0	0	0	0	0	0	0	0	0	0	0	0	0	0	0	0	0	0
0	0	0	0	0	0	0	0	0	0	0	0	0	0	0	0	0	0	0	0	0	0	0	0	0	0	0	0	0	0	0	0	0	0	0	0	0	0	0	0	0	0	0	0	0	0	0	0	0	0
0	0	0	0	0	0	0	0	0	0	0	0	0	0	0	0	0	0	0	0	0	0	0	0	0	0	0	0	0	0	0	0	0	0	0	0	0	0	0	0	0	0	0	0	0	0	0	0	0	0
0	0	0	0	0	0	0	0	0	0	0	0	0	0	0	0	0	0	0	0	0	0	0	0	0	0	0	0	0	0	0	0	0	0	0	0	0	0	0	0	0	0	0	0	0	0	0	0	0	0
0	0	0	0	0	0	0	0	0	0	0	0	0	0	0	0	0	0	0	0	0	0	0	0	0	0	0	0	0	0	0	0	0	0	0	0	0	0	0	0	0	0	0	0	0	0	0	0	0	0
0	0	0	0	0	0	0	0	0	0	0	0	0	0	0	0	0	0	0	0	0	0	0	0	0	0	0	0	0	0	0	0	0	0	0	0	0	0	0	0	0	0	0	0	0	0	0	0	0	0
0	0	0	0	0	0	0	0	0	0	0	0	0	0	0	0	0	0	0	0	0	0	0	0	0	0	0	0	0	0	0	0	0	0	0	0	0	0	0	0	0	0	0	0	0	0	0	0	0	0
0	0	0	0	0	0	0	0	0	0	0	0	0	0	0	0	0	0	0	0	0	0	0	0	0	0	0	0	0	0	0	0	0	0	0	0	0	0	0	0	0	0	0	0	0	0	0	0	0	0
0	0	0	0	0	0	0	0	0	0	0	0	0	0	0	0	0	0	0	0	0	0	0	0	0	0	0	0	0	0	0	0	0	0	0	0	0	0	0	0	0	0	0	0	0	0	0	0	0	0
0	0	0	0	0	0	0	0	0	0	0	0	0	0	0	0	0	0	0	0	0	0	0	0	0	0	0	0	0	0	0	0	0	0	0	0	0	0	0	0	0	0	0	0	0	0	0	0	0	0
0	0	0	0	0	0	0	0	0	0	0	0	0	0	0	0	0	0	0	0	0	0	0	0	0	0	0	0	0	0	0	0	0	0	0	0	0	0	0	0	0	0	0	0	0	0	0	0	0	0
0	0	0	0	0	0	0	0	0	0	0	0	0	0	0	0	0	0	0	0	0	0	0	0	0	0	0	0	0	0	0	0	0	0	0	0	0	0	0	0	0	0	0	0	0	0	0	0	0	0
0	0	0	0	0	0	0	0	0	0	0	0	0	0	0	0	0	0	0	0	0	0	0	0	0	0	0	0	0	0	0	0	0	0	0	0	0	0	0	0	0	0	0	0	0	0	0	0	0	0
0	0	0	0	0	0	0	0	0	0	0	0	0	0	0	0	0	0	0	0	0	0	0	0	0	0	0	0	0	0	0	0	0	0	0	0	0	0	0	0	0	0	0	0	0	0	0	0	0	0
0	0	0	0	0	0	0	0	0	0	0	0	0	0	0	0	0	0	0	0	0	0	0	0	0	0	0	0	0	0	0	0	0	0	0	0	0	0	0	0	0	0	0	0	0	0	0	0	0	0
0	0	0	0	0	0	0	0	0	0	0	0	0	0	0	0	0	0	0	0	0	0	0	0	0	0	0	0	0	0	0	0	0	0	0	0	0	0	0	0	0	0	0	0	0	0	0	0	0	0
0	0	0	0	0	0	0	0	0	0	0	0	0	0	0	0	0	0	0	0	0	0	0	0	0	0	0	0	0	0	0	0	0	0	0	0	0	0	0	0	0	0	0	0	0	0	0	0	0	0
0	0	0	0	0	0	0	0	0	0	0	0	0	0	0	0	0	0	0	0	0	0	0	0	0	0	0	0	0	0	0	0	0	0	0	0	0	0	0	0	0	0	0	0	0	0	0	0	0	0
0	0	0	0	0	0	0	0	0	0	0	0	0	0	0	0	0	0	0	0	0	0	0	0	0	0	0	0	0	0	0	0	0	0	0	0	0	0	0	0	0	0	0	0	0	0	0	0	0	0
0	0	0	0	0	0	0	0	0	0	0	0	0	0	0	0	0	0	0	0	0	0	0	0	0	0	0	0	0	0	0	0	0	0	0	0	0	0	0	0	0	0	0	0	0	0	0	0	0	0
0	0	0	0	0	0	0	0	0	0	0	0	0	0	0	0	0	0	0	0	0	0	0	0	0	0	0	0	0	0	0	0	0	0	0	0	0	0	0	0	0	0	0	0	0	0	0	0	0	0
0	0	0	0	0	0	0	0	0	0	0	0	0	0	0	0	0	0	0	0	0	0	0	0	0	0	0	0	0	0	0	0	0	0	0	0	0	0	0	0	0	0	0	0	0	0	0	0	0	0
0	0	0	0	0	0	0	0	0	0	0	0	0	0	0	0	0	0	0	0	0	0	0	0	0	0	0	0	0	0	0	0	0	0	0	0	0	0	0	0	0	0	0	0	0	0	0	0	0	0
0	0	0	0	0	0	0	0	0	0	0	0	0	0	0	0	0	0	0	0	0	0	0	0	0	0	0	0	0	0	0	0	0	0	0	0	0	0	0	0	0	0	0	5.16796	0	5.16796	2.58398	0	0	0
0	0	0	0	0	0	0	0	0	0	0	0	0	0	0	0	0	0	0	0	0	0	0	0	0	0	0	0	0	0	0	0	0	0	0	0	0	0	0	0	0	0	0	0	0	0	0	0	0	0
0	0	0	0	0	0	0	0	0	0	0	0	0	0	0	0	0	0	0	0	0	0	0	0	0	0	0	0	0	0	0	0	0	0	0	0	0	0	0	0	0	0	0	0	0	0	0	0	0	0
0	0	0	0	0	0	0	0	0	0	0	0	0	0	0	0	0	0	0	0	0	0	0	0	0	0	0	0	0	0	0	0	0	0	0	0	0	0	0	0	0	0	0	0	0	0	0	0	0	0
0	0	0	0	0	0	0	0	0	0	0	0	0	0	0	0	0	0	0	0	0	0	0	0	0	0	0	0	0	0	0	0	0	0	0	0	0	0	0	0	0	0	0	0	0	0	0	0	0	0
0	0	0	0	0	0	0	0	0	0	0	0	0	0	0	0	0	0	0	0	0	0	0	0	0	0	0	0	0	0	0	0	0	0	0	0	0	0	0	0	0	0	0	0	0	0	0	0	0	0
0	0	0	0	0	0	0	0	0	0	0	0	0	0	0	0	0	0	0	0	0	0	0	0	0	0	0	0	0	0	0	0	0	0	0	0	0	0	0	0	0	0	0	0	0	0	0	0	0	0
0	0	0	0	0	0	0	0	0	0	0	0	0	0	0	0	0	0	0	0	0	0	0	0	0	0	0	0	0	0	0	0	0	0	0	0	0	0	0	0	0	0	0	0	0	0	0	0	0	0
0	0	0	0	0	0	0	0	0	0	0	0	0	0	0	0	0	0	0	0	0	0	2.58398	0	0	0	2.58398	0	0	2.58398	0	0	0	2.58398	0	2.58398	2.58398	0	0	0	0	0	0	0	0	0	0	0	0	0
0	0	0	0	0	0	0	0	0	0	0	0	0	0	0	0	0	0	0	0	0	0	0	0	0	2.58398	0	10.3359	2.58398	2.58398	0	0	0	0	0	0	0	0	0	0	0	0	0	0	0	0	0	0	2.58398	0
0	0	0	0	0	0	0	0	0	0	0	0	0	0	0	0	0	0	0	0	0	0	0	0	0	0	0	0	0	0	0	0	0	0	2.58398	0	0	0	0	0	0	0	2.58398	0	5.16796	2.58398	0	2.58398	5.16796	2.58398
0	0	0	0	0	0	0	0	0	0	0	0	0	0	0	0	0	0	0	0	0	0	0	0	0	0	0	0	0	0	0	0	0	0	0	0	0	0	0	0	0	0	0	0	0	2.58398	2.58398	2.58398	5.16796	0
0	0	0	0	0	0	0	0	0	0	0	0	0	2.58398	0	0	0	0	0	0	0	0	0	0	0	0	0	0	0	0	0	0	0	0	0	0	0	0	0	0	0	0	2.58398	2.58398	7.75194	2.58398	2.58398	2.58398	5.16796	5.16796
0	0	0	0	0	0	0	0	2.58398	0	0	0	0	0	0	0	2.58398	2.58398	0	2.58398	0	0	0	0	0	0	0	2.58398	10.3359	0	5.16796	5.16796	5.16796	0	0	2.58398	0	5.16796	2.58398	2.58398	5.16796	0	0	2.58398	7.75194	2.58398	2.58398	2.58398	0	5.16796
0	0	0	0	0	2.58398	0	0	0	0	0	0	0	2.58398	0	0	0	0	2.58398	0	0	0	0	0	0	0	0	0	0	0	0	0	0	0	0	0	0	0	0	0	0	0	0	0	0	0	0	0	0	0
0	0	0	0	0	0	0	0	0	0	0	0	0	0	0	0	0	0	0	0	0	0	0	0	0	0	0	0	0	0	0	0	0	0	0	0	0	0	0	0	0	0	0	0	0	0	0	0	0	2.58398
0	0	0	0	5.16796	0	0	0	0	0	0	0	0	0	0	0	0	0	0	0	2.58398	0	0	0	2.58398	0	0	0	0	0	2.58398	0	0	0	0	0	0	0	0	0	0	0	2.58398	7.75194	0	2.58398	5.16796	7.75194	10.3359	7.75194
0	0	0	0	0	0	0	0	0	0	0	0	0	0	0	0	0	0	0	0	0	0	0	0	5.16796	0	2.58398	5.16796	0	2.58398	5.16796	5.16796	2.58398	5.16796	2.58398	0	2.58398	0	7.75194	0	0	2.58398	0	2.58398	2.58398	0	0	0	0	0
0	2.58398	0	0	0	0	0	0	0	0	0	0	0	0	0	0	0	0	0	0	0	0	0	0	0	2.58398	0	0	0	0	0	0	2.58398	2.58398	0	0	0	2.58398	0	0	2.58398	0	2.58398	0	2.58398	0	0	2.58398	0	0
0	0	0	0	0	0	0	0	0	0	0	0	0	0	0	0	0	0	0	0	2.58398	0	0	0	0	0	0	0	0	0	0	2.58398	5.16796	2.58398	0	5.16796	0	2.58398	0	7.75194	0	0	2.58398	0	0	0	0	0	0	0
0	0	0	0	0	0	0	0	0	0	0	2.58398	0	0	0	0	0	0	0	0	0	0	0	0	0	0	0	0	0	0	0	2.58398	2.58398	0	2.58398	0	0	0	10.3359	5.16796	2.58398	2.58398	5.16796	5.16796	5.16796	0	0	0	0	0
0	0	0	0	0	0	0	0	0	0	0	0	0	0	0	0	0	0	0	0	0	0	0	5.16796	0	2.58398	0	0	0	0	0	0	0	0	2.58398	7.75194	5.16796	7.75194	2.58398	5.16796	0	12.9199	0	0	0	0	0	0	0	2.58398
0	0	0	0	0	0	0	2.58398	0	0	2.58398	0	5.16796	7.75194	0	7.75194	10.3359	2.58398	0	5.16796	7.75194	2.58398	0	2.58398	2.58398	2.58398	2.58398	2.58398	0	0	2.58398	0	0	0	2.58398	5.16796	2.58398	5.16796	0	0	0	0	0	0	2.58398	2.58398	2.58398	0	0	2.58398
0	0	0	0	2.58398	0	0	0	0	0	0	0	0	0	0	2.58398	2.58398	7.75194	0	2.58398	2.58398	2.58398	5.16796	2.58398	2.58398	0	2.58398	2.58398	0	2.58398	2.58398	0	0	0	0	0	0	0	0	0	5.16796	2.58398	0	2.58398	0	5.16796	2.58398	2.58398	5.16796	2.58398
0	0	0	2.58398	0	0	0	2.58398	0	0	0	0	0	0	2.58398	0	0	2.58398	7.75194	0	0	2.58398	5.16796	2.58398	2.58398	2.58398	7.75194	0	5.16796	0	0	0	0	0	0	0	0	0	0	0	0	0	2.58398	0	0	0	2.58398	2.58398	0	2.58398
0	0	0	0	0	2.58398	0	0	2.58398	0	0	2.58398	0	2.58398	2.58398	2.58398	0	0	2.58398	0	2.58398	2.58398	0	0	2.58398	0	5.16796	0	5.16796	0	5.16796	0	0	0	0	0	0	2.58398	0	0	0	2.58398	5.16796	5.16796	5.16796	0	5.16796	0	2.58398	0
0	0	0	0	0	0	0	0	0	0	0	0	0	0	0	0	2.58398	2.58398	0	2.58398	5.16796	5.16796	0	5.16796	2.58398	0	12.9199	0	0	0	0	2.58398	0	0	0	0	0	0	0	0	0	0	0	0	0	0	0	0	0	2.58398
0	0	0	0	0	0	0	0	0	0	0	0	0	0	0	0	2.58398	0	2.58398	2.58398	5.16796	2.58398	2.58398	2.58398	0	0	0	5.16796	5.16796	5.16796	2.58398	0	0	2.58398	0	2.58398	2.58398	0	2.58398	0	0	2.58398	0	0	2.58398	0	2.58398	0	0	0
0	2.58398	5.16796	0	0	2.58398	5.16796	2.58398	0	2.58398	2.58398	0	0	2.58398	5.16796	0	2.58398	0	0	0	0	2.58398	0	0	0	0	0	0	0	0	0	5.16796	5.16796	2.58398	0	2.58398	5.16796	5.16796	2.58398	7.75194	0	5.16796	2.58398	0	0	5.16796	0	0	0	0
0	0	0	0	0	0	0	0	0	0	0	0	0	0	0	0	0	0	0	0	0	2.58398	0	0	0	0	2.58398	0	0	0	0	0	0	2.58398	2.58398	0	2.58398	2.58398	2.58398	5.16796	5.16796	10.3359	2.58398	2.58398	5.16796	5.16796	2.58398	0	0	0
0	0	0	0	0	0	0	0	0	0	0	0	0	2.58398	0	2.58398	2.58398	0	0	0	0	0	0	2.58398	0	0	0	0	0	2.58398	0	0	0	2.58398	2.58398	2.58398	0	7.75194	0	10.3359	7.75194	10.3359	10.3359	5.16796	0	5.16796	0	2.58398	2.58398	5.16796
0	0	0	0	0	0	0	0	0	2.58398	0	0	0	0	0	5.16796	7.75194	0	0	2.58398	0	2.58398	5.16796	0	0	2.58398	0	5.16796	7.75194	2.58398	2.58398	2.58398	0	0	0	0	2.58398	0	0	0	0	0	2.58398	0	0	0	2.58398	0	7.75194	0
0	0	2.58398	0	0	0	2.58398	0	0	0	2.58398	2.58398	2.58398	2.58398	0	0	0	2.58398	7.75194	0	5.16796	0	2.58398	0	0	2.58398	0	0	2.58398	0	5.16796	2.58398	2.58398	12.9199	2.58398	2.58398	10.3359	5.16796	15.5039	0	5.16796	0	2.58398	2.58398	2.58398	0	0	5.16796	0	0
0	0	0	0	0	0	2.58398	0	0	0	0	0	2.58398	0	0	0	0	2.58398	0	0	2.58398	2.58398	0	0	0	0	2.58398	5.16796	2.58398	0	0	2.58398	0	7.75194	5.16796	5.16796	12.9199	10.3359	5.16796	5.16796	0	5.16796	0	5.16796	2.58398	2.58398	0	0	0	2.58398
0	0	0	0	0	0	0	0	0	2.58398	0	0	0	2.58398	0	0	5.16796	0	5.16796	2.58398	0	0	0	2.58398	2.58398	2.58398	5.16796	2.58398	0	2.58398	2.58398	0	2.58398	0	0	0	0	0	0	0	0	2.58398	7.75194	2.58398	7.75194	23.2558	0	0	0	5.16796
0	0	0	0	0	0	0	0	0	0	0	0	0	0	0	0	0	0	0	0	0	0	0	0	0	0	0	2.58398	5.16796	0	2.58398	2.58398	7.75194	0	2.58398	2.58398	2.58398	7.75194	2.58398	2.58398	15.5039	10.3359	2.58398	0	0	0	5.16796	0	0	5.16796
0	0	0	0	0	0	0	0	0	0	0	0	0	0	0	0	0	0	0	2.58398	2.58398	2.58398	2.58398	5.16796	0	0	0	0	0	0	0	0	0	0	0	0	0	0	2.58398	2.58398	5.16796	7.75194	0	5.16796	0	5.16796	0	5.16796	2.58398	0
0	0	0	0	2.58398	0	0	0	0	2.58398	7.75194	2.58398	0	5.16796	5.16796	2.58398	2.58398	5.16796	0	2.58398	0	0	2.58398	0	0	0	0	0	0	0	0	0	0	0	0	0	0	0	0	0	0	0	0	0	0	0	0	0	0	2.58398
0	2.58398	0	0	0	2.58398	2.58398	2.58398	5.16796	5.16796	10.3359	2.58398	2.58398	5.16796	0	0	0	0	0	0	0	0	0	0	0	0	0	0	0	0	0	0	0	0	0	0	0	0	0	0	0	0	2.58398	0	0	0	0	0	0	0
0	0	2.58398	0	0	0	0	0	2.58398	2.58398	0	2.58398	0	2.58398	0	0	2.58398	2.58398	5.16796	5.16796	7.75194	0	0	5.16796	2.58398	5.16796	5.16796	0	0	0	0	0	0	0	0	0	0	0	0	0	0	0	2.58398	2.58398	2.58398	2.58398	2.58398	2.58398	0	0
0	0	0	0	0	0	2.58398	0	2.58398	2.58398	2.58398	5.16796	2.58398	2.58398	0	5.16796	10.3359	2.58398	2.58398	0	0	0	5.16796	2.58398	2.58398	0	0	0	0	0	0	2.58398	0	0	0	0	0	5.16796	7.75194	5.16796	0	12.9199	5.16796	0	10.3359	2.58398	0	0	0	0
0	0	0	0	0	0	0	0	0	2.58398	2.58398	5.16796	0	5.16796	2.58398	7.75194	10.3359	5.16796	0	0	0	0	0	0	0	0	0	0	0	0	0	0	2.58398	2.58398	2.58398	2.58398	2.58398	2.58398	0	0	2.58398	5.16796	0	0	2.58398	0	2.58398	0	5.16796	0
0	0	0	0	0	0	0	0	0	0	0	2.58398	0	2.58398	2.58398	2.58398	0	2.58398	7.75194	2.58398	2.58398	0	5.16796	5.16796	2.58398	2.58398	2.58398	0	0	0	0	0	0	0	0	0	0	0	0	0	0	0	0	0	0	0	0	0	0	0
0	0	0	0	0	0	0	0	0	0	2.58398	0	2.58398	2.58398	0	2.58398	0	2.58398	5.16796	2.58398	2.58398	2.58398	2.58398	0	2.58398	5.16796	2.58398	5.16796	0	0	0	0	0	0	0	5.16796	0	0	0	0	0	0	0	0	0	0	0	2.58398	2.58398	0
0	0	0	0	0	2.58398	0	0	0	0	0	2.58398	0	0	0	0	0	2.58398	0	0	2.58398	0	0	0	10.3359	7.75194	2.58398	2.58398	10.3359	2.58398	5.16796	2.58398	2.58398	2.58398	0	0	0	2.58398	0	0	0	0	0	0	0	7.75194	0	0	0	0
0	0	0	0	0	0	0	0	0	0	0	0	0	0	0	0	0	0	0	0	5.16796	7.75194	0	7.75194	5.16796	2.58398	5.16796	5.16796	5.16796	5.16796	10.3359	2.58398	0	7.75194	0	0	0	0	0	0	0	0	0	2.58398	0	2.58398	0	0	0	2.58398
0	0	0	0	0	0	0	0	0	0	0	0	0	2.58398	0	0	5.16796	2.58398	0	0	2.58398	12.9199	0	5.16796	0	0	2.58398	2.58398	0	5.16796	0	0	0	0	0	0	0	0	0	0	0	0	0	0	0	0	0	0	0	2.58398
0	0	0	0	0	0	0	0	0	0	0	0	0	0	0	0	0	0	0	0	2.58398	5.16796	2.58398	5.16796	10.3359	2.58398	5.16796	2.58398	0	0	0	0	0	2.58398	0	0	2.58398	0	0	2.58398	0	0	0	0	0	0	0	0	0	0
2.58398	0	0	5.16796	0	0	0	0	0	0	0	0	0	5.16796	0	0	2.58398	0	0	2.58398	0	0	2.58398	0	0	0	0	0	2.58398	2.58398	0	0	2.58398	2.58398	0	0	5.16796	2.58398	2.58398	0	5.16796	2.58398	2.58398	2.58398	7.75194	7.75194	5.16796	0	0	0
0	2.58398	0	2.58398	0	0	2.58398	0	0	0	2.58398	2.58398	0	0	0	0	2.58398	2.58398	0	5.16796	2.58398	5.16796	0	7.75194	0	2.58398	0	0	0	0	0	0	0	0	0	0	0	2.58398	2.58398	2.58398	0	0	0	0	0	0	2.58398	0	0	2.58398
0	0	0	0	0	0	0	0	0	0	2.58398	0	0	0	0	0	2.58398	2.58398	7.75194	0	0	0	0	0	0	0	0	0	0	0	5.16796	2.58398	0	7.75194	2.58398	0	5.16796	7.75194	0	2.58398	2.58398	0	0	2.58398	0	2.58398	2.58398	0	7.75194	5.16796
0	0	0	2.58398	0	0	0	0	0	0	0	0	0	2.58398	0	0	0	2.58398	2.58398	5.16796	0	5.16796	0	2.58398	0	0	2.58398	0	0	5.16796	0	5.16796	5.16796	0	7.75194	0	5.16796	5.16796	5.16796	2.58398	5.16796	0	2.58398	0	5.16796	2.58398	5.16796	0	5.16796	0
0	0	0	2.58398	0	0	0	2.58398	0	2.58398	0	0	2.58398	0	0	0	5.16796	0	5.16796	0	0	0	0	0	2.58398	0	0	0	2.58398	0	2.58398	2.58398	0	0	0	2.58398	0	0	0	0	0	2.58398	0	0	0	0	2.58398	2.58398	0	0
0	0	0	0	0	2.58398	2.58398	0	0	0	0	0	0	0	0	0	0	0	2.58398	0	2.58398	0	0	0	0	0	0	0	0	0	0	0	0	0	0	0	0	0	0	0	0	2.58398	0	0	0	0	2.58398	0	0	0
0	0	0	0	2.58398	2.58398	0	0	0	0	2.58398	2.58398	0	5.16796	0	2.58398	5.16796	2.58398	5.16796	5.16796	2.58398	2.58398	0	0	0	0	5.16796	2.58398	2.58398	2.58398	0	0	2.58398	2.58398	0	0	5.16796	5.16796	2.58398	2.58398	0	0	0	0	0	2.58398	0	0	0	0
0	0	0	0	0	0	0	0	2.58398	0	0	0	0	0	0	0	0	0	0	0	0	0	0	0	0	0	0	0	0	5.16796	0	2.58398	0	0	7.75194	7.75194	7.75194	0	5.16796	2.58398	0	0	0	2.58398	0	0	0	0	0	0
0	0	0	0	2.58398	0	0	0	0	2.58398	0	0	2.58398	0	2.58398	2.58398	0	0	0	7.75194	0	5.16796	0	0	0	2.58398	0	0	0	0	5.16796	5.16796	2.58398	0	5.16796	10.3359	2.58398	2.58398	0	0	5.16796	0	7.75194	2.58398	5.16796	5.16796	7.75194	18.0879	2.58398	5.16796
0	0	0	0	0	2.58398	0	0	0	0	0	0	0	5.16796	2.58398	7.75194	10.3359	5.16796	10.3359	7.75194	10.3359	0	0	0	10.3359	0	0	2.58398	5.16796	0	5.16796	2.58398	2.58398	10.3359	0	7.75194	2.58398	5.16796	7.75194	2.58398	2.58398	2.58398	5.16796	0	2.58398	0	0	5.16796	2.58398	0
0	0	0	0	0	0	0	0	0	0	0	0	0	2.58398	0	2.58398	2.58398	0	0	0	5.16796	5.16796	0	12.9199	2.58398	7.75194	0	0	0	0	0	0	0	0	0	0	0	0	2.58398	0	7.75194	10.3359	0	0	2.58398	5.16796	0	0	2.58398	2.58398
0	0	0	0	0	2.58398	0	0	2.58398	2.58398	2.58398	5.16796	5.16796	0	7.75194	0	2.58398	5.16796	7.75194	7.75194	0	10.3359	2.58398	7.75194	5.16796	0	5.16796	5.16796	2.58398	5.16796	7.75194	0	7.75194	0	0	0	5.16796	0	2.58398	0	2.58398	0	0	0	0	0	0	0	0	0
0	0	0	0	0	0	0	2.58398	2.58398	0	2.58398	7.75194	5.16796	7.75194	5.16796	2.58398	2.58398	2.58398	5.16796	2.58398	0	5.16796	2.58398	2.58398	5.16796	0	2.58398	2.58398	2.58398	2.58398	5.16796	0	0	0	7.75194	2.58398	2.58398	2.58398	2.58398	0	0	2.58398	0	0	2.58398	0	0	0	0	0
0	0	0	0	0	0	0	0	0	0	0	0	0	0	0	0	2.58398	2.58398	0	0	0	0	0	0	0	0	0	2.58398	0	0	0	0	0	0	0	0	0	2.58398	7.75194	5.16796	5.16796	0	7.75194	0	2.58398	2.58398	0	2.58398	2.58398	7.75194
0	2.58398	0	0	0	0	0	0	0	0	7.75194	0	2.58398	2.58398	0	0	2.58398	0	5.16796	2.58398	0	0	0	0	2.58398	0	2.58398	0	2.58398	5.16796	5.16796	7.75194	5.16796	0	7.75194	2.58398	5.16796	0	2.58398	0	0	0	0	0	0	0	0	0	5.16796	0
0	0	0	0	0	5.16796	0	2.58398	7.75194	0	5.16796	0	2.58398	2.58398	5.16796	2.58398	0	0	0	0	0	0	0	0	2.58398	2.58398	5.16796	2.58398	5.16796	0	10.3359	12.9199	2.58398	2.58398	0	0	0	7.75194	7.75194	2.58398	5.16796	2.58398	5.16796	5.16796	0	2.58398	0	0	0	5.16796
0	0	0	0	0	0	0	0	0	0	0	0	2.58398	0	0	2.58398	2.58398	10.3359	0	7.75194	7.75194	5.16796	2.58398	0	7.75194	5.16796	10.3359	0	0	5.16796	2.58398	2.58398	0	2.58398	7.75194	18.0879	10.3359	5.16796	10.3359	2.58398	2.58398	0	0	0	5.16796	0	2.58398	2.58398	5.16796	5.16796
0	0	2.58398	0	0	0	0	2.58398	5.16796	5.16796	2.58398	7.75194	5.16796	10.3359	5.16796	2.58398	10.3359	2.58398	0	5.16796	0	2.58398	2.58398	7.75194	2.58398	2.58398	5.16796	0	2.58398	2.58398	2.58398	7.75194	0	5.16796	7.75194	0	7.75194	2.58398	2.58398	7.75194	0	5.16796	5.16796	5.16796	5.16796	5.16796	5.16796	2.58398	2.58398	0
0	2.58398	0	2.58398	5.16796	5.16796	0	0	2.58398	0	2.58398	0	0	2.58398	0	0	0	0	0	0	0	0	2.58398	0	2.58398	2.58398	7.75194	2.58398	7.75194	2.58398	5.16796	2.58398	0	5.16796	2.58398	2.58398	2.58398	10.3359	2.58398	5.16796	0	2.58398	2.58398	0	10.3359	2.58398	0	2.58398	5.16796	2.58398
0	0	5.16796	5.16796	2.58398	2.58398	0	0	0	0	0	0	10.3359	5.16796	5.16796	0	2.58398	0	0	2.58398	7.75194	0	0	0	2.58398	2.58398	2.58398	0	0	0	0	0	0	0	0	0	7.75194	0	5.16796	2.58398	0	2.58398	5.16796	5.16796	5.16796	5.16796	2.58398	0	2.58398	7.75194
0	0	0	2.58398	5.16796	5.16796	2.58398	7.75194	7.75194	12.9199	0	0	2.58398	5.16796	0	0	5.16796	2.58398	2.58398	2.58398	7.75194	2.58398	0	10.3359	0	0	0	7.75194	2.58398	0	0	0	0	2.58398	0	2.58398	2.58398	5.16796	5.16796	2.58398	7.75194	0	7.75194	0	0	0	0	0	0	0
2.58398	2.58398	0	0	0	0	0	2.58398	0	2.58398	2.58398	2.58398	2.58398	7.75194	0	0	0	0	0	5.16796	0	2.58398	5.16796	0	2.58398	2.58398	2.58398	0	0	5.16796	7.75194	7.75194	10.3359	2.58398	2.58398	2.58398	0	2.58398	2.58398	0	0	5.16796	0	0	0	2.58398	0	0	0	0
2.58398	0	0	0	0	0	0	0	0	0	0	0	0	2.58398	0	2.58398	2.58398	0	2.58398	0	0	2.58398	2.58398	2.58398	2.58398	0	0	0	0	0	2.58398	0	2.58398	0	0	2.58398	2.58398	5.16796	2.58398	10.3359	0	5.16796	2.58398	10.3359	5.16796	5.16796	5.16796	10.3359	10.3359	5.16796
0	0	0	0	0	0	0	0	0	0	0	0	0	0	2.58398	2.58398	5.16796	2.58398	0	5.16796	0	2.58398	0	0	2.58398	2.58398	2.58398	2.58398	5.16796	2.58398	2.58398	0	2.58398	0	0	7.75194	2.58398	7.75194	5.16796	5.16796	2.58398	5.16796	12.9199	5.16796	2.58398	2.58398	2.58398	0	0	2.58398
0	0	0	0	0	0	0	0	0	0	0	0	0	2.58398	0	0	0	0	2.58398	2.58398	5.16796	0	0	2.58398	2.58398	0	0	0	2.58398	0	0	0	0	0	0	0	0	0	2.58398	2.58398	2.58398	2.58398	2.58398	0	2.58398	2.58398	7.75194	7.75194	7.75194	0
0	0	0	0	0	0	0	0	0	0	0	0	0	0	0	0	0	0	0	0	0	0	0	0	0	0	0	0	0	0	0	0	0	0	0	0	0	0	0	0	2.58398	2.58398	5.16796	7.75194	7.75194	2.58398	10.3359	2.58398	2.58398	7.75194
0	5.16796	0	0	0	0	0	2.58398	0	2.58398	0	0	0	2.58398	0	0	0	0	0	0	0	0	0	2.58398	0	2.58398	2.58398	0	2.58398	0	0	0	0	0	2.58398	0	0	2.58398	5.16796	0	10.3359	2.58398	2.58398	2.58398	5.16796	7.75194	5.16796	2.58398	0	0
5.16796	0	5.16796	2.58398	2.58398	2.58398	0	0	2.58398	0	0	0	5.16796	0	0	5.16796	0	5.16796	7.75194	5.16796	0	10.3359	0	0	0	0	2.58398	0	0	0	2.58398	2.58398	0	5.16796	2.58398	2.58398	2.58398	0	7.75194	15.5039	7.75194	2.58398	7.75194	0	0	0	0	2.58398	2.58398	2.58398
2.58398	5.16796	2.58398	0	2.58398	0	0	5.16796	0	0	0	2.58398	0	0	2.58398	0	2.58398	0	0	5.16796	5.16796	0	0	0	2.58398	0	5.16796	0	0	0	0	0	0	0	5.16796	0	0	0	2.58398	5.16796	7.75194	2.58398	2.58398	2.58398	5.16796	0	2.58398	2.58398	0	2.58398
0	0	0	2.58398	0	5.16796	5.16796	0	5.16796	5.16796	5.16796	2.58398	0	7.75194	0	0	0	0	0	2.58398	0	0	0	0	0	0	0	0	0	0	0	0	0	2.58398	5.16796	2.58398	0	2.58398	0	2.58398	0	0	0	5.16796	0	2.58398	0	5.16796	10.3359	7.75194
0	0	2.58398	0	2.58398	0	0	0	0	0	0	0	0	0	0	0	2.58398	0	0	0	0	0	0	0	2.58398	0	0	0	2.58398	0	0	2.58398	0	0	0	0	0	0	0	2.58398	0	2.58398	5.16796	0	0	7.75194	5.16796	2.58398	10.3359	0
2.58398	2.58398	2.58398	0	0	0	2.58398	2.58398	2.58398	0	0	0	0	2.58398	7.75194	0	0	0	0	0	0	2.58398	0	0	0	0	0	7.75194	2.58398	0	2.58398	5.16796	0	0	0	0	5.16796	2.58398	0	0	0	0	0	0	0	0	0	0	0	0
0	0	0	0	0	0	0	0	0	0	0	0	0	0	0	0	0	0	0	0	0	0	2.58398	0	0	0	0	0	2.58398	2.58398	2.58398	0	2.58398	0	2.58398	2.58398	2.58398	0	2.58398	0	5.16796	0	2.58398	0	2.58398	0	0	2.58398	5.16796	0
0	0	0	0	0	0	0	0	0	0	0	0	0	0	0	0	0	0	0	0	0	2.58398	0	0	0	0	0	2.58398	0	0	0	0	0	0	0	0	0	0	0	0	0	0	0	0	0	0	0	0	0	0
0	0	2.58398	0	0	0	0	0	0	0	0	0	0	0	0	0	0	0	2.58398	0	0	0	0	0	0	0	2.58398	2.58398	2.58398	0	0	0	2.58398	0	0	0	0	0	0	0	0	0	2.58398	0	0	5.16796	0	0	2.58398	0
0	0	0	0	0	0	0	0	0	0	0	0	0	0	0	0	0	0	0	0	0	0	0	0	0	0	0	0	0	0	0	0	0	0	0	0	0	2.58398	0	0	0	0	0	5.16796	2.58398	2.58398	2.58398	2.58398	5.16796	0
2.58398	0	0	0	0	0	0	0	0	0	0	0	0	0	0	2.58398	0	0	0	0	0	0	0	0	0	0	0	0	0	0	0	2.58398	0	0	0	0	0	0	0	0	0	0	0	2.58398	5.16796	0	2.58398	0	5.16796	0
0	0	0	0	0	2.58398	0	0	0	0	0	0	0	0	0	0	0	0	0	0	0	0	0	0	0	0	2.58398	0	0	0	0	0	5.16796	0	0	2.58398	0	0	2.58398	0	2.58398	2.58398	0	5.16796	2.58398	2.58398	5.16796	12.9199	2.58398	0
0	0	0	0	0	0	0	0	0	0	0	0	0	0	0	0	0	0	0	0	0	0	0	0	0	2.58398	0	0	2.58398	2.58398	0	7.75194	0	2.58398	0	0	2.58398	0	2.58398	2.58398	2.58398	7.75194	5.16796	2.58398	2.58398	7.75194	2.58398	0	0	7.75194
0	0	0	0	0	0	0	0	0	0	0	0	0	2.58398	0	0	0	0	0	2.58398	2.58398	0	0	0	0	2.58398	0	0	0	0	0	2.58398	2.58398	0	2.58398	0	0	0	2.58398	5.16796	2.58398	2.58398	5.16796	5.16796	7.75194	2.58398	2.58398	7.75194	0	0
0	0	0	0	0	0	2.58398	0	0	0	0	0	0	2.58398	0	0	0	5.16796	0	0	0	0	0	2.58398	0	2.58398	0	0	0	0	0	0	0	0	2.58398	0	0	0	0	2.58398	0	0	0	0	0	0	0	0	2.58398	0
0	0	0	0	0	0	0	0	0	0	0	5.16796	0	0	0	0	0	0	0	2.58398	0	2.58398	0	0	0	0	0	0	0	0	2.58398	0	0	0	2.58398	0	0	0	0	0	0	2.58398	2.58398	0	0	2.58398	0	0	0	0
0	0	0	0	0	0	0	0	0	0	0	0	0	0	0	0	0	0	0	0	0	0	0	0	0	0	0	0	0	0	0	0	0	0	0	0	0	0	0	0	0	0	0	0	0	0	0	0	0	0
0	0	0	0	0	0	0	0	0	0	0	0	0	0	0	0	0	0	0	0	0	0	0	0	0	0	0	0	0	2.58398	0	0	0	0	0	2.58398	0	2.58398	2.58398	0	0	0	2.58398	0	0	0	0	0	0	0
0	0	0	0	0	0	0	0	0	0	0	0	0	0	0	0	0	2.58398	2.58398	0	0	0	0	0	0	0	0	0	0	0	0	0	0	0	0	0	0	2.58398	2.58398	0	0	0	0	2.58398	0	0	0	2.58398	0	0
0	0	0	0	0	0	0	0	0	0	0	0	0	0	0	0	0	0	0	0	0	0	0	0	2.58398	0	0	0	0	0	2.58398	5.16796	0	5.16796	0	0	5.16796	0	2.58398	7.75194	0	0	0	0	0	0	0	0	0	5.16796
0	0	0	0	0	0	0	0	0	0	0	0	0	0	0	0	0	0	0	0	0	0	0	0	0	0	0	0	0	0	0	0	0	0	0	0	0	0	0	0	2.58398	0	0	0	0	0	0	2.58398	2.58398	5.16796
0	0	0	2.58398	0	0	0	0	0	0	0	0	0	0	0	0	0	0	0	0	0	0	0	0	0	0	0	0	0	0	0	0	0	0	0	2.58398	0	0	0	0	0	0	0	0	0	0	0	0	7.75194	5.16796
0	0	0	0	0	0	0	0	0	0	0	0	0	0	0	0	0	0	0	0	0	0	0	0	0	0	0	0	0	0	0	0	0	0	0	0	0	2.58398	2.58398	5.16796	5.16796	0	0	2.58398	5.16796	5.16796	7.75194	5.16796	0	0
0	0	0	0	0	0	0	0	0	0	0	0	0	0	0	0	0	0	0	0	0	0	0	0	0	0	0	0	0	0	0	2.58398	0	0	0	0	0	0	0	5.16796	5.16796	0	2.58398	2.58398	0	0	2.58398	5.16796	5.16796	2.58398
0	0	0	0	0	0	2.58398	0	2.58398	0	0	0	2.58398	0	0	0	0	0	0	2.58398	0	0	0	0	2.58398	0	2.58398	0	5.16796	0	0	2.58398	0	0	0	2.58398	0	2.58398	0	0	0	0	5.16796	2.58398	2.58398	0	0	7.75194	2.58398	2.58398
0	0	0	0	0	0	0	0	0	2.58398	0	2.58398	2.58398	2.58398	0	5.16796	0	0	2.58398	0	2.58398	2.58398	0	0	0	2.58398	2.58398	0	0	2.58398	0	0	2.58398	0	0	0	0	0	0	0	0	0	2.58398	0	2.58398	0	0	0	0	0
0	0	0	0	0	0	0	0	0	0	0	0	0	0	0	0	0	0	0	0	0	0	0	0	0	0	0	0	0	0	5.16796	2.58398	2.58398	5.16796	0	2.58398	5.16796	2.58398	5.16796	0	2.58398	5.16796	2.58398	2.58398	0	0	5.16796	2.58398	0	2.58398
0	0	0	0	0	0	0	0	0	0	0	0	0	0	0	0	0	2.58398	0	0	0	0	2.58398	0	0	0	0	0	2.58398	0	2.58398	7.75194	5.16796	12.9199	2.58398	2.58398	5.16796	7.75194	2.58398	5.16796	5.16796	10.3359	5.16796	2.58398	0	0	0	0	0	0
0	0	0	0	2.58398	0	0	0	0	0	0	0	0	0	2.58398	0	2.58398	0	0	2.58398	2.58398	2.58398	0	0	0	2.58398	0	5.16796	2.58398	0	0	2.58398	5.16796	2.58398	0	5.16796	0	5.16796	0	7.75194	2.58398	10.3359	7.75194	5.16796	7.75194	2.58398	0	5.16796	5.16796	2.58398
0	0	0	0	2.58398	0	0	5.16796	2.58398	0	0	5.16796	5.16796	0	5.16796	0	2.58398	2.58398	2.58398	2.58398	2.58398	2.58398	2.58398	0	5.16796	0	0	0	0	0	0	0	2.58398	0	0	0	0	0	0	0	0	0	0	0	0	0	0	0	0	0
0	5.16796	0	0	0	5.16796	0	10.3359	2.58398	5.16796	2.58398	7.75194	0	0	2.58398	0	0	0	0	0	0	0	0	0	0	0	0	0	0	0	0	0	0	0	0	0	0	0	0	0	0	0	2.58398	5.16796	0	7.75194	5.16796	0	7.75194	2.58398
0	0	0	0	0	2.58398	0	2.58398	0	2.58398	0	2.58398	7.75194	0	0	0	0	0	0	2.58398	2.58398	5.16796	2.58398	0	0	0	0	0	0	0	0	0	5.16796	0	0	2.58398	0	5.16796	2.58398	2.58398	0	7.75194	7.75194	7.75194	5.16796	10.3359	2.58398	7.75194	2.58398	2.58398
2.58398	0	0	0	0	0	0	0	0	0	0	0	0	0	0	0	0	0	0	2.58398	0	0	0	0	2.58398	0	2.58398	0	2.58398	0	5.16796	0	2.58398	7.75194	5.16796	2.58398	2.58398	7.75194	2.58398	5.16796	2.58398	5.16796	12.9199	5.16796	10.3359	10.3359	15.5039	12.9199	7.75194	7.75194
2.58398	0	0	0	0	0	0	0	0	0	0	0	0	0	0	0	0	0	0	0	0	0	0	0	0	0	0	0	0	0	0	0	0	2.58398	5.16796	2.58398	0	0	0	2.58398	2.58398	2.58398	5.16796	10.3359	12.9199	12.9199	5.16796	7.75194	5.16796	15.5039
0	0	0	2.58398	0	2.58398	0	0	0	0	0	0	0	0	0	0	0	0	0	0	0	2.58398	2.58398	0	0	0	0	0	0	0	2.58398	5.16796	2.58398	5.16796	2.58398	2.58398	10.3359	12.9199	0	7.75194	7.75194	2.58398	5.16796	0	5.16796	0	2.58398	7.75194	0	0
0	2.58398	0	0	0	0	0	0	2.58398	2.58398	0	0	0	0	0	2.58398	0	2.58398	0	2.58398	0	0	2.58398	2.58398	2.58398	0	2.58398	0	0	0	0	0	2.58398	7.75194	2.58398	10.3359	2.58398	7.75194	7.75194	0	5.16796	12.9199	5.16796	2.58398	10.3359	15.5039	7.75194	5.16796	10.3359	7.75194
0	0	0	0	0	0	2.58398	0	0	2.58398	2.58398	0	2.58398	2.58398	0	2.58398	2.58398	2.58398	0	2.58398	2.58398	2.58398	2.58398	0	5.16796	0	0	0	2.58398	0	5.16796	5.16796	5.16796	5.16796	5.16796	10.3359	0	5.16796	0	2.58398	2.58398	0	2.58398	0	0	0	2.58398	5.16796	0	0
0	0	0	0	0	0	0	0	0	0	0	0	0	2.58398	0	0	0	0	0	0	2.58398	0	12.9199	5.16796	5.16796	0	0	7.75194	0	7.75194	0	0	2.58398	15.5039	7.75194	5.16796	0	0	0	0	0	2.58398	2.58398	2.58398	0	0	0	0	0	2.58398
2.58398	0	0	0	0	0	0	0	0	2.58398	0	0	10.3359	0	0	0	0	2.58398	0	0	0	0	2.58398	5.16796	2.58398	2.58398	0	5.16796	2.58398	5.16796	2.58398	0	5.16796	5.16796	7.75194	0	7.75194	2.58398	2.58398	15.5039	12.9199	0	0	7.75194	2.58398	5.16796	0	0	0	0
0	0	0	0	0	0	0	0	0	0	0	0	0	0	0	0	0	0	0	0	2.58398	2.58398	0	2.58398	0	0	0	2.58398	5.16796	0	0	2.58398	0	0	0	2.58398	2.58398	2.58398	12.9199	0	2.58398	0	2.58398	0	2.58398	0	0	0	7.75194	7.75194
0	0	0	0	0	0	0	0	0	0	0	0	0	0	0	0	0	0	0	0	0	0	0	0	0	0	0	0	2.58398	0	0	0	0	0	0	2.58398	0	0	10.3359	7.75194	5.16796	5.16796	2.58398	0	10.3359	2.58398	0	7.75194	10.3359	2.58398
5.16796	0	2.58398	0	0	0	0	2.58398	0	2.58398	0	2.58398	0	0	0	0	2.58398	2.58398	2.58398	0	2.58398	2.58398	2.58398	0	2.58398	0	0	0	2.58398	2.58398	0	0	0	0	0	0	0	2.58398	0	7.75194	5.16796	5.16796	0	2.58398	7.75194	2.58398	0	2.58398	12.9199	2.58398
5.16796	0	0	0	0	2.58398	5.16796	0	0	0	2.58398	2.58398	0	0	0	0	0	0	0	0	0	0	0	0	2.58398	0	0	2.58398	0	0	2.58398	2.58398	5.16796	0	0	2.58398	5.16796	12.9199	10.3359	0	5.16796	5.16796	2.58398	10.3359	12.9199	5.16796	0	2.58398	0	2.58398
0	2.58398	0	0	0	2.58398	0	2.58398	0	0	2.58398	2.58398	0	0	2.58398	0	0	0	2.58398	0	2.58398	0	0	0	2.58398	0	5.16796	5.16796	2.58398	2.58398	2.58398	5.16796	5.16796	2.58398	2.58398	2.58398	2.58398	5.16796	2.58398	10.3359	5.16796	7.75194	5.16796	2.58398	0	0	2.58398	5.16796	12.9199	2.58398
2.58398	2.58398	2.58398	2.58398	0	5.16796	2.58398	0	0	2.58398	0	2.58398	0	5.16796	0	0	0	5.16796	0	0	0	0	2.58398	0	0	0	2.58398	0	0	0	0	5.16796	0	0	0	0	0	2.58398	0	0	0	0	0	2.58398	0	5.16796	0	7.75194	5.16796	2.58398
0	2.58398	2.58398	2.58398	0	2.58398	2.58398	0	2.58398	5.16796	2.58398	0	0	2.58398	5.16796	2.58398	2.58398	2.58398	0	2.58398	2.58398	5.16796	5.16796	0	15.5039	2.58398	7.75194	5.16796	2.58398	0	0	0	0	0	2.58398	5.16796	7.75194	0	0	2.58398	0	0	2.58398	0	0	0	7.75194	10.3359	0	2.58398
2.58398	2.58398	0	2.58398	2.58398	5.16796	2.58398	0	2.58398	0	0	0	5.16796	0	0	0	2.58398	0	0	0	2.58398	0	10.3359	0	0	2.58398	5.16796	5.16796	5.16796	5.16796	2.58398	2.58398	0	5.16796	2.58398	5.16796	5.16796	10.3359	5.16796	2.58398	0	0	0	0	0	0	0	0	0	0
0	0	0	0	2.58398	0	0	0	7.75194	0	5.16796	0	2.58398	0	5.16796	0	5.16796	2.58398	5.16796	2.58398	0	2.58398	2.58398	2.58398	5.16796	2.58398	0	5.16796	2.58398	0	0	2.58398	0	5.16796	0	0	0	2.58398	2.58398	2.58398	0	0	0	0	0	0	0	5.16796	0	7.75194
0	0	2.58398	2.58398	2.58398	0	2.58398	2.58398	0	2.58398	0	2.58398	0	0	5.16796	0	0	0	0	2.58398	2.58398	0	0	0	0	0	2.58398	0	5.16796	5.16796	0	5.16796	2.58398	0	0	0	0	2.58398	0	0	0	0	0	2.58398	0	0	0	0	0	0
0	0	2.58398	0	0	0	0	0	2.58398	0	0	0	0	0	0	5.16796	0	0	0	0	0	0	0	5.16796	0	2.58398	0	0	2.58398	0	2.58398	0	5.16796	5.16796	2.58398	0	2.58398	5.16796	7.75194	0	7.75194	2.58398	0	5.16796	12.9199	7.75194	7.75194	5.16796	2.58398	5.16796
0	5.16796	0	0	0	0	0	0	0	0	0	0	0	0	0	0	0	0	5.16796	0	2.58398	0	5.16796	0	0	0	0	0	0	0	0	2.58398	2.58398	2.58398	2.58398	7.75194	2.58398	5.16796	7.75194	0	5.16796	2.58398	0	2.58398	2.58398	7.75194	12.9199	20.6718	2.58398	5.16796
2.58398	0	0	0	2.58398	2.58398	0	0	2.58398	0	0	5.16796	0	2.58398	0	0	0	0	0	0	0	0	0	0	0	0	2.58398	0	5.16796	2.58398	2.58398	2.58398	5.16796	5.16796	5.16796	0	5.16796	2.58398	5.16796	5.16796	12.9199	10.3359	10.3359	7.75194	7.75194	5.16796	7.75194	15.5039	7.75194	7.75194
0	2.58398	0	5.16796	2.58398	0	0	0	2.58398	2.58398	0	2.58398	5.16796	0	0	2.58398	0	0	2.58398	0	0	0	5.16796	0	2.58398	2.58398	0	0	2.58398	0	2.58398	0	5.16796	2.58398	0	18.0879	5.16796	12.9199	2.58398	7.75194	2.58398	5.16796	5.16796	2.58398	2.58398	5.16796	2.58398	5.16796	7.75194	5.16796
2.58398	0	0	0	0	2.58398	0	0	2.58398	2.58398	2.58398	0	7.75194	2.58398	0	2.58398	10.3359	0	2.58398	7.75194	5.16796	10.3359	0	0	0	0	2.58398	0	0	0	2.58398	0	0	0	0	0	0	0	0	2.58398	0	0	2.58398	0	2.58398	5.16796	0	5.16796	2.58398	2.58398
12.9199	2.58398	2.58398	2.58398	2.58398	5.16796	2.58398	5.16796	2.58398	2.58398	7.75194	2.58398	0	2.58398	5.16796	10.3359	0	0	0	0	0	0	0	2.58398	0	0	0	0	0	0	0	0	0	0	0	0	0	0	0	0	0	0	0	0	0	5.16796	0	7.75194	7.75194	7.75194
0	0	0	0	0	2.58398	0	0	5.16796	2.58398	0	5.16796	2.58398	2.58398	0	2.58398	5.16796	2.58398	2.58398	0	0	0	0	0	2.58398	2.58398	0	0	2.58398	2.58398	10.3359	0	10.3359	2.58398	2.58398	0	0	5.16796	5.16796	2.58398	2.58398	10.3359	5.16796	10.3359	7.75194	0	0	0	5.16796	2.58398
5.16796	0	2.58398	2.58398	0	0	2.58398	2.58398	5.16796	5.16796	2.58398	0	2.58398	0	5.16796	2.58398	2.58398	5.16796	2.58398	5.16796	2.58398	2.58398	0	0	2.58398	0	0	5.16796	2.58398	2.58398	2.58398	7.75194	2.58398	5.16796	2.58398	7.75194	5.16796	0	5.16796	2.58398	5.16796	7.75194	5.16796	10.3359	10.3359	2.58398	23.2558	12.9199	10.3359	2.58398
0	2.58398	0	5.16796	2.58398	2.58398	5.16796	2.58398	2.58398	5.16796	0	0	5.16796	2.58398	0	7.75194	7.75194	5.16796	5.16796	2.58398	2.58398	10.3359	0	0	0	5.16796	2.58398	2.58398	0	2.58398	0	0	0	0	5.16796	7.75194	10.3359	2.58398	5.16796	7.75194	7.75194	5.16796	2.58398	10.3359	2.58398	0	0	0	0	5.16796
10.3359	2.58398	2.58398	10.3359	2.58398	0	7.75194	0	2.58398	0	2.58398	2.58398	2.58398	0	2.58398	0	0	0	0	0	0	0	0	0	0	0	0	0	0	2.58398	0	2.58398	0	0	2.58398	2.58398	2.58398	0	7.75194	5.16796	12.9199	2.58398	5.16796	2.58398	7.75194	5.16796	12.9199	7.75194	5.16796	2.58398
5.16796	7.75194	7.75194	5.16796	5.16796	12.9199	5.16796	7.75194	5.16796	5.16796	7.75194	10.3359	2.58398	2.58398	2.58398	2.58398	2.58398	5.16796	5.16796	5.16796	0	2.58398	7.75194	2.58398	5.16796	0	2.58398	5.16796	0	0	5.16796	5.16796	2.58398	5.16796	2.58398	0	2.58398	2.58398	0	5.16796	0	0	0	5.16796	0	2.58398	0	2.58398	2.58398	2.58398
0	2.58398	5.16796	2.58398	2.58398	0	5.16796	2.58398	0	0	0	0	0	0	0	5.16796	0	0	0	0	2.58398	2.58398	0	0	0	0	0	2.58398	2.58398	0	2.58398	5.16796	0	2.58398	7.75194	5.16796	12.9199	5.16796	5.16796	5.16796	0	2.58398	2.58398	0	0	2.58398	5.16796	2.58398	2.58398	2.58398
2.58398	5.16796	0	5.16796	7.75194	5.16796	0	7.75194	5.16796	2.58398	5.16796	0	0	0	7.75194	2.58398	0	2.58398	5.16796	0	0	0	0	2.58398	5.16796	5.16796	2.58398	2.58398	2.58398	2.58398	2.58398	10.3359	0	2.58398	2.58398	7.75194	7.75194	7.75194	10.3359	2.58398	2.58398	0	0	2.58398	2.58398	0	0	5.16796	7.75194	5.16796
0	0	2.58398	2.58398	0	5.16796	5.16796	2.58398	2.58398	12.9199	0	2.58398	5.16796	2.58398	2.58398	0	2.58398	2.58398	2.58398	0	0	0	0	2.58398	0	0	0	2.58398	0	0	2.58398	5.16796	7.75194	2.58398	10.3359	7.75194	15.5039	7.75194	12.9199	12.9199	5.16796	5.16796	2.58398	0	2.58398	0	2.58398	0	0	2.58398
2.58398	5.16796	0	5.16796	0	0	0	7.75194	5.16796	2.58398	2.58398	0	0	0	0	5.16796	2.58398	0	5.16796	7.75194	5.16796	2.58398	0	0	0	0	0	2.58398	0	2.58398	7.75194	7.75194	2.58398	10.3359	7.75194	10.3359	5.16796	2.58398	12.9199	2.58398	7.75194	0	5.16796	0	15.5039	5.16796	5.16796	2.58398	5.16796	7.75194
2.58398	0	0	0	0	0	0	10.3359	2.58398	7.75194	0	2.58398	0	0	0	0	2.58398	2.58398	0	0	2.58398	0	0	0	2.58398	2.58398	0	0	5.16796	0	0	5.16796	2.58398	5.16796	0	0	2.58398	10.3359	5.16796	2.58398	12.9199	12.9199	2.58398	5.16796	12.9199	0	2.58398	15.5039	12.9199	12.9199
2.58398	5.16796	2.58398	7.75194	2.58398	0	5.16796	0	5.16796	0	2.58398	0	0	0	0	5.16796	0	0	0	5.16796	0	0	0	0	2.58398	2.58398	5.16796	5.16796	2.58398	5.16796	5.16796	2.58398	0	2.58398	2.58398	7.75194	5.16796	2.58398	2.58398	0	2.58398	2.58398	2.58398	0	0	5.16796	5.16796	0	10.3359	5.16796
2.58398	2.58398	0	0	0	2.58398	2.58398	0	0	2.58398	2.58398	0	0	0	2.58398	0	2.58398	0	0	2.58398	2.58398	2.58398	2.58398	5.16796	2.58398	2.58398	2.58398	2.58398	0	0	12.9199	15.5039	7.75194	5.16796	10.3359	7.75194	2.58398	5.16796	7.75194	5.16796	7.75194	5.16796	5.16796	7.75194	5.16796	5.16796	10.3359	10.3359	0	0
2.58398	0	2.58398	7.75194	0	2.58398	0	0	0	2.58398	2.58398	2.58398	5.16796	2.58398	0	0	0	0	5.16796	0	0	0	0	5.16796	0	2.58398	0	2.58398	2.58398	2.58398	5.16796	2.58398	12.9199	2.58398	12.9199	10.3359	10.3359	5.16796	0	5.16796	5.16796	0	5.16796	7.75194	7.75194	2.58398	10.3359	7.75194	7.75194	12.9199
5.16796	0	0	0	0	7.75194	5.16796	2.58398	2.58398	0	2.58398	5.16796	0	7.75194	2.58398	0	0	0	2.58398	0	0	0	0	2.58398	0	2.58398	0	0	2.58398	2.58398	0	5.16796	5.16796	0	2.58398	0	5.16796	0	2.58398	5.16796	5.16796	7.75194	2.58398	2.58398	0	10.3359	7.75194	7.75194	10.3359	10.3359
0	5.16796	0	12.9199	0	5.16796	7.75194	5.16796	12.9199	5.16796	2.58398	2.58398	7.75194	7.75194	5.16796	2.58398	7.75194	0	12.9199	5.16796	7.75194	0	7.75194	20.6718	5.16796	15.5039	12.9199	10.3359	7.75194	5.16796	7.75194	10.3359	12.9199	5.16796	10.3359	10.3359	12.9199	7.75194	10.3359	10.3359	12.9199	7.75194	5.16796	5.16796	2.58398	12.9199	2.58398	7.75194	7.75194	10.3359
2.58398	12.9199	10.3359	2.58398	2.58398	2.58398	0	10.3359	7.75194	7.75194	7.75194	0	12.9199	18.0879	15.5039	7.75194	10.3359	12.9199	15.5039	5.16796	5.16796	2.58398	2.58398	18.0879	12.9199	7.75194	10.3359	10.3359	0	7.75194	10.3359	10.3359	2.58398	15.5039	15.5039	12.9199	7.75194	12.9199	7.75194	5.16796	12.9199	7.75194	20.6718	12.9199	12.9199	10.3359	28.4238	7.75194	2.58398	5.16796
0	5.16796	2.58398	2.58398	5.16796	5.16796	2.58398	5.16796	2.58398	7.75194	7.75194	5.16796	7.75194	2.58398	2.58398	0	7.75194	12.9199	5.16796	0	10.3359	10.3359	10.3359	7.75194	15.5039	20.6718	10.3359	7.75194	12.9199	2.58398	5.16796	7.75194	10.3359	2.58398	10.3359	5.16796	5.16796	20.6718	18.0879	20.6718	10.3359	18.0879	10.3359	5.16796	7.75194	25.8398	12.9199	7.75194	7.75194	7.75194
0	2.58398	2.58398	5.16796	0	0	0	2.58398	0	0	2.58398	0	10.3359	5.16796	2.58398	0	0	0	0	0	0	2.58398	2.58398	0	5.16796	0	2.58398	2.58398	2.58398	7.75194	12.9199	5.16796	2.58398	2.58398	5.16796	10.3359	7.75194	2.58398	7.75194	7.75194	2.58398	10.3359	12.9199	20.6718	2.58398	2.58398	10.3359	5.16796	10.3359	10.3359
2.58398	0	0	2.58398	2.58398	0	0	0	0	0	2.58398	2.58398	2.58398	0	5.16796	0	12.9199	7.75194	0	7.75194	5.16796	2.58398	2.58398	7.75194	0	7.75194	7.75194	2.58398	2.58398	10.3359	0	7.75194	7.75194	5.16796	0	2.58398	5.16796	12.9199	5.16796	5.16796	0	10.3359	7.75194	18.0879	10.3359	15.5039	2.58398	2.58398	7.75194	12.9199
0	0	0	2.58398	0	2.58398	2.58398	5.16796	2.58398	0	5.16796	2.58398	0	0	2.58398	0	2.58398	7.75194	0	2.58398	0	5.16796	0	0	0	2.58398	2.58398	2.58398	2.58398	5.16796	7.75194	0	2.58398	5.16796	2.58398	2.58398	0	5.16796	2.58398	5.16796	2.58398	2.58398	12.9199	5.16796	5.16796	2.58398	0	7.75194	7.75194	10.3359
2.58398	0	5.16796	0	2.58398	7.75194	0	2.58398	2.58398	5.16796	10.3359	5.16796	0	0	2.58398	10.3359	10.3359	5.16796	7.75194	5.16796	10.3359	2.58398	0	2.58398	10.3359	0	7.75194	5.16796	0	7.75194	5.16796	12.9199	5.16796	2.58398	10.3359	12.9199	12.9199	12.9199	10.3359	5.16796	15.5039	10.3359	5.16796	2.58398	7.75194	10.3359	15.5039	5.16796	12.9199	15.5039
0	2.58398	2.58398	0	5.16796	2.58398	0	5.16796	2.58398	2.58398	0	0	0	2.58398	2.58398	7.75194	0	0	2.58398	2.58398	2.58398	7.75194	5.16796	10.3359	5.16796	2.58398	0	7.75194	7.75194	7.75194	7.75194	2.58398	12.9199	7.75194	7.75194	10.3359	0	15.5039	12.9199	5.16796	5.16796	7.75194	5.16796	7.75194	2.58398	12.9199	18.0879	2.58398	7.75194	10.3359
2.58398	0	2.58398	2.58398	10.3359	0	7.75194	2.58398	2.58398	2.58398	2.58398	2.58398	2.58398	2.58398	5.16796	0	7.75194	0	10.3359	7.75194	0	5.16796	10.3359	7.75194	12.9199	10.3359	7.75194	7.75194	2.58398	10.3359	7.75194	7.75194	5.16796	7.75194	12.9199	23.2558	12.9199	7.75194	15.5039	5.16796	15.5039	18.0879	15.5039	12.9199	12.9199	28.4238	12.9199	12.9199	10.3359	12.9199
7.75194	5.16796	7.75194	0	10.3359	0	7.75194	7.75194	5.16796	5.16796	7.75194	2.58398	10.3359	10.3359	5.16796	2.58398	2.58398	7.75194	2.58398	5.16796	5.16796	12.9199	0	0	10.3359	2.58398	15.5039	2.58398	7.75194	5.16796	10.3359	10.3359	2.58398	7.75194	2.58398	5.16796	10.3359	7.75194	5.16796	7.75194	5.16796	10.3359	15.5039	7.75194	7.75194	7.75194	5.16796	7.75194	12.9199	12.9199
7.75194	0	0	2.58398	2.58398	2.58398	5.16796	0	2.58398	0	0	2.58398	2.58398	2.58398	2.58398	2.58398	2.58398	5.16796	5.16796	5.16796	2.58398	0	5.16796	2.58398	7.75194	5.16796	10.3359	2.58398	5.16796	5.16796	5.16796	5.16796	7.75194	0	5.16796	0	10.3359	2.58398	7.75194	5.16796	15.5039	2.58398	0	7.75194	12.9199	10.3359	15.5039	10.3359	10.3359	20.6718
0	0	0	5.16796	5.16796	5.16796	2.58398	2.58398	2.58398	5.16796	2.58398	5.16796	7.75194	2.58398	5.16796	5.16796	0	2.58398	0	0	0	2.58398	0	5.16796	5.16796	2.58398	2.58398	5.16796	2.58398	7.75194	2.58398	0	0	10.3359	2.58398	5.16796	12.9199	2.58398	5.16796	7.75194	10.3359	2.58398	2.58398	12.9199	12.9199	10.3359	10.3359	12.9199	18.0879	15.5039
0	0	2.58398	2.58398	0	2.58398	5.16796	2.58398	2.58398	2.58398	2.58398	2.58398	2.58398	5.16796	0	0	2.58398	5.16796	2.58398	2.58398	2.58398	5.16796	10.3359	5.16796	7.75194	5.16796	18.0879	5.16796	10.3359	12.9199	5.16796	15.5039	10.3359	15.5039	12.9199	7.75194	15.5039	5.16796	18.0879	15.5039	10.3359	20.6718	12.9199	15.5039	20.6718	12.9199	23.2558	18.0879	10.3359	15.5039
0	2.58398	0	0	0	5.16796	2.58398	0	0	5.16796	0	0	2.58398	0	2.58398	2.58398	5.16796	2.58398	2.58398	0	0	0	7.75194	10.3359	5.16796	5.16796	5.16796	12.9199	2.58398	2.58398	5.16796	15.5039	5.16796	12.9199	7.75194	7.75194	7.75194	2.58398	2.58398	5.16796	20.6718	2.58398	10.3359	15.5039	15.5039	7.75194	18.0879	7.75194	18.0879	15.5039
2.58398	0	0	2.58398	2.58398	0	2.58398	2.58398	0	0	2.58398	7.75194	2.58398	5.16796	5.16796	0	0	5.16796	0	2.58398	0	2.58398	5.16796	10.3359	2.58398	2.58398	5.16796	12.9199	10.3359	7.75194	18.0879	2.58398	5.16796	5.16796	5.16796	23.2558	10.3359	5.16796	5.16796	15.5039	7.75194	20.6718	10.3359	25.8398	20.6718	7.75194	28.4238	25.8398	12.9199	20.6718
0	0	0	0	0	0	0	0	0	5.16796	2.58398	5.16796	0	7.75194	2.58398	5.16796	2.58398	5.16796	2.58398	5.16796	2.58398	2.58398	5.16796	7.75194	12.9199	7.75194	15.5039	5.16796	10.3359	5.16796	7.75194	12.9199	12.9199	5.16796	7.75194	10.3359	5.16796	12.9199	0	12.9199	20.6718	5.16796	7.75194	15.5039	10.3359	7.75194	18.0879	12.9199	18.0879	10.3359
2.58398	5.16796	2.58398	0	5.16796	5.16796	2.58398	2.58398	5.16796	5.16796	0	2.58398	0	0	5.16796	7.75194	10.3359	0	2.58398	7.75194	7.75194	7.75194	2.58398	12.9199	2.58398	5.16796	5.16796	2.58398	7.75194	15.5039	7.75194	2.58398	10.3359	12.9199	5.16796	7.75194	15.5039	7.75194	7.75194	12.9199	12.9199	12.9199	12.9199	5.16796	7.75194	15.5039	18.0879	7.75194	10.3359	7.75194
5.16796	5.16796	2.58398	0	2.58398	0	5.16796	2.58398	0	2.58398	0	0	0	7.75194	2.58398	2.58398	7.75194	0	5.16796	5.16796	0	5.16796	5.16796	5.16796	5.16796	2.58398	10.3359	5.16796	7.75194	7.75194	0	0	5.16796	5.16796	2.58398	2.58398	5.16796	7.75194	2.58398	10.3359	10.3359	10.3359	12.9199	7.75194	7.75194	5.16796	7.75194	12.9199	10.3359	7.75194
5.16796	0	0	2.58398	2.58398	2.58398	2.58398	2.58398	2.58398	2.58398	5.16796	5.16796	2.58398	2.58398	5.16796	2.58398	2.58398	5.16796	0	2.58398	2.58398	5.16796	0	2.58398	2.58398	5.16796	0	2.58398	7.75194	10.3359	0	2.58398	5.16796	7.75194	2.58398	10.3359	2.58398	10.3359	5.16796	12.9199	10.3359	10.3359	7.75194	18.0879	5.16796	7.75194	7.75194	18.0879	15.5039	7.75194
0	0	2.58398	2.58398	0	2.58398	0	0	2.58398	2.58398	0	0	0	0	2.58398	0	2.58398	0	2.58398	2.58398	2.58398	0	2.58398	5.16796	7.75194	0	2.58398	2.58398	5.16796	7.75194	5.16796	12.9199	7.75194	18.0879	7.75194	5.16796	12.9199	15.5039	10.3359	15.5039	15.5039	5.16796	15.5039	18.0879	5.16796	5.16796	18.0879	10.3359	15.5039	15.5039
0	0	0	0	5.16796	0	0	0	2.58398	0	0	2.58398	0	2.58398	2.58398	5.16796	0	5.16796	0	2.58398	0	2.58398	5.16796	5.16796	0	5.16796	10.3359	0	5.16796	10.3359	2.58398	7.75194	7.75194	7.75194	5.16796	25.8398	2.58398	12.9199	18.0879	12.9199	10.3359	15.5039	7.75194	7.75194	28.4238	25.8398	25.8398	7.75194	10.3359	7.75194
2.58398	0	0	2.58398	2.58398	0	0	2.58398	5.16796	2.58398	0	2.58398	2.58398	0	0	5.16796	7.75194	2.58398	5.16796	12.9199	5.16796	2.58398	2.58398	0	0	2.58398	0	0	2.58398	5.16796	7.75194	5.16796	12.9199	7.75194	5.16796	2.58398	10.3359	12.9199	2.58398	7.75194	0	2.58398	10.3359	5.16796	10.3359	12.9199	12.9199	10.3359	20.6718	7.75194
0	0	0	5.16796	2.58398	0	0	0	0	2.58398	2.58398	0	0	0	0	0	2.58398	5.16796	0	7.75194	0	2.58398	2.58398	0	2.58398	7.75194	2.58398	5.16796	12.9199	2.58398	5.16796	2.58398	2.58398	7.75194	10.3359	15.5039	7.75194	10.3359	7.75194	7.75194	0	10.3359	10.3359	12.9199	12.9199	23.2558	7.75194	12.9199	23.2558	10.3359
2.58398	0	0	0	0	0	0	0	2.58398	2.58398	0	2.58398	0	0	0	7.75194	2.58398	0	0	0	5.16796	2.58398	2.58398	0	5.16796	2.58398	5.16796	7.75194	5.16796	10.3359	7.75194	7.75194	10.3359	12.9199	2.58398	7.75194	2.58398	5.16796	12.9199	12.9199	15.5039	2.58398	10.3359	12.9199	25.8398	18.0879	18.0879	12.9199	10.3359	25.8398
0	2.58398	0	0	0	0	0	2.58398	2.58398	0	0	0	2.58398	0	0	0	2.58398	2.58398	0	15.5039	10.3359	2.58398	2.58398	0	5.16796	7.75194	2.58398	0	10.3359	5.16796	5.16796	7.75194	5.16796	10.3359	12.9199	12.9199	15.5039	2.58398	12.9199	10.3359	12.9199	10.3359	10.3359	10.3359	12.9199	7.75194	12.9199	5.16796	7.75194	10.3359
2.58398	0	2.58398	0	2.58398	2.58398	0	2.58398	0	2.58398	2.58398	0	0	5.16796	0	0	2.58398	2.58398	0	0	10.3359	0	2.58398	0	5.16796	0	2.58398	0	0	0	7.75194	7.75194	7.75194	15.5039	5.16796	10.3359	7.75194	12.9199	10.3359	10.3359	12.9199	10.3359	15.5039	18.0879	7.75194	2.58398	20.6718	23.2558	18.0879	12.9199
2.58398	5.16796	0	0	0	5.16796	5.16796	5.16796	2.58398	2.58398	2.58398	7.75194	5.16796	0	7.75194	0	2.58398	7.75194	5.16796	0	5.16796	0	7.75194	0	5.16796	5.16796	7.75194	7.75194	12.9199	7.75194	2.58398	5.16796	0	10.3359	10.3359	10.3359	5.16796	10.3359	5.16796	10.3359	7.75194	15.5039	7.75194	10.3359	10.3359	10.3359	18.0879	10.3359	12.9199	18.0879
0	0	0	5.16796	0	2.58398	0	2.58398	5.16796	2.58398	2.58398	2.58398	0	0	0	5.16796	0	2.58398	2.58398	2.58398	0	0	2.58398	7.75194	2.58398	5.16796	0	5.16796	0	5.16796	5.16796	10.3359	7.75194	2.58398	7.75194	5.16796	7.75194	7.75194	7.75194	7.75194	10.3359	7.75194	23.2558	5.16796	15.5039	12.9199	10.3359	7.75194	7.75194	15.5039
0	0	0	0	0	0	0	0	0	5.16796	0	0	0	0	0	0	0	0	0	0	0	0	0	7.75194	12.9199	2.58398	7.75194	2.58398	7.75194	0	5.16796	5.16796	2.58398	10.3359	10.3359	7.75194	10.3359	2.58398	15.5039	2.58398	12.9199	10.3359	10.3359	15.5039	5.16796	15.5039	23.2558	20.6718	10.3359	15.5039
0	0	0	2.58398	2.58398	2.58398	0	0	2.58398	2.58398	2.58398	0	7.75194	7.75194	2.58398	0	5.16796	2.58398	0	7.75194	10.3359	5.16796	12.9199	2.58398	2.58398	7.75194	5.16796	7.75194	15.5039	5.16796	7.75194	2.58398	12.9199	5.16796	2.58398	5.16796	7.75194	5.16796	7.75194	10.3359	7.75194	15.5039	12.9199	15.5039	10.3359	10.3359	12.9199	20.6718	18.0879	15.5039
0	5.16796	0	0	2.58398	5.16796	0	2.58398	0	0	0	0	2.58398	2.58398	0	2.58398	0	0	2.58398	7.75194	5.16796	0	0	0	2.58398	2.58398	2.58398	7.75194	10.3359	7.75194	0	0	5.16796	2.58398	5.16796	5.16796	0	10.3359	2.58398	5.16796	12.9199	5.16796	10.3359	7.75194	7.75194	10.3359	18.0879	7.75194	10.3359	7.75194
2.58398	0	0	0	0	0	2.58398	2.58398	5.16796	0	0	5.16796	0	0	0	2.58398	2.58398	0	5.16796	5.16796	0	0	5.16796	5.16796	2.58398	10.3359	5.16796	5.16796	2.58398	0	2.58398	0	5.16796	7.75194	12.9199	7.75194	5.16796	10.3359	5.16796	15.5039	7.75194	10.3359	15.5039	10.3359	18.0879	7.75194	18.0879	7.75194	15.5039	10.3359
5.16796	0	0	0	2.58398	2.58398	0	0	5.16796	0	0	0	2.58398	5.16796	0	0	5.16796	2.58398	7.75194	5.16796	5.16796	5.16796	5.16796	0	0	5.16796	5.16796	2.58398	5.16796	7.75194	5.16796	2.58398	5.16796	7.75194	5.16796	2.58398	5.16796	2.58398	10.3359	12.9199	7.75194	5.16796	5.16796	7.75194	12.9199	7.75194	12.9199	12.9199	2.58398	18.0879
2.58398	2.58398	0	5.16796	2.58398	0	2.58398	2.58398	0	2.58398	2.58398	0	0	2.58398	0	5.16796	0	2.58398	5.16796	0	5.16796	0	2.58398	0	0	5.16796	5.16796	5.16796	2.58398	10.3359	2.58398	5.16796	5.16796	5.16796	0	5.16796	0	0	7.75194	5.16796	7.75194	5.16796	12.9199	2.58398	15.5039	5.16796	18.0879	25.8398	10.3359	25.8398
0	0	0	2.58398	0	7.75194	0	10.3359	2.58398	0	2.58398	0	2.58398	5.16796	2.58398	7.75194	7.75194	10.3359	10.3359	7.75194	10.3359	10.3359	5.16796	7.75194	10.3359	10.3359	10.3359	2.58398	5.16796	2.58398	7.75194	5.16796	2.58398	18.0879	10.3359	12.9199	7.75194	0	7.75194	5.16796	2.58398	5.16796	10.3359	2.58398	7.75194	15.5039	7.75194	18.0879	2.58398	20.6718
0	2.58398	5.16796	2.58398	5.16796	0	12.9199	0	2.58398	5.16796	0	2.58398	0	2.58398	2.58398	2.58398	5.16796	7.75194	2.58398	2.58398	0	5.16796	5.16796	7.75194	0	12.9199	5.16796	2.58398	7.75194	5.16796	18.0879	7.75194	7.75194	5.16796	10.3359	5.16796	10.3359	12.9199	7.75194	12.9199	7.75194	2.58398	5.16796	2.58398	5.16796	15.5039	2.58398	18.0879	15.5039	7.75194
5.16796	0	0	2.58398	2.58398	0	7.75194	0	5.16796	2.58398	0	2.58398	2.58398	0	5.16796	2.58398	0	0	7.75194	0	2.58398	2.58398	18.0879	2.58398	10.3359	12.9199	7.75194	10.3359	7.75194	0	7.75194	5.16796	10.3359	5.16796	5.16796	7.75194	10.3359	15.5039	5.16796	12.9199	10.3359	18.0879	18.0879	18.0879	5.16796	12.9199	18.0879	5.16796	5.16796	18.0879
5.16796	5.16796	7.75194	0	5.16796	0	2.58398	2.58398	0	2.58398	12.9199	2.58398	5.16796	5.16796	5.16796	10.3359	7.75194	5.16796	5.16796	10.3359	0	5.16796	10.3359	2.58398	2.58398	5.16796	2.58398	12.9199	2.58398	15.5039	5.16796	10.3359	2.58398	5.16796	2.58398	18.0879	12.9199	2.58398	5.16796	15.5039	7.75194	7.75194	5.16796	10.3359	7.75194	15.5039	7.75194	15.5039	10.3359	10.3359
0	2.58398	2.58398	7.75194	0	0	0	2.58398	10.3359	0	15.5039	5.16796	0	0	5.16796	2.58398	0	5.16796	5.16796	2.58398	2.58398	7.75194	7.75194	0	2.58398	2.58398	7.75194	0	5.16796	5.16796	2.58398	2.58398	7.75194	5.16796	10.3359	5.16796	2.58398	5.16796	5.16796	7.75194	2.58398	12.9199	10.3359	10.3359	20.6718	10.3359	5.16796	12.9199	15.5039	28.4238
5.16796	0	0	0	5.16796	0	0	0	0	0	2.58398	0	2.58398	2.58398	2.58398	5.16796	0	0	0	2.58398	5.16796	7.75194	5.16796	7.75194	0	5.16796	7.75194	5.16796	2.58398	15.5039	12.9199	2.58398	10.3359	12.9199	15.5039	12.9199	5.16796	5.16796	7.75194	12.9199	18.0879	2.58398	15.5039	18.0879	25.8398	5.16796	15.5039	20.6718	10.3359	20.6718
2.58398	0	5.16796	0	5.16796	2.58398	5.16796	0	2.58398	2.58398	0	10.3359	0	2.58398	2.58398	5.16796	7.75194	2.58398	5.16796	5.16796	18.0879	10.3359	10.3359	7.75194	2.58398	5.16796	0	2.58398	5.16796	0	5.16796	18.0879	2.58398	2.58398	5.16796	10.3359	12.9199	12.9199	5.16796	7.75194	12.9199	18.0879	15.5039	23.2558	7.75194	15.5039	10.3359	18.0879	10.3359	12.9199
2.58398	0	0	2.58398	2.58398	0	0	0	0	7.75194	0	0	0	5.16796	2.58398	5.16796	2.58398	5.16796	0	2.58398	7.75194	5.16796	5.16796	2.58398	12.9199	23.2558	0	18.0879	12.9199	7.75194	7.75194	15.5039	7.75194	10.3359	12.9199	5.16796	7.75194	7.75194	31.0078	23.2558	12.9199	18.0879	12.9199	12.9199	10.3359	18.0879	28.4238	20.6718	18.0879	10.3359
2.58398	0	5.16796	0	5.16796	0	0	5.16796	0	0	2.58398	0	0	5.16796	0	0	2.58398	0	0	2.58398	5.16796	2.58398	0	0	5.16796	7.75194	5.16796	7.75194	5.16796	12.9199	5.16796	7.75194	12.9199	12.9199	5.16796	5.16796	7.75194	12.9199	7.75194	10.3359	18.0879	20.6718	10.3359	15.5039	5.16796	10.3359	5.16796	12.9199	23.2558	18.0879
0	2.58398	5.16796	10.3359	0	2.58398	7.75194	10.3359	0	10.3359	2.58398	2.58398	10.3359	2.58398	5.16796	0	2.58398	7.75194	12.9199	15.5039	5.16796	5.16796	7.75194	5.16796	2.58398	5.16796	10.3359	12.9199	7.75194	2.58398	5.16796	10.3359	5.16796	12.9199	20.6718	25.8398	12.9199	12.9199	12.9199	5.16796	12.9199	7.75194	18.0879	15.5039	15.5039	18.0879	7.75194	12.9199	20.6718	12.9199
0	0	2.58398	0	2.58398	0	5.16796	5.16796	0	0	2.58398	5.16796	2.58398	0	7.75194	2.58398	5.16796	2.58398	2.58398	0	7.75194	2.58398	7.75194	2.58398	5.16796	12.9199	10.3359	7.75194	7.75194	0	12.9199	7.75194	10.3359	10.3359	12.9199	5.16796	10.3359	12.9199	12.9199	7.75194	12.9199	23.2558	23.2558	18.0879	12.9199	12.9199	15.5039	28.4238	20.6718	18.0879
0	0	2.58398	2.58398	0	0	0	0	0	10.3359	0	5.16796	7.75194	7.75194	7.75194	2.58398	0	0	0	0	0	2.58398	12.9199	7.75194	2.58398	7.75194	5.16796	7.75194	7.75194	10.3359	12.9199	18.0879	7.75194	7.75194	15.5039	12.9199	2.58398	12.9199	10.3359	15.5039	2.58398	10.3359	18.0879	10.3359	12.9199	20.6718	20.6718	5.16796	25.8398	28.4238
0	0	0	0	2.58398	0	0	2.58398	2.58398	2.58398	2.58398	5.16796	0	2.58398	5.16796	0	0	0	7.75194	0	0	2.58398	2.58398	5.16796	0	5.16796	5.16796	5.16796	5.16796	0	7.75194	0	5.16796	7.75194	7.75194	7.75194	5.16796	5.16796	7.75194	10.3359	18.0879	15.5039	10.3359	12.9199	10.3359	12.9199	10.3359	23.2558	12.9199	7.75194
0	0	0	2.58398	2.58398	2.58398	2.58398	0	0	0	7.75194	2.58398	5.16796	0	10.3359	5.16796	2.58398	5.16796	5.16796	0	7.75194	0	2.58398	2.58398	10.3359	0	2.58398	5.16796	5.16796	5.16796	2.58398	2.58398	2.58398	10.3359	12.9199	12.9199	10.3359	10.3359	7.75194	15.5039	7.75194	10.3359	18.0879	5.16796	18.0879	15.5039	5.16796	10.3359	18.0879	10.3359
0	5.16796	0	0	0	0	2.58398	2.58398	0	2.58398	0	2.58398	5.16796	5.16796	2.58398	7.75194	2.58398	0	0	2.58398	2.58398	0	0	10.3359	7.75194	10.3359	10.3359	7.75194	5.16796	2.58398	10.3359	2.58398	5.16796	10.3359	15.5039	0	10.3359	2.58398	7.75194	7.75194	10.3359	2.58398	12.9199	12.9199	5.16796	15.5039	5.16796	7.75194	10.3359	5.16796
2.58398	0	0	2.58398	0	0	2.58398	0	2.58398	0	2.58398	2.58398	0	0	2.58398	2.58398	0	0	2.58398	0	2.58398	5.16796	2.58398	0	2.58398	2.58398	7.75194	5.16796	5.16796	0	10.3359	0	5.16796	5.16796	5.16796	0	2.58398	0	12.9199	0	10.3359	0	5.16796	12.9199	23.2558	10.3359	18.0879	5.16796	7.75194	5.16796
2.58398	0	0	2.58398	0	2.58398	0	5.16796	0	0	2.58398	2.58398	0	0	5.16796	0	2.58398	2.58398	2.58398	2.58398	0	10.3359	0	5.16796	5.16796	5.16796	5.16796	12.9199	5.16796	5.16796	5.16796	2.58398	10.3359	20.6718	7.75194	5.16796	12.9199	5.16796	7.75194	7.75194	7.75194	15.5039	10.3359	20.6718	5.16796	10.3359	7.75194	18.0879	18.0879	10.3359
0	0	2.58398	0	0	0	0	2.58398	0	0	0	0	0	0	0	2.58398	2.58398	5.16796	0	0	7.75194	2.58398	2.58398	2.58398	0	0	2.58398	5.16796	7.75194	5.16796	10.3359	7.75194	0	2.58398	10.3359	10.3359	15.5039	2.58398	12.9199	15.5039	25.8398	15.5039	12.9199	20.6718	12.9199	10.3359	18.0879	23.2558	28.4238	18.0879
0	0	2.58398	0	0	0	0	10.3359	5.16796	0	2.58398	0	0	5.16796	2.58398	7.75194	7.75194	0	2.58398	2.58398	5.16796	12.9199	2.58398	0	0	7.75194	10.3359	5.16796	0	5.16796	15.5039	10.3359	5.16796	5.16796	5.16796	2.58398	18.0879	10.3359	7.75194	7.75194	2.58398	5.16796	10.3359	23.2558	15.5039	10.3359	10.3359	2.58398	10.3359	12.9199
2.58398	0	0	2.58398	0	0	2.58398	2.58398	0	2.58398	2.58398	2.58398	0	2.58398	2.58398	0	2.58398	2.58398	10.3359	2.58398	0	5.16796	12.9199	5.16796	5.16796	15.5039	15.5039	5.16796	15.5039	10.3359	7.75194	5.16796	2.58398	5.16796	7.75194	5.16796	12.9199	5.16796	12.9199	2.58398	5.16796	7.75194	15.5039	10.3359	7.75194	7.75194	10.3359	12.9199	7.75194	10.3359
2.58398	0	2.58398	0	0	0	5.16796	2.58398	7.75194	2.58398	2.58398	2.58398	2.58398	0	7.75194	7.75194	2.58398	7.75194	5.16796	2.58398	5.16796	0	0	7.75194	2.58398	2.58398	7.75194	5.16796	0	5.16796	2.58398	7.75194	15.5039	10.3359	2.58398	2.58398	5.16796	5.16796	2.58398	0	2.58398	15.5039	10.3359	10.3359	7.75194	15.5039	20.6718	25.8398	25.8398	15.5039
2.58398	0	0	0	0	0	0	0	0	2.58398	0	0	0	5.16796	2.58398	0	2.58398	0	5.16796	2.58398	2.58398	2.58398	2.58398	0	7.75194	7.75194	5.16796	5.16796	2.58398	5.16796	7.75194	7.75194	7.75194	5.16796	7.75194	7.75194	12.9199	10.3359	10.3359	20.6718	10.3359	10.3359	20.6718	12.9199	20.6718	25.8398	10.3359	31.0078	5.16796	12.9199
2.58398	2.58398	2.58398	0	2.58398	2.58398	7.75194	7.75194	0	0	2.58398	5.16796	0	2.58398	5.16796	2.58398	5.16796	0	2.58398	2.58398	2.58398	2.58398	2.58398	0	2.58398	0	2.58398	2.58398	0	0	2.58398	10.3359	5.16796	5.16796	12.9199	7.75194	10.3359	7.75194	12.9199	2.58398	10.3359	7.75194	10.3359	10.3359	12.9199	5.16796	10.3359	12.9199	10.3359	23.2558
0	2.58398	5.16796	2.58398	0	0	0	0	0	0	0	2.58398	10.3359	5.16796	2.58398	0	2.58398	5.16796	7.75194	15.5039	2.58398	5.16796	10.3359	2.58398	5.16796	2.58398	2.58398	0	5.16796	12.9199	7.75194	5.16796	5.16796	7.75194	5.16796	5.16796	15.5039	7.75194	12.9199	5.16796	18.0879	10.3359	7.75194	12.9199	20.6718	12.9199	20.6718	20.6718	10.3359	7.75194
0	2.58398	0	0	2.58398	2.58398	2.58398	0	5.16796	5.16796	0	5.16796	2.58398	2.58398	2.58398	5.16796	0	2.58398	5.16796	10.3359	2.58398	0	2.58398	7.75194	10.3359	7.75194	2.58398	10.3359	0	15.5039	0	10.3359	2.58398	10.3359	7.75194	2.58398	23.2558	10.3359	2.58398	2.58398	2.58398	7.75194	5.16796	7.75194	15.5039	10.3359	15.5039	10.3359	12.9199	18.0879
0	0	0	5.16796	0	0	0	0	2.58398	5.16796	5.16796	2.58398	5.16796	2.58398	5.16796	2.58398	2.58398	5.16796	5.16796	7.75194	2.58398	0	0	2.58398	10.3359	15.5039	7.75194	2.58398	5.16796	7.75194	5.16796	0	5.16796	0	10.3359	15.5039	5.16796	12.9199	10.3359	12.9199	18.0879	12.9199	12.9199	5.16796	5.16796	2.58398	5.16796	7.75194	18.0879	18.0879
5.16796	5.16796	0	0	0	0	5.16796	0	2.58398	2.58398	5.16796	0	2.58398	2.58398	5.16796	2.58398	2.58398	10.3359	2.58398	0	2.58398	7.75194	2.58398	5.16796	7.75194	2.58398	10.3359	2.58398	5.16796	10.3359	2.58398	0	10.3359	10.3359	15.5039	10.3359	15.5039	7.75194	7.75194	5.16796	10.3359	7.75194	5.16796	2.58398	2.58398	5.16796	5.16796	7.75194	15.5039	12.9199
0	0	0	0	0	0	0	2.58398	2.58398	2.58398	5.16796	2.58398	2.58398	0	2.58398	2.58398	2.58398	0	2.58398	0	5.16796	10.3359	5.16796	7.75194	2.58398	10.3359	5.16796	2.58398	7.75194	7.75194	7.75194	5.16796	7.75194	7.75194	7.75194	0	0	5.16796	2.58398	7.75194	2.58398	10.3359	2.58398	7.75194	15.5039	10.3359	5.16796	15.5039	15.5039	5.16796
2.58398	0	5.16796	2.58398	2.58398	2.58398	5.16796	0	5.16796	0	0	0	2.58398	2.58398	5.16796	2.58398	10.3359	2.58398	5.16796	7.75194	2.58398	5.16796	0	0	5.16796	0	5.16796	2.58398	5.16796	2.58398	0	5.16796	2.58398	2.58398	2.58398	10.3359	5.16796	5.16796	5.16796	7.75194	7.75194	2.58398	12.9199	0	5.16796	10.3359	7.75194	5.16796	10.3359	20.6718
0	0	0	0	2.58398	2.58398	0	0	0	2.58398	0	0	0	2.58398	7.75194	0	0	0	5.16796	0	2.58398	7.75194	2.58398	15.5039	0	0	5.16796	0	2.58398	0	12.9199	5.16796	7.75194	10.3359	12.9199	10.3359	7.75194	2.58398	7.75194	5.16796	7.75194	12.9199	10.3359	2.58398	7.75194	5.16796	15.5039	12.9199	10.3359	2.58398
0	0	0	0	0	2.58398	2.58398	2.58398	2.58398	0	0	5.16796	0	0	2.58398	2.58398	5.16796	0	2.58398	7.75194	0	2.58398	7.75194	2.58398	2.58398	5.16796	7.75194	2.58398	2.58398	5.16796	0	2.58398	7.75194	15.5039	5.16796	5.16796	10.3359	15.5039	12.9199	5.16796	15.5039	5.16796	15.5039	7.75194	12.9199	7.75194	12.9199	15.5039	7.75194	10.3359
0	0	2.58398	0	0	0	0	2.58398	5.16796	0	0	2.58398	7.75194	2.58398	0	2.58398	0	2.58398	0	12.9199	0	2.58398	5.16796	2.58398	0	5.16796	10.3359	7.75194	2.58398	7.75194	5.16796	5.16796	5.16796	7.75194	7.75194	7.75194	0	10.3359	2.58398	15.5039	15.5039	10.3359	10.3359	7.75194	10.3359	10.3359	7.75194	15.5039	15.5039	12.9199
0	0	2.58398	0	0	0	0	0	5.16796	0	0	0	0	2.58398	2.58398	2.58398	5.16796	2.58398	2.58398	0	0	0	5.16796	2.58398	2.58398	2.58398	7.75194	7.75194	5.16796	5.16796	15.5039	2.58398	5.16796	7.75194	10.3359	2.58398	7.75194	18.0879	15.5039	12.9199	10.3359	28.4238	15.5039	12.9199	12.9199	7.75194	2.58398	12.9199	12.9199	10.3359
0	0	2.58398	0	2.58398	0	0	0	2.58398	0	0	2.58398	0	5.16796	2.58398	2.58398	2.58398	2.58398	0	10.3359	0	2.58398	2.58398	7.75194	2.58398	2.58398	5.16796	15.5039	5.16796	10.3359	5.16796	5.16796	5.16796	7.75194	12.9199	5.16796	10.3359	5.16796	12.9199	5.16796	7.75194	18.0879	20.6718	18.0879	5.16796	18.0879	12.9199	2.58398	18.0879	20.6718
2.58398	2.58398	2.58398	0	2.58398	2.58398	0	0	0	2.58398	0	2.58398	2.58398	2.58398	2.58398	0	5.16796	0	2.58398	0	5.16796	2.58398	2.58398	5.16796	2.58398	10.3359	0	5.16796	5.16796	12.9199	2.58398	5.16796	10.3359	5.16796	7.75194	2.58398	2.58398	7.75194	10.3359	7.75194	20.6718	15.5039	5.16796	5.16796	10.3359	12.9199	12.9199	18.0879	5.16796	10.3359
2.58398	5.16796	0	0	2.58398	0	0	2.58398	2.58398	5.16796	5.16796	0	2.58398	0	0	2.58398	0	2.58398	7.75194	0	2.58398	0	2.58398	2.58398	2.58398	0	2.58398	0	2.58398	10.3359	2.58398	5.16796	10.3359	2.58398	0	5.16796	2.58398	0	5.16796	2.58398	2.58398	18.0879	7.75194	18.0879	7.75194	15.5039	7.75194	10.3359	7.75194	18.0879
0	0	0	0	2.58398	0	0	0	0	0	0	0	2.58398	0	5.16796	0	5.16796	0	2.58398	2.58398	0	7.75194	2.58398	7.75194	5.16796	10.3359	7.75194	10.3359	7.75194	10.3359	5.16796	10.3359	7.75194	2.58398	10.3359	5.16796	10.3359	7.75194	18.0879	12.9199	18.0879	15.5039	7.75194	12.9199	2.58398	5.16796	18.0879	12.9199	2.58398	18.0879
0	0	5.16796	0	0	0	2.58398	2.58398	2.58398	0	10.3359	2.58398	0	2.58398	5.16796	2.58398	2.58398	5.16796	0	0	2.58398	2.58398	2.58398	10.3359	5.16796	2.58398	12.9199	2.58398	12.9199	5.16796	18.0879	5.16796	7.75194	2.58398	15.5039	10.3359	12.9199	15.5039	10.3359	15.5039	15.5039	7.75194	12.9199	12.9199	7.75194	15.5039	7.75194	7.75194	10.3359	23.2558
0	0	0	0	0	2.58398	2.58398	2.58398	0	0	0	0	0	2.58398	0	0	5.16796	5.16796	2.58398	0	5.16796	7.75194	0	5.16796	5.16796	5.16796	2.58398	2.58398	5.16796	10.3359	2.58398	5.16796	10.3359	7.75194	2.58398	5.16796	0	7.75194	12.9199	12.9199	5.16796	2.58398	15.5039	18.0879	5.16796	2.58398	10.3359	5.16796	15.5039	7.75194
0	0	2.58398	0	0	2.58398	0	7.75194	0	2.58398	0	0	0	0	0	0	2.58398	0	0	0	0	2.58398	0	0	2.58398	0	0	0	18.0879	2.58398	0	2.58398	5.16796	7.75194	7.75194	0	2.58398	2.58398	10.3359	2.58398	2.58398	5.16796	2.58398	0	15.5039	12.9199	10.3359	5.16796	5.16796	15.5039
0	0	2.58398	0	2.58398	0	0	2.58398	2.58398	0	2.58398	0	5.16796	5.16796	2.58398	0	2.58398	0	0	5.16796	2.58398	0	2.58398	7.75194	5.16796	0	0	5.16796	10.3359	7.75194	2.58398	12.9199	5.16796	5.16796	5.16796	18.0879	10.3359	18.0879	10.3359	7.75194	18.0879	10.3359	18.0879	25.8398	12.9199	7.75194	12.9199	2.58398	7.75194	10.3359
0	2.58398	2.58398	0	2.58398	5.16796	0	2.58398	2.58398	0	7.75194	5.16796	2.58398	7.75194	10.3359	5.16796	5.16796	2.58398	7.75194	7.75194	7.75194	10.3359	5.16796	10.3359	12.9199	2.58398	5.16796	7.75194	7.75194	2.58398	10.3359	2.58398	5.16796	2.58398	7.75194	7.75194	7.75194	5.16796	5.16796	5.16796	2.58398	2.58398	0	12.9199	10.3359	10.3359	5.16796	10.3359	7.75194	12.9199
0	0	0	2.58398	0	0	2.58398	0	2.58398	0	2.58398	2.58398	0	7.75194	0	0	2.58398	2.58398	7.75194	0	15.5039	5.16796	2.58398	2.58398	12.9199	2.58398	5.16796	7.75194	7.75194	7.75194	12.9199	12.9199	12.9199	7.75194	5.16796	10.3359	7.75194	2.58398	12.9199	12.9199	5.16796	12.9199	7.75194	5.16796	12.9199	5.16796	15.5039	10.3359	5.16796	20.6718
2.58398	0	2.58398	2.58398	0	7.75194	5.16796	2.58398	10.3359	2.58398	5.16796	5.16796	5.16796	7.75194	2.58398	2.58398	7.75194	0	2.58398	5.16796	5.16796	5.16796	10.3359	0	2.58398	0	2.58398	2.58398	2.58398	7.75194	0	7.75194	10.3359	2.58398	2.58398	2.58398	5.16796	7.75194	7.75194	5.16796	10.3359	5.16796	7.75194	5.16796	15.5039	10.3359	10.3359	15.5039	10.3359	5.16796
0	2.58398	2.58398	0	7.75194	2.58398	0	2.58398	2.58398	0	2.58398	2.58398	2.58398	2.58398	0	5.16796	2.58398	7.75194	5.16796	5.16796	0	7.75194	0	5.16796	5.16796	0	2.58398	7.75194	5.16796	2.58398	5.16796	7.75194	2.58398	0	12.9199	5.16796	7.75194	2.58398	0	7.75194	2.58398	5.16796	7.75194	15.5039	18.0879	10.3359	15.5039	10.3359	10.3359	18.0879
0	2.58398	5.16796	0	2.58398	10.3359	2.58398	2.58398	2.58398	2.58398	5.16796	0	0	2.58398	0	2.58398	2.58398	2.58398	0	10.3359	5.16796	0	0	7.75194	2.58398	0	5.16796	5.16796	0	0	2.58398	0	2.58398	2.58398	2.58398	5.16796	7.75194	2.58398	18.0879	7.75194	7.75194	5.16796	0	7.75194	7.75194	5.16796	18.0879	12.9199	5.16796	10.3359
5.16796	5.16796	0	2.58398	0	0	0	0	2.58398	0	2.58398	0	0	2.58398	5.16796	2.58398	12.9199	2.58398	2.58398	5.16796	2.58398	5.16796	5.16796	5.16796	7.75194	2.58398	0	2.58398	12.9199	5.16796	7.75194	7.75194	5.16796	5.16796	5.16796	2.58398	18.0879	10.3359	10.3359	15.5039	18.0879	7.75194	12.9199	15.5039	18.0879	12.9199	12.9199	2.58398	15.5039	7.75194
0	0	0	0	2.58398	0	0	0	0	5.16796	0	0	0	0	0	2.58398	0	0	2.58398	0	5.16796	0	5.16796	5.16796	0	0	5.16796	0	5.16796	10.3359	2.58398	5.16796	0	5.16796	10.3359	7.75194	7.75194	18.0879	15.5039	10.3359	5.16796	2.58398	18.0879	20.6718	12.9199	12.9199	5.16796	2.58398	23.2558	20.6718
5.16796	0	0	0	0	0	2.58398	0	2.58398	2.58398	0	2.58398	0	0	0	5.16796	2.58398	0	5.16796	2.58398	2.58398	5.16796	2.58398	0	0	2.58398	0	2.58398	5.16796	2.58398	7.75194	2.58398	10.3359	10.3359	5.16796	5.16796	18.0879	10.3359	18.0879	5.16796	7.75194	12.9199	5.16796	20.6718	12.9199	15.5039	2.58398	20.6718	7.75194	10.3359
0	0	0	0	0	0	2.58398	0	5.16796	0	0	2.58398	0	0	0	0	2.58398	0	0	2.58398	0	5.16796	5.16796	2.58398	5.16796	0	2.58398	0	2.58398	5.16796	10.3359	7.75194	7.75194	5.16796	2.58398	5.16796	10.3359	2.58398	10.3359	0	10.3359	5.16796	5.16796	12.9199	2.58398	12.9199	7.75194	10.3359	2.58398	18.0879
0	0	0	0	2.58398	0	0	5.16796	0	0	2.58398	0	0	2.58398	0	0	2.58398	0	0	2.58398	0	0	2.58398	0	2.58398	2.58398	0	5.16796	2.58398	0	2.58398	0	2.58398	2.58398	10.3359	5.16796	5.16796	10.3359	12.9199	12.9199	2.58398	18.0879	5.16796	2.58398	7.75194	5.16796	5.16796	12.9199	5.16796	12.9199
0	0	0	5.16796	0	0	0	2.58398	5.16796	2.58398	5.16796	0	2.58398	0	5.16796	0	2.58398	5.16796	0	2.58398	2.58398	5.16796	5.16796	0	0	5.16796	0	5.16796	12.9199	5.16796	10.3359	2.58398	0	0	5.16796	5.16796	7.75194	7.75194	2.58398	10.3359	5.16796	10.3359	2.58398	10.3359	2.58398	10.3359	5.16796	2.58398	0	10.3359
0	0	0	0	0	0	2.58398	0	2.58398	7.75194	5.16796	0	0	2.58398	0	0	2.58398	5.16796	2.58398	2.58398	2.58398	7.75194	7.75194	2.58398	0	2.58398	5.16796	2.58398	2.58398	10.3359	5.16796	7.75194	5.16796	5.16796	2.58398	2.58398	7.75194	7.75194	5.16796	2.58398	10.3359	5.16796	15.5039	2.58398	7.75194	10.3359	10.3359	5.16796	5.16796	10.3359
2.58398	2.58398	0	7.75194	5.16796	0	0	0	5.16796	0	0	5.16796	0	2.58398	2.58398	0	5.16796	5.16796	5.16796	0	5.16796	0	0	0	0	0	2.58398	2.58398	0	0	2.58398	2.58398	7.75194	0	2.58398	2.58398	2.58398	2.58398	2.58398	7.75194	2.58398	7.75194	7.75194	7.75194	5.16796	10.3359	7.75194	5.16796	15.5039	15.5039
0	0	0	0	2.58398	0	0	0	0	2.58398	5.16796	0	0	0	0	2.58398	0	7.75194	0	2.58398	0	2.58398	0	5.16796	2.58398	7.75194	7.75194	0	0	7.75194	2.58398	7.75194	7.75194	2.58398	7.75194	5.16796	5.16796	2.58398	7.75194	12.9199	18.0879	12.9199	15.5039	18.0879	7.75194	7.75194	7.75194	7.75194	7.75194	15.5039
0	0	0	0	0	2.58398	2.58398	0	0	0	0	2.58398	5.16796	5.16796	0	2.58398	0	0	2.58398	2.58398	2.58398	5.16796	5.16796	5.16796	10.3359	2.58398	0	2.58398	7.75194	5.16796	7.75194	5.16796	0	12.9199	10.3359	0	5.16796	0	2.58398	0	5.16796	5.16796	12.9199	5.16796	7.75194	7.75194	12.9199	10.3359	15.5039	5.16796
2.58398	2.58398	2.58398	0	0	2.58398	2.58398	2.58398	2.58398	0	0	2.58398	0	5.16796	5.16796	2.58398	2.58398	0	0	0	2.58398	0	0	2.58398	5.16796	2.58398	5.16796	0	0	5.16796	2.58398	2.58398	7.75194	2.58398	12.9199	2.58398	7.75194	0	7.75194	2.58398	2.58398	5.16796	12.9199	5.16796	5.16796	15.5039	12.9199	10.3359	10.3359	20.6718
0	0	0	0	0	0	0	0	0	2.58398	0	0	0	0	2.58398	0	2.58398	2.58398	0	0	0	2.58398	5.16796	2.58398	7.75194	2.58398	0	2.58398	2.58398	5.16796	2.58398	7.75194	2.58398	5.16796	5.16796	10.3359	5.16796	2.58398	0	2.58398	2.58398	5.16796	2.58398	2.58398	2.58398	5.16796	7.75194	10.3359	18.0879	12.9199
0	0	2.58398	0	0	2.58398	2.58398	5.16796	2.58398	0	0	2.58398	2.58398	0	0	0	0	2.58398	0	0	2.58398	0	0	2.58398	0	0	2.58398	5.16796	2.58398	0	0	0	2.58398	5.16796	5.16796	2.58398	2.58398	0	0	0	7.75194	7.75194	0	2.58398	5.16796	5.16796	5.16796	0	18.0879	12.9199
0	0	0	0	0	0	0	0	0	0	0	0	0	0	0	0	0	0	2.58398	5.16796	7.75194	0	7.75194	0	2.58398	0	0	5.16796	5.16796	0	0	5.16796	2.58398	2.58398	0	2.58398	0	5.16796	5.16796	5.16796	5.16796	0	2.58398	12.9199	2.58398	0	7.75194	5.16796	7.75194	5.16796
0	0	0	2.58398	0	0	0	0	0	0	0	2.58398	0	0	0	2.58398	0	0	5.16796	0	0	0	7.75194	0	0	0	5.16796	0	0	0	0	0	2.58398	0	2.58398	2.58398	2.58398	2.58398	10.3359	0	2.58398	5.16796	2.58398	7.75194	7.75194	5.16796	5.16796	5.16796	5.16796	7.75194
0	0	0	0	2.58398	0	0	0	0	0	0	0	0	0	2.58398	0	0	0	0	0	0	0	5.16796	0	0	2.58398	0	7.75194	0	0	2.58398	2.58398	0	2.58398	0	2.58398	2.58398	5.16796	7.75194	0	0	5.16796	7.75194	5.16796	5.16796	2.58398	7.75194	0	10.3359	15.5039
0	0	0	0	2.58398	0	2.58398	0	0	0	0	0	0	0	2.58398	0	0	2.58398	0	2.58398	5.16796	0	2.58398	0	7.75194	2.58398	2.58398	2.58398	0	0	5.16796	5.16796	2.58398	2.58398	2.58398	7.75194	10.3359	2.58398	0	7.75194	5.16796	5.16796	2.58398	2.58398	5.16796	5.16796	0	7.75194	7.75194	2.58398
0	2.58398	0	0	2.58398	2.58398	0	2.58398	2.58398	0	5.16796	0	2.58398	5.16796	0	2.58398	0	7.75194	2.58398	7.75194	23.2558	2.58398	5.16796	2.58398	10.3359	7.75194	2.58398	2.58398	0	2.58398	7.75194	10.3359	2.58398	15.5039	7.75194	2.58398	5.16796	10.3359	5.16796	2.58398	5.16796	5.16796	0	7.75194	0	12.9199	7.75194	2.58398	0	2.58398
0	0	2.58398	2.58398	5.16796	0	2.58398	5.16796	5.16796	7.75194	5.16796	5.16796	0	0	0	2.58398	0	2.58398	5.16796	5.16796	5.16796	0	5.16796	5.16796	0	2.58398	2.58398	0	2.58398	2.58398	2.58398	0	0	2.58398	2.58398	2.58398	2.58398	2.58398	2.58398	2.58398	10.3359	10.3359	7.75194	12.9199	12.9199	0	5.16796	12.9199	5.16796	10.3359
0	0	2.58398	0	0	2.58398	0	0	0	0	0	0	0	0	0	2.58398	0	0	0	0	2.58398	0	0	5.16796	0	0	0	0	0	0	2.58398	2.58398	0	2.58398	7.75194	0	2.58398	5.16796	0	7.75194	2.58398	0	2.58398	0	2.58398	5.16796	10.3359	5.16796	7.75194	5.16796
0	0	2.58398	0	0	0	0	0	0	0	0	0	0	0	2.58398	2.58398	0	2.58398	2.58398	2.58398	0	0	0	2.58398	0	0	2.58398	2.58398	0	5.16796	5.16796	0	2.58398	0	0	0	2.58398	7.75194	2.58398	7.75194	2.58398	12.9199	2.58398	10.3359	5.16796	12.9199	7.75194	10.3359	10.3359	5.16796
0	0	0	0	0	0	0	0	0	0	0	0	0	0	0	0	0	0	0	0	0	0	0	5.16796	0	2.58398	0	0	0	2.58398	2.58398	0	0	2.58398	5.16796	5.16796	12.9199	2.58398	5.16796	5.16796	2.58398	7.75194	10.3359	7.75194	10.3359	10.3359	5.16796	0	7.75194	10.3359
0	2.58398	0	0	0	0	0	0	0	0	0	0	0	5.16796	5.16796	2.58398	2.58398	2.58398	5.16796	2.58398	0	0	0	0	2.58398	5.16796	5.16796	0	0	5.16796	10.3359	2.58398	2.58398	2.58398	5.16796	5.16796	5.16796	0	10.3359	7.75194	7.75194	0	2.58398	5.16796	5.16796	5.16796	2.58398	2.58398	2.58398	5.16796
0	0	0	0	2.58398	0	0	0	0	2.58398	0	2.58398	0	0	0	2.58398	0	2.58398	2.58398	5.16796	2.58398	2.58398	0	0	0	2.58398	2.58398	2.58398	2.58398	5.16796	5.16796	5.16796	0	5.16796	5.16796	2.58398	0	0	2.58398	5.16796	2.58398	7.75194	12.9199	0	7.75194	7.75194	2.58398	5.16796	10.3359	10.3359
0	0	2.58398	0	0	2.58398	2.58398	0	0	0	7.75194	0	2.58398	5.16796	0	2.58398	5.16796	0	0	7.75194	5.16796	0	7.75194	2.58398	2.58398	2.58398	2.58398	0	0	5.16796	5.16796	10.3359	7.75194	5.16796	7.75194	2.58398	5.16796	0	7.75194	2.58398	5.16796	0	5.16796	7.75194	0	0	2.58398	0	2.58398	2.58398
0	0	0	0	0	2.58398	2.58398	0	0	0	0	0	2.58398	0	0	0	2.58398	0	0	0	2.58398	2.58398	2.58398	5.16796	2.58398	0	0	5.16796	5.16796	0	0	7.75194	5.16796	7.75194	0	10.3359	2.58398	5.16796	5.16796	2.58398	5.16796	7.75194	2.58398	0	5.16796	2.58398	5.16796	7.75194	5.16796	7.75194
0	2.58398	0	0	0	0	0	2.58398	0	0	0	0	0	0	5.16796	0	2.58398	0	2.58398	0	0	0	0	0	0	2.58398	0	0	0	2.58398	2.58398	0	0	0	2.58398	0	0	5.16796	2.58398	0	0	0	2.58398	2.58398	7.75194	0	5.16796	7.75194	10.3359	12.9199
0	0	0	0	0	0	0	0	0	0	0	0	0	0	0	0	0	0	0	0	0	0	0	2.58398	0	0	0	2.58398	0	0	0	0	0	2.58398	2.58398	2.58398	2.58398	5.16796	0	5.16796	2.58398	5.16796	2.58398	2.58398	7.75194	5.16796	5.16796	7.75194	7.75194	7.75194
0	0	7.75194	2.58398	0	0	0	5.16796	0	0	0	0	0	0	0	2.58398	0	0	5.16796	0	0	0	0	7.75194	0	2.58398	2.58398	2.58398	2.58398	0	0	2.58398	2.58398	7.75194	0	5.16796	2.58398	2.58398	0	0	2.58398	2.58398	7.75194	0	5.16796	12.9199	5.16796	0	7.75194	10.3359
0	0	2.58398	0	0	2.58398	2.58398	0	2.58398	0	0	2.58398	0	0	0	0	2.58398	0	2.58398	2.58398	2.58398	2.58398	0	0	0	2.58398	5.16796	5.16796	2.58398	0	0	0	0	5.16796	2.58398	5.16796	5.16796	7.75194	0	2.58398	7.75194	5.16796	12.9199	12.9199	2.58398	2.58398	5.16796	7.75194	2.58398	5.16796
0	0	0	0	0	0	0	0	0	2.58398	0	0	0	2.58398	2.58398	0	0	0	2.58398	0	2.58398	0	10.3359	0	0	5.16796	0	0	2.58398	5.16796	0	5.16796	5.16796	2.58398	2.58398	2.58398	7.75194	2.58398	7.75194	7.75194	2.58398	5.16796	10.3359	12.9199	7.75194	7.75194	5.16796	5.16796	5.16796	0
2.58398	0	2.58398	0	0	0	0	2.58398	0	0	0	0	0	0	7.75194	0	0	2.58398	0	5.16796	2.58398	5.16796	2.58398	0	2.58398	2.58398	2.58398	7.75194	2.58398	5.16796	5.16796	7.75194	7.75194	0	5.16796	7.75194	5.16796	0	7.75194	10.3359	5.16796	2.58398	12.9199	7.75194	2.58398	5.16796	5.16796	10.3359	7.75194	0
0	0	0	0	2.58398	0	0	0	0	0	0	2.58398	0	0	2.58398	5.16796	0	0	2.58398	0	5.16796	2.58398	5.16796	0	0	0	0	2.58398	2.58398	2.58398	2.58398	5.16796	2.58398	0	2.58398	0	2.58398	0	2.58398	2.58398	5.16796	5.16796	5.16796	2.58398	7.75194	0	12.9199	2.58398	10.3359	10.3359
2.58398	0	5.16796	0	0	0	2.58398	2.58398	2.58398	2.58398	2.58398	0	5.16796	0	0	0	2.58398	5.16796	2.58398	2.58398	0	0	2.58398	2.58398	2.58398	2.58398	0	2.58398	2.58398	0	0	0	2.58398	2.58398	7.75194	5.16796	0	7.75194	0	5.16796	0	7.75194	18.0879	7.75194	2.58398	20.6718	10.3359	5.16796	10.3359	7.75194
0	0	0	0	0	0	2.58398	2.58398	0	5.16796	2.58398	5.16796	5.16796	0	2.58398	2.58398	0	5.16796	0	0	7.75194	0	2.58398	5.16796	2.58398	5.16796	0	10.3359	7.75194	2.58398	2.58398	2.58398	7.75194	7.75194	5.16796	2.58398	7.75194	10.3359	7.75194	5.16796	7.75194	5.16796	0	5.16796	7.75194	5.16796	2.58398	18.0879	2.58398	12.9199
0	2.58398	0	0	0	2.58398	2.58398	2.58398	0	0	2.58398	2.58398	0	2.58398	2.58398	0	0	0	0	2.58398	2.58398	2.58398	12.9199	0	0	0	10.3359	0	7.75194	5.16796	5.16796	2.58398	2.58398	5.16796	10.3359	7.75194	10.3359	7.75194	0	10.3359	10.3359	2.58398	7.75194	5.16796	12.9199	18.0879	7.75194	10.3359	15.5039	20.6718
2.58398	2.58398	5.16796	0	2.58398	2.58398	0	0	2.58398	0	2.58398	10.3359	10.3359	7.75194	0	0	7.75194	2.58398	5.16796	7.75194	5.16796	0	5.16796	5.16796	0	5.16796	5.16796	2.58398	5.16796	2.58398	2.58398	2.58398	2.58398	2.58398	7.75194	2.58398	5.16796	2.58398	7.75194	2.58398	5.16796	2.58398	18.0879	0	7.75194	5.16796	5.16796	2.58398	2.58398	10.3359
0	2.58398	2.58398	2.58398	0	0	5.16796	2.58398	5.16796	0	12.9199	0	5.16796	2.58398	0	0	7.75194	5.16796	0	2.58398	2.58398	2.58398	5.16796	5.16796	7.75194	5.16796	12.9199	0	2.58398	2.58398	0	5.16796	0	2.58398	10.3359	15.5039	7.75194	2.58398	10.3359	12.9199	10.3359	15.5039	10.3359	7.75194	15.5039	7.75194	7.75194	5.16796	15.5039	7.75194
0	0	0	0	2.58398	2.58398	0	2.58398	0	0	5.16796	2.58398	2.58398	5.16796	2.58398	2.58398	2.58398	0	2.58398	0	0	2.58398	0	5.16796	0	2.58398	2.58398	2.58398	2.58398	0	0	7.75194	2.58398	7.75194	5.16796	0	10.3359	7.75194	0	5.16796	5.16796	2.58398	2.58398	5.16796	5.16796	2.58398	5.16796	7.75194	0	15.5039
0	2.58398	0	0	0	2.58398	2.58398	0	0	7.75194	5.16796	0	2.58398	2.58398	7.75194	2.58398	2.58398	2.58398	5.16796	0	2.58398	5.16796	0	0	0	5.16796	2.58398	2.58398	2.58398	0	2.58398	2.58398	7.75194	5.16796	7.75194	0	2.58398	5.16796	10.3359	0	5.16796	12.9199	10.3359	5.16796	10.3359	0	20.6718	7.75194	12.9199	7.75194
2.58398	2.58398	0	0	0	2.58398	0	2.58398	2.58398	0	0	2.58398	7.75194	5.16796	5.16796	2.58398	7.75194	2.58398	0	0	2.58398	2.58398	2.58398	7.75194	7.75194	2.58398	2.58398	0	5.16796	5.16796	2.58398	5.16796	5.16796	5.16796	2.58398	5.16796	10.3359	2.58398	5.16796	5.16796	2.58398	15.5039	12.9199	5.16796	18.0879	2.58398	12.9199	2.58398	18.0879	20.6718
2.58398	5.16796	2.58398	0	0	5.16796	5.16796	0	2.58398	0	5.16796	0	0	5.16796	0	2.58398	0	2.58398	2.58398	5.16796	0	0	0	2.58398	2.58398	5.16796	2.58398	0	2.58398	2.58398	2.58398	2.58398	0	0	0	2.58398	0	7.75194	2.58398	2.58398	5.16796	10.3359	7.75194	5.16796	2.58398	7.75194	7.75194	2.58398	7.75194	5.16796
5.16796	7.75194	0	0	0	0	2.58398	0	2.58398	5.16796	2.58398	2.58398	5.16796	2.58398	2.58398	0	2.58398	2.58398	5.16796	7.75194	5.16796	0	7.75194	5.16796	5.16796	12.9199	5.16796	7.75194	2.58398	12.9199	5.16796	2.58398	5.16796	7.75194	7.75194	5.16796	0	2.58398	10.3359	5.16796	2.58398	2.58398	10.3359	7.75194	7.75194	5.16796	5.16796	2.58398	5.16796	10.3359
0	0	0	0	0	0	0	2.58398	0	0	0	0	7.75194	0	0	0	0	2.58398	5.16796	2.58398	0	0	7.75194	2.58398	0	0	0	10.3359	0	0	2.58398	12.9199	5.16796	2.58398	0	5.16796	2.58398	5.16796	5.16796	7.75194	18.0879	7.75194	5.16796	12.9199	5.16796	12.9199	15.5039	7.75194	10.3359	15.5039
0	2.58398	0	0	0	0	5.16796	0	0	0	2.58398	0	0	0	2.58398	0	0	2.58398	0	0	0	2.58398	2.58398	0	0	5.16796	2.58398	0	2.58398	2.58398	0	7.75194	2.58398	0	5.16796	0	0	5.16796	0	5.16796	5.16796	0	2.58398	2.58398	2.58398	5.16796	5.16796	7.75194	2.58398	12.9199
0	0	0	0	0	0	0	0	0	0	0	0	0	0	0	0	0	0	0	0	0	0	0	0	0	0	0	0	0	0	0	0	0	0	0	0	0	0	0	0	0	0	0	0	2.58398	0	0	2.58398	0	0
0	0	0	0	0	0	0	0	0	0	0	0	0	0	0	0	0	0	0	0	0	0	0	0	0	0	0	0	0	0	0	0	0	0	0	0	0	0	0	0	0	0	0	0	0	0	0	0	7.75194	5.16796
0	0	0	0	0	0	0	0	0	0	0	0	0	0	0	0	0	0	0	0	0	0	0	0	0	0	0	0	0	0	0	0	0	0	0	0	0	0	0	0	0	0	0	0	0	0	0	0	0	0
0	0	0	0	0	0	0	0	0	0	0	0	0	0	0	0	0	0	0	0	0	0	0	0	0	0	0	0	0	0	0	0	0	0	0	2.58398	0	0	0	0	0	0	0	0	0	0	0	0	2.58398	2.58398
0	0	0	0	0	0	0	0	0	0	0	0	0	0	0	0	0	0	0	0	0	2.58398	0	0	0	0	0	0	0	0	0	0	0	0	0	0	0	0	0	0	0	0	0	0	0	0	0	0	0	0
0	0	0	0	0	0	0	0	0	0	0	0	0	0	0	0	0	0	0	0	0	0	0	0	0	0	0	0	0	0	0	0	0	0	0	0	0	0	0	0	0	0	0	0	2.58398	0	7.75194	2.58398	5.16796	0
0	0	0	0	0	0	0	0	0	0	0	0	0	0	0	0	0	0	0	0	0	0	0	0	0	0	0	0	0	0	0	0	0	0	0	0	0	0	0	0	0	0	0	0	0	0	0	0	0	0
0	0	0	0	0	0	0	0	0	0	0	0	0	0	0	0	0	0	0	0	0	0	0	2.58398	2.58398	2.58398	2.58398	2.58398	0	0	0	0	0	0	2.58398	0	0	0	2.58398	5.16796	2.58398	0	0	2.58398	0	0	0	5.16796	0	2.58398
0	0	0	0	0	0	0	0	0	0	0	0	0	0	2.58398	0	0	0	0	0	2.58398	0	0	2.58398	0	2.58398	0	0	0	0	0	0	0	0	0	0	0	2.58398	0	0	2.58398	0	2.58398	0	2.58398	0	5.16796	5.16796	2.58398	0
0	0	0	0	0	0	0	0	0	0	0	0	0	0	0	0	0	0	0	0	0	2.58398	0	0	0	2.58398	0	0	5.16796	0	0	5.16796	0	0	0	0	0	2.58398	0	0	2.58398	0	2.58398	0	2.58398	0	0	2.58398	2.58398	0
0	2.58398	0	0	0	0	0	0	0	0	0	0	0	0	0	0	0	0	0	0	0	0	0	0	0	0	0	0	0	0	0	0	0	0	0	0	0	0	0	0	0	0	0	0	0	0	5.16796	0	0	2.58398
0	0	0	0	0	0	0	0	0	0	0	0	0	0	0	0	0	0	0	0	0	0	0	0	0	0	0	0	0	0	0	0	0	0	0	0	0	0	0	0	0	0	0	0	0	0	0	0	0	0
0	0	0	0	0	0	0	0	0	0	0	0	0	0	0	0	0	0	0	0	0	0	0	0	0	0	0	0	0	0	0	0	0	0	0	0	0	2.58398	0	0	0	0	0	0	2.58398	0	2.58398	5.16796	0	2.58398
0	0	0	0	0	0	0	0	0	0	0	0	0	0	0	0	0	0	0	0	0	0	0	0	0	0	0	0	0	0	0	0	0	0	0	0	0	0	0	0	0	0	0	0	0	0	0	0	0	0
0	0	0	0	0	0	0	0	0	0	0	0	0	0	0	0	0	0	0	0	0	0	0	0	0	0	0	0	0	0	0	0	0	0	0	0	0	0	0	0	0	0	0	0	0	0	0	0	0	0
0	0	0	0	0	0	0	0	0	0	0	0	0	0	0	0	0	0	0	0	0	0	0	0	0	0	0	0	0	0	0	0	0	0	0	0	0	0	0	0	0	0	0	0	0	0	0	0	0	0
0	0	0	0	0	0	0	0	0	0	0	0	0	0	0	0	0	0	0	2.58398	0	0	0	0	2.58398	0	0	0	0	0	0	0	0	0	0	0	0	0	0	2.58398	2.58398	0	2.58398	5.16796	0	0	0	2.58398	0	2.58398
0	0	0	0	0	0	0	0	0	0	0	0	0	0	0	0	0	0	0	0	0	0	0	0	0	0	0	0	0	0	0	0	0	0	0	0	0	0	2.58398	0	0	0	0	0	0	2.58398	0	0	0	0
0	0	0	0	0	0	0	0	0	0	0	0	0	0	0	0	0	0	0	0	0	0	0	0	0	0	0	0	0	0	0	0	0	0	0	0	0	0	0	0	0	0	0	0	0	0	0	0	0	0
0	0	0	0	0	0	0	0	0	0	0	0	0	0	0	0	0	0	0	0	0	0	0	0	0	0	0	0	0	0	0	0	0	0	0	0	0	0	0	0	0	0	0	0	0	0	0	0	0	0
0	0	0	0	0	0	0	0	0	0	0	0	0	0	0	2.58398	0	2.58398	0	0	0	0	0	0	0	0	2.58398	0	0	2.58398	0	0	0	0	0	0	0	0	0	0	2.58398	0	0	2.58398	0	0	2.58398	0	0	0
0	0	0	0	0	0	0	0	0	0	0	0	0	0	0	0	0	0	0	0	0	2.58398	0	0	0	0	0	0	0	0	0	0	0	0	5.16796	0	2.58398	2.58398	2.58398	7.75194	0	0	0	0	0	0	0	2.58398	2.58398	0
0	0	0	0	0	0	0	0	0	0	0	0	0	0	0	0	0	0	0	0	0	0	0	0	0	0	0	0	0	0	0	0	2.58398	0	2.58398	0	2.58398	0	2.58398	0	0	2.58398	0	2.58398	0	0	0	0	2.58398	0
0	0	0	0	0	0	0	0	0	0	0	0	0	0	0	0	0	0	0	0	0	0	0	0	0	0	0	0	0	0	0	0	0	0	0	0	0	0	0	0	0	0	10.3359	0	0	0	2.58398	2.58398	0	0
0	0	0	0	2.58398	0	0	0	0	0	0	0	0	0	0	0	0	0	0	0	0	0	2.58398	2.58398	0	0	0	0	0	0	0	0	0	5.16796	0	0	2.58398	2.58398	2.58398	0	0	5.16796	0	0	5.16796	10.3359	5.16796	2.58398	10.3359	7.75194
0	0	0	0	0	0	0	0	0	0	0	0	0	0	0	0	0	0	0	0	0	0	0	0	0	0	0	0	0	0	0	0	0	0	0	5.16796	5.16796	0	5.16796	5.16796	2.58398	2.58398	7.75194	5.16796	7.75194	0	2.58398	2.58398	2.58398	0
0	0	0	0	0	0	0	0	0	0	0	0	0	0	0	0	0	0	0	0	0	0	0	0	0	0	0	0	0	0	0	0	0	0	0	0	0	0	0	0	0	0	0	2.58398	0	0	0	5.16796	7.75194	2.58398
0	0	0	0	0	0	0	0	0	0	0	0	0	0	0	0	0	0	0	0	0	0	0	0	0	0	0	0	0	0	0	0	0	0	0	0	0	0	0	0	0	0	0	0	0	0	0	0	2.58398	5.16796
0	0	0	0	0	0	0	0	0	0	0	0	0	0	0	0	0	0	0	0	0	5.16796	0	5.16796	0	0	0	2.58398	5.16796	5.16796	2.58398	5.16796	2.58398	0	2.58398	2.58398	0	0	0	0	2.58398	2.58398	0	0	0	0	0	0	2.58398	2.58398
0	0	0	0	0	0	0	0	0	0	0	0	0	2.58398	0	2.58398	0	0	0	0	0	0	0	0	0	0	0	2.58398	2.58398	0	0	2.58398	0	0	0	0	0	0	0	0	0	0	0	0	2.58398	0	0	0	0	0
0	0	2.58398	0	0	0	0	0	0	0	0	0	0	0	0	0	0	0	0	0	0	0	0	0	0	0	0	0	0	0	0	0	2.58398	0	0	0	0	0	0	0	0	0	0	0	0	0	0	0	0	0
0	0	0	0	0	0	0	0	0	0	0	0	0	0	0	0	0	0	0	0	2.58398	0	0	0	0	0	0	0	0	0	0	0	0	0	0	0	0	0	2.58398	0	0	0	0	2.58398	0	0	0	0	0	0
0	0	0	0	0	0	0	0	0	0	0	0	0	0	0	0	0	0	0	0	0	0	0	0	0	0	0	0	0	0	0	0	0	0	0	0	0	0	0	0	0	0	0	0	0	0	0	0	0	0
0	0	0	0	0	0	0	0	0	0	0	0	0	0	0	0	0	0	0	0	0	0	0	0	0	0	0	0	0	0	0	0	0	0	0	0	0	0	0	0	0	0	0	0	0	0	0	0	0	0
0	0	0	0	0	0	0	0	0	0	0	0	0	0	0	0	0	0	0	0	0	0	0	0	0	0	0	0	0	0	0	0	0	0	0	0	0	0	0	0	0	0	0	0	0	0	2.58398	0	0	5.16796
0	0	0	0	0	0	0	0	0	0	0	0	0	0	0	0	0	0	0	0	2.58398	0	0	0	0	0	0	0	0	0	0	0	2.58398	2.58398	0	0	2.58398	0	0	0	0	0	0	0	0	0	0	0	0	0
0	0	0	0	0	0	0	0	0	0	0	0	0	0	0	0	0	0	0	0	0	0	0	0	0	0	0	0	0	0	0	0	0	0	2.58398	0	0	0	0	0	0	0	0	0	0	0	0	0	0	0
0	0	0	0	0	0	0	0	0	0	0	0	0	0	0	0	0	0	0	0	0	0	0	0	0	0	0	0	0	0	0	0	0	0	0	2.58398	0	2.58398	0	0	2.58398	0	0	0	0	0	0	0	0	2.58398
0	0	0	0	0	0	0	0	0	0	0	0	0	0	0	0	0	0	0	0	0	0	0	0	0	0	0	0	0	0	0	0	0	0	0	0	0	0	0	0	0	0	0	0	0	0	0	0	0	0
0	0	0	0	0	0	0	0	0	0	0	0	0	0	0	0	0	0	0	0	0	0	0	0	0	0	0	0	0	0	0	0	0	0	0	0	0	0	0	0	0	0	0	0	0	0	0	0	0	0
5.16796	0	2.58398	0	0	0	0	0	0	0	0	0	0	0	0	0	0	0	0	0	0	0	0	0	0	0	0	0	0	0	0	0	0	0	0	0	0	0	0	0	0	0	0	0	0	0	0	0	0	0
5.16796	2.58398	0	2.58398	0	5.16796	0	5.16796	0	0	0	0	0	0	0	0	0	0	0	0	0	0	0	0	0	0	0	0	0	0	0	0	0	0	0	0	0	0	0	0	0	0	0	0	0	0	0	0	0	0
0	0	0	0	0	0	0	0	0	0	0	2.58398	0	0	2.58398	0	0	0	0	0	0	0	0	0	0	2.58398	0	0	0	0	0	0	0	0	0	0	0	2.58398	0	0	0	2.58398	2.58398	5.16796	2.58398	7.75194	7.75194	5.16796	2.58398	2.58398
0	0	0	0	0	0	0	0	0	0	0	0	0	0	0	0	0	0	0	0	0	0	0	0	0	0	0	0	0	0	0	0	0	0	0	0	0	0	0	0	0	0	0	0	5.16796	0	5.16796	0	0	0
0	0	0	0	0	0	0	0	0	0	0	0	0	0	0	0	0	0	0	0	0	0	0	0	0	0	0	0	0	0	0	0	0	2.58398	0	0	0	0	0	0	0	0	0	2.58398	0	2.58398	2.58398	0	5.16796	0
0	0	0	0	0	0	0	0	0	0	0	0	0	0	0	0	0	0	0	0	0	0	0	0	0	0	0	0	0	0	0	0	0	0	0	0	0	0	0	0	0	0	0	0	0	0	0	0	0	0
0	0	0	0	0	0	0	0	0	0	0	0	0	0	0	0	0	0	0	0	0	0	0	0	0	0	0	0	0	0	0	0	0	0	0	0	0	0	2.58398	0	0	0	0	2.58398	5.16796	0	0	5.16796	2.58398	2.58398
0	0	0	0	0	0	0	0	0	0	0	0	0	0	0	0	0	0	0	0	0	0	0	0	0	0	0	2.58398	5.16796	5.16796	2.58398	0	7.75194	0	0	0	0	2.58398	2.58398	0	2.58398	2.58398	5.16796	2.58398	7.75194	0	5.16796	2.58398	2.58398	2.58398
0	0	0	0	0	0	0	0	0	0	0	0	0	0	0	0	0	0	0	0	0	0	0	0	0	2.58398	0	0	0	0	0	0	0	2.58398	0	5.16796	2.58398	5.16796	0	5.16796	2.58398	2.58398	10.3359	0	2.58398	2.58398	0	2.58398	5.16796	5.16796
0	0	0	0	0	0	0	0	0	0	0	0	0	0	0	0	0	0	0	0	0	2.58398	0	0	0	0	0	0	0	0	0	0	0	0	0	0	0	0	0	2.58398	2.58398	5.16796	2.58398	2.58398	2.58398	0	5.16796	0	2.58398	2.58398
0	0	0	0	0	0	0	0	0	0	0	0	0	0	0	0	0	0	0	0	0	0	0	0	0	0	0	0	0	0	0	0	0	0	0	0	0	0	2.58398	2.58398	2.58398	2.58398	2.58398	12.9199	5.16796	5.16796	5.16796	0	0	2.58398
0	0	0	0	0	0	0	0	0	0	0	0	0	0	0	0	0	0	0	0	0	0	0	0	0	0	0	0	0	0	0	0	0	0	0	2.58398	0	7.75194	7.75194	0	0	2.58398	5.16796	10.3359	5.16796	0	0	0	0	0
0	0	0	0	0	0	0	0	0	0	0	0	0	0	0	0	0	0	0	0	0	0	0	0	0	0	0	0	0	0	0	0	0	0	0	0	0	0	0	0	0	0	2.58398	2.58398	7.75194	7.75194	10.3359	10.3359	0	0
0	0	0	0	0	0	0	0	0	0	0	0	0	0	0	0	0	0	0	0	0	0	0	0	0	0	0	0	0	0	0	0	0	0	0	0	0	0	0	0	0	0	0	5.16796	0	0	2.58398	7.75194	10.3359	7.75194
0	0	0	0	0	0	0	0	0	0	0	0	0	0	0	0	0	0	0	0	0	0	0	0	0	0	0	0	0	0	0	0	0	5.16796	5.16796	7.75194	2.58398	0	2.58398	0	2.58398	7.75194	5.16796	2.58398	0	2.58398	0	0	0	0
0	0	0	0	0	0	0	0	0	0	0	0	0	0	0	0	0	0	0	0	2.58398	0	0	0	2.58398	0	2.58398	0	2.58398	0	0	0	0	2.58398	0	0	0	2.58398	2.58398	5.16796	7.75194	7.75194	5.16796	2.58398	5.16796	7.75194	0	0	0	0
0	0	0	0	0	0	0	0	0	0	0	0	0	0	0	0	0	0	0	0	0	0	0	0	0	0	0	0	0	0	0	0	0	0	5.16796	0	2.58398	2.58398	0	0	2.58398	0	5.16796	2.58398	0	0	0	0	0	0
0	0	0	0	0	0	0	0	0	0	0	0	0	0	0	0	0	0	0	0	0	0	0	0	0	0	0	0	0	0	0	0	0	0	0	0	2.58398	0	0	0	0	2.58398	0	10.3359	2.58398	2.58398	2.58398	0	0	0
0	0	0	0	0	0	0	0	0	0	0	0	0	0	0	0	0	0	0	0	0	0	0	0	0	0	0	0	0	0	0	0	0	0	0	0	2.58398	0	7.75194	7.75194	7.75194	5.16796	0	2.58398	2.58398	2.58398	2.58398	0	0	0
0	0	0	0	0	0	0	0	0	0	0	0	0	0	0	0	0	0	0	0	0	0	0	0	0	0	0	0	0	0	0	0	0	0	0	0	0	0	0	10.3359	7.75194	10.3359	10.3359	2.58398	0	0	0	0	0	0
0	0	0	0	0	0	0	0	0	0	0	0	0	0	0	0	0	0	0	0	0	0	0	0	0	0	0	0	0	0	0	0	0	0	5.16796	7.75194	12.9199	5.16796	7.75194	5.16796	10.3359	0	2.58398	0	0	0	0	0	0	0
0	0	0	0	0	0	0	0	0	0	0	0	0	0	0	0	0	0	0	0	0	0	0	0	0	0	2.58398	0	0	0	0	5.16796	0	15.5039	0	7.75194	2.58398	5.16796	2.58398	2.58398	2.58398	5.16796	12.9199	2.58398	2.58398	2.58398	0	0	0	0
0	2.58398	0	0	0	2.58398	0	0	0	0	0	0	0	0	0	0	0	0	2.58398	0	2.58398	10.3359	0	0	5.16796	2.58398	7.75194	5.16796	0	0	2.58398	0	2.58398	2.58398	0	10.3359	5.16796	5.16796	0	0	0	0	0	2.58398	0	2.58398	0	0	0	0
0	0	0	0	0	0	0	0	0	0	0	0	0	0	2.58398	0	0	2.58398	0	0	0	5.16796	0	2.58398	5.16796	2.58398	0	2.58398	0	2.58398	2.58398	2.58398	5.16796	0	5.16796	0	0	0	0	0	0	0	0	0	0	0	0	0	0	0
0	0	0	0	0	0	0	0	0	0	0	0	0	0	0	0	0	0	0	0	2.58398	0	5.16796	2.58398	0	2.58398	7.75194	2.58398	0	2.58398	5.16796	5.16796	2.58398	0	0	2.58398	0	0	0	0	0	0	0	0	0	0	0	0	0	0
0	0	0	0	0	0	0	0	0	0	0	0	0	0	0	0	0	0	0	0	2.58398	7.75194	2.58398	15.5039	5.16796	2.58398	0	2.58398	2.58398	0	0	0	0	0	0	0	0	0	0	0	0	0	0	0	0	0	0	0	0	0
0	0	0	0	0	0	0	0	0	0	0	0	0	0	0	0	0	0	0	0	0	0	0	0	2.58398	2.58398	2.58398	0	0	0	5.16796	5.16796	5.16796	0	2.58398	0	2.58398	5.16796	2.58398	0	5.16796	0	0	0	0	0	0	0	0	0
0	0	0	0	0	0	0	0	0	0	0	0	0	0	0	0	0	0	0	0	0	0	0	0	0	0	0	5.16796	0	0	5.16796	5.16796	7.75194	2.58398	5.16796	2.58398	0	2.58398	2.58398	0	5.16796	0	0	0	0	0	0	0	0	0
0	0	0	0	0	0	0	0	0	0	0	0	0	0	0	0	0	0	0	0	0	0	0	0	0	0	0	0	2.58398	0	2.58398	7.75194	0	0	0	0	2.58398	2.58398	12.9199	10.3359	0	0	0	0	0	0	0	0	0	0
0	0	0	0	0	0	0	0	0	0	0	0	0	0	0	0	0	0	0	0	0	0	0	0	0	5.16796	2.58398	0	2.58398	5.16796	0	7.75194	5.16796	10.3359	2.58398	0	0	0	0	0	0	2.58398	0	0	0	0	0	0	0	0
0	0	0	0	0	0	0	0	0	0	0	0	0	0	0	0	0	0	0	0	0	0	0	0	0	0	2.58398	0	0	0	0	0	0	0	2.58398	0	0	0	2.58398	0	0	0	0	0	0	0	2.58398	0	0	0
0	0	0	0	0	0	0	0	0	0	0	0	0	0	0	0	0	0	0	0	0	0	0	0	0	0	0	0	0	0	0	0	0	0	0	0	0	0	0	0	0	0	0	0	0	0	0	0	0	0
0	0	0	0	0	0	0	0	0	0	0	0	0	0	0	0	0	0	0	0	0	0	0	0	0	0	0	0	0	0	0	0	0	0	0	0	0	0	0	0	0	0	0	0	0	0	0	0	0	2.58398
0	0	0	0	0	0	0	0	0	0	0	0	0	0	0	0	0	0	0	0	0	0	0	0	0	0	0	0	0	0	0	0	0	0	0	0	0	0	0	0	0	0	0	0	0	0	0	0	0	0
0	0	0	0	0	0	0	0	0	0	0	0	0	0	0	0	0	0	0	0	0	0	0	0	0	0	0	0	0	0	0	0	0	0	0	0	0	0	0	0	0	0	0	0	0	0	0	0	0	0
0	0	0	0	0	0	0	0	0	0	0	0	0	0	0	0	0	0	0	0	0	0	0	0	0	0	0	0	0	0	0	0	0	0	0	0	0	0	0	0	0	0	0	0	0	0	0	0	0	0
0	0	0	0	0	0	0	2.58398	0	0	0	2.58398	0	0	0	0	0	0	0	0	0	0	0	0	2.58398	0	0	2.58398	0	0	0	0	2.58398	2.58398	0	0	0	2.58398	0	0	0	0	0	0	0	0	0	0	0	0
0	0	0	0	0	0	0	0	0	0	0	0	0	0	0	0	0	0	0	0	0	0	0	0	0	0	0	0	0	0	0	0	2.58398	0	0	0	0	0	0	0	0	0	0	2.58398	0	0	0	0	0	0
0	0	0	0	0	0	0	0	0	0	0	0	0	0	0	0	0	0	0	0	0	0	0	0	0	0	0	0	0	0	0	0	0	2.58398	0	0	0	0	0	0	0	0	0	0	0	0	2.58398	0	0	0
5.16796	2.58398	0	0	0	2.58398	2.58398	2.58398	0	0	5.16796	0	0	0	0	0	2.58398	0	0	0	2.58398	0	2.58398	0	0	2.58398	0	0	2.58398	0	2.58398	0	0	0	2.58398	0	0	2.58398	7.75194	2.58398	2.58398	2.58398	0	2.58398	2.58398	0	0	0	0	0
0	2.58398	0	0	5.16796	5.16796	2.58398	2.58398	2.58398	0	2.58398	0	0	0	0	0	0	0	0	0	0	0	0	0	0	0	0	0	0	0	0	0	0	0	0	0	0	0	0	2.58398	0	0	0	0	0	0	0	2.58398	0	2.58398
0	0	0	0	0	0	0	0	0	0	0	0	0	0	0	0	2.58398	0	2.58398	2.58398	0	7.75194	0	5.16796	5.16796	2.58398	2.58398	0	0	0	0	2.58398	0	2.58398	0	0	0	0	0	0	2.58398	0	0	0	2.58398	0	0	2.58398	0	0
0	0	0	0	0	0	0	0	0	0	0	0	0	0	0	0	0	0	0	0	0	0	0	0	0	0	0	0	2.58398	0	2.58398	0	0	0	0	2.58398	0	2.58398	2.58398	0	0	0	0	0	2.58398	0	2.58398	0	0	0
0	0	0	0	0	0	0	0	0	0	0	0	0	0	0	0	0	0	0	0	0	0	0	0	0	0	0	0	0	0	0	0	0	0	0	0	0	0	0	0	0	0	2.58398	0	0	0	2.58398	0	2.58398	0
0	0	0	2.58398	0	0	0	0	0	0	0	0	2.58398	0	0	0	0	2.58398	0	7.75194	2.58398	0	0	0	0	0	2.58398	0	2.58398	0	0	0	0	0	0	0	5.16796	0	2.58398	0	0	0	2.58398	0	0	0	0	2.58398	0	0
0	0	0	0	0	0	0	0	0	0	0	0	0	0	0	0	0	0	0	0	0	0	0	2.58398	0	0	0	0	0	0	0	0	0	0	0	0	0	0	2.58398	0	0	0	0	0	0	0	2.58398	0	0	0
0	0	2.58398	0	0	0	0	0	0	0	0	0	0	0	0	0	0	0	0	0	0	0	0	0	0	0	0	0	0	0	0	0	0	0	0	0	0	0	0	0	0	0	0	0	0	0	0	0	2.58398	0
2.58398	0	5.16796	0	0	0	0	0	0	0	0	0	0	0	0	0	0	0	0	0	0	0	0	0	0	2.58398	0	0	0	0	0	0	0	0	0	0	0	0	0	0	0	0	0	0	2.58398	0	0	2.58398	0	0
0	0	0	0	0	2.58398	2.58398	0	0	0	2.58398	0	0	0	2.58398	0	0	0	0	0	0	0	0	0	0	0	0	2.58398	0	0	0	0	0	0	0	0	0	0	0	0	0	0	2.58398	0	0	0	2.58398	0	0	0
0	0	0	0	0	2.58398	0	0	0	0	0	0	0	0	0	0	0	0	0	2.58398	0	0	0	0	0	2.58398	0	0	2.58398	0	0	0	0	2.58398	0	0	0	0	2.58398	0	0	0	0	0	0	0	0	0	0	0
0	0	0	0	0	2.58398	0	0	0	0	0	0	0	0	0	0	0	0	0	0	0	0	0	0	0	0	0	0	0	0	0	0	0	0	0	0	0	0	0	2.58398	0	0	0	0	0	0	0	0	0	0
0	0	0	0	0	0	0	0	0	0	0	0	0	0	0	0	0	0	0	0	0	0	0	0	0	0	0	0	0	0	0	0	0	0	0	0	0	0	0	0	0	2.58398	0	0	0	2.58398	0	0	2.58398	2.58398
0	0	0	0	0	0	0	0	0	0	0	0	0	0	0	0	0	0	0	0	0	0	0	0	0	0	0	0	0	0	0	2.58398	7.75194	0	2.58398	0	0	0	5.16796	0	0	2.58398	2.58398	0	2.58398	0	0	0	7.75194	0
0	0	0	0	0	0	0	0	0	0	0	0	0	0	0	0	0	0	0	0	0	0	0	0	2.58398	0	0	2.58398	5.16796	0	2.58398	0	0	0	0	0	0	2.58398	0	5.16796	0	2.58398	2.58398	0	2.58398	2.58398	0	0	2.58398	0
0	0	0	0	0	0	0	2.58398	0	0	0	2.58398	0	0	0	2.58398	5.16796	0	5.16796	0	7.75194	0	5.16796	0	0	0	2.58398	2.58398	5.16796	5.16796	2.58398	0	7.75194	0	0	5.16796	0	0	0	2.58398	2.58398	2.58398	5.16796	0	0	0	0	2.58398	2.58398	0
0	0	0	0	0	0	0	0	0	0	0	0	0	0	0	2.58398	0	0	0	0	0	0	0	0	0	0	0	0	0	0	0	0	0	0	0	10.3359	0	7.75194	10.3359	5.16796	0	2.58398	5.16796	2.58398	0	0	0	0	2.58398	0
2.58398	0	0	2.58398	2.58398	0	0	0	0	0	0	0	0	0	0	0	0	0	0	0	0	0	0	0	0	0	0	0	0	0	0	0	0	0	0	0	0	0	2.58398	0	0	0	0	0	0	0	0	2.58398	0	0
0	7.75194	0	2.58398	0	0	0	0	0	0	0	0	0	0	0	0	0	0	0	0	0	0	0	2.58398	0	0	0	0	0	0	0	0	0	0	0	0	0	0	0	0	0	0	0	0	0	0	0	0	2.58398	2.58398
0	2.58398	2.58398	0	0	2.58398	0	0	0	0	2.58398	0	0	0	2.58398	0	0	2.58398	0	0	0	0	0	2.58398	5.16796	2.58398	0	2.58398	2.58398	2.58398	0	2.58398	0	0	2.58398	0	2.58398	2.58398	0	7.75194	5.16796	2.58398	0	5.16796	0	2.58398	7.75194	0	2.58398	5.16796
5.16796	0	7.75194	5.16796	0	7.75194	7.75194	2.58398	2.58398	2.58398	0	0	0	0	0	2.58398	0	0	0	0	0	0	0	0	5.16796	0	0	2.58398	0	0	0	0	2.58398	7.75194	0	10.3359	7.75194	7.75194	0	12.9199	0	2.58398	0	0	0	0	0	2.58398	0	0
0	2.58398	2.58398	0	2.58398	0	2.58398	0	7.75194	5.16796	2.58398	0	5.16796	2.58398	0	0	0	0	0	0	5.16796	0	7.75194	0	0	2.58398	0	0	5.16796	0	7.75194	2.58398	0	2.58398	2.58398	5.16796	5.16796	10.3359	2.58398	5.16796	5.16796	7.75194	0	0	5.16796	5.16796	7.75194	2.58398	0	0
7.75194	0	5.16796	0	5.16796	2.58398	0	0	0	2.58398	2.58398	2.58398	0	2.58398	5.16796	5.16796	5.16796	2.58398	0	5.16796	5.16796	5.16796	12.9199	2.58398	0	12.9199	2.58398	2.58398	5.16796	2.58398	2.58398	0	0	2.58398	0	2.58398	0	5.16796	0	0	5.16796	0	2.58398	0	2.58398	2.58398	0	0	2.58398	2.58398
0	0	0	0	5.16796	5.16796	5.16796	2.58398	5.16796	10.3359	2.58398	0	7.75194	7.75194	0	2.58398	10.3359	5.16796	2.58398	5.16796	7.75194	2.58398	0	5.16796	7.75194	5.16796	10.3359	0	2.58398	5.16796	0	2.58398	7.75194	7.75194	0	5.16796	2.58398	2.58398	0	0	0	0	0	0	0	0	2.58398	2.58398	0	0
2.58398	2.58398	0	0	7.75194	2.58398	5.16796	10.3359	2.58398	7.75194	0	5.16796	0	2.58398	2.58398	0	0	5.16796	0	2.58398	2.58398	2.58398	2.58398	15.5039	7.75194	2.58398	5.16796	5.16796	12.9199	15.5039	10.3359	7.75194	2.58398	2.58398	2.58398	2.58398	7.75194	7.75194	0	5.16796	12.9199	7.75194	2.58398	10.3359	7.75194	2.58398	10.3359	2.58398	10.3359	2.58398
2.58398	0	2.58398	7.75194	5.16796	2.58398	5.16796	2.58398	5.16796	5.16796	7.75194	2.58398	0	2.58398	2.58398	7.75194	5.16796	2.58398	0	7.75194	0	5.16796	0	2.58398	0	2.58398	0	0	0	0	2.58398	7.75194	2.58398	0	0	5.16796	5.16796	5.16796	12.9199	12.9199	5.16796	0	5.16796	0	2.58398	2.58398	5.16796	0	0	0
0	0	0	0	0	0	2.58398	2.58398	2.58398	0	0	7.75194	7.75194	0	0	5.16796	7.75194	2.58398	2.58398	0	5.16796	0	0	2.58398	5.16796	0	5.16796	2.58398	5.16796	7.75194	5.16796	7.75194	7.75194	5.16796	7.75194	10.3359	12.9199	5.16796	0	2.58398	5.16796	0	0	5.16796	0	7.75194	5.16796	0	2.58398	0
0	0	0	0	0	0	0	0	2.58398	2.58398	2.58398	5.16796	0	0	2.58398	2.58398	0	0	0	0	2.58398	0	5.16796	0	2.58398	0	7.75194	0	0	0	0	2.58398	2.58398	0	2.58398	5.16796	2.58398	5.16796	0	2.58398	5.16796	5.16796	10.3359	5.16796	15.5039	10.3359	2.58398	10.3359	10.3359	10.3359
0	5.16796	0	2.58398	0	0	2.58398	0	2.58398	5.16796	5.16796	2.58398	0	0	2.58398	5.16796	0	5.16796	2.58398	2.58398	7.75194	2.58398	10.3359	7.75194	12.9199	10.3359	12.9199	5.16796	5.16796	2.58398	2.58398	0	2.58398	2.58398	2.58398	0	0	0	5.16796	0	7.75194	0	5.16796	0	2.58398	7.75194	7.75194	5.16796	5.16796	10.3359
5.16796	5.16796	10.3359	2.58398	10.3359	5.16796	2.58398	7.75194	5.16796	5.16796	5.16796	2.58398	0	0	2.58398	0	7.75194	2.58398	2.58398	2.58398	2.58398	5.16796	7.75194	10.3359	2.58398	5.16796	2.58398	10.3359	5.16796	7.75194	7.75194	7.75194	10.3359	12.9199	2.58398	0	2.58398	7.75194	5.16796	0	2.58398	2.58398	0	0	2.58398	2.58398	2.58398	10.3359	2.58398	12.9199
2.58398	0	0	0	0	0	2.58398	0	2.58398	7.75194	10.3359	0	5.16796	2.58398	10.3359	7.75194	2.58398	10.3359	2.58398	12.9199	5.16796	5.16796	2.58398	5.16796	2.58398	7.75194	2.58398	5.16796	7.75194	5.16796	12.9199	5.16796	5.16796	2.58398	5.16796	7.75194	7.75194	10.3359	5.16796	10.3359	2.58398	5.16796	7.75194	2.58398	0	5.16796	2.58398	2.58398	0	5.16796
0	5.16796	2.58398	2.58398	5.16796	2.58398	0	0	0	0	0	5.16796	2.58398	5.16796	0	5.16796	7.75194	0	5.16796	2.58398	2.58398	7.75194	5.16796	2.58398	2.58398	10.3359	10.3359	7.75194	12.9199	15.5039	15.5039	7.75194	25.8398	5.16796	2.58398	18.0879	18.0879	7.75194	7.75194	18.0879	2.58398	10.3359	10.3359	7.75194	7.75194	2.58398	2.58398	5.16796	7.75194	5.16796
0	2.58398	2.58398	0	2.58398	0	0	2.58398	2.58398	2.58398	2.58398	5.16796	5.16796	7.75194	10.3359	2.58398	0	12.9199	5.16796	0	5.16796	10.3359	7.75194	5.16796	10.3359	2.58398	2.58398	7.75194	5.16796	2.58398	7.75194	12.9199	7.75194	2.58398	5.16796	7.75194	15.5039	12.9199	23.2558	2.58398	5.16796	0	5.16796	0	2.58398	0	2.58398	2.58398	2.58398	2.58398
2.58398	2.58398	7.75194	2.58398	5.16796	7.75194	5.16796	0	0	2.58398	0	0	0	2.58398	0	0	0	0	10.3359	0	0	2.58398	0	0	0	0	5.16796	12.9199	10.3359	10.3359	7.75194	5.16796	7.75194	7.75194	5.16796	2.58398	5.16796	10.3359	0	5.16796	10.3359	7.75194	12.9199	18.0879	5.16796	7.75194	7.75194	7.75194	7.75194	15.5039
0	0	0	0	2.58398	5.16796	0	0	2.58398	0	0	2.58398	5.16796	2.58398	2.58398	2.58398	2.58398	0	0	0	0	2.58398	2.58398	2.58398	0	0	7.75194	2.58398	0	2.58398	5.16796	12.9199	12.9199	12.9199	18.0879	15.5039	10.3359	2.58398	7.75194	0	2.58398	0	0	2.58398	0	2.58398	5.16796	2.58398	7.75194	2.58398
0	5.16796	0	5.16796	0	0	0	0	5.16796	2.58398	5.16796	2.58398	0	5.16796	2.58398	2.58398	0	5.16796	2.58398	2.58398	0	0	0	0	2.58398	0	2.58398	2.58398	2.58398	0	7.75194	5.16796	2.58398	0	2.58398	2.58398	2.58398	0	12.9199	2.58398	2.58398	7.75194	2.58398	2.58398	5.16796	5.16796	0	5.16796	5.16796	7.75194
2.58398	5.16796	0	5.16796	0	2.58398	2.58398	0	2.58398	2.58398	7.75194	0	5.16796	10.3359	5.16796	2.58398	5.16796	2.58398	0	2.58398	10.3359	0	0	0	2.58398	10.3359	2.58398	10.3359	5.16796	0	15.5039	5.16796	0	5.16796	5.16796	5.16796	5.16796	5.16796	0	5.16796	7.75194	2.58398	0	12.9199	5.16796	5.16796	2.58398	0	5.16796	5.16796
2.58398	0	0	0	0	0	0	0	2.58398	2.58398	0	0	0	0	2.58398	0	2.58398	7.75194	0	5.16796	5.16796	5.16796	2.58398	0	2.58398	10.3359	7.75194	10.3359	7.75194	5.16796	2.58398	12.9199	2.58398	0	0	0	5.16796	5.16796	0	5.16796	7.75194	10.3359	15.5039	7.75194	10.3359	2.58398	5.16796	12.9199	5.16796	2.58398
0	0	2.58398	0	0	0	0	2.58398	0	2.58398	0	0	0	2.58398	2.58398	0	2.58398	0	2.58398	0	5.16796	2.58398	2.58398	10.3359	5.16796	2.58398	2.58398	0	0	2.58398	2.58398	0	2.58398	5.16796	7.75194	2.58398	2.58398	0	15.5039	7.75194	0	7.75194	10.3359	10.3359	7.75194	12.9199	12.9199	15.5039	7.75194	0
2.58398	0	2.58398	0	0	0	0	5.16796	0	0	0	2.58398	0	2.58398	2.58398	2.58398	7.75194	5.16796	2.58398	0	2.58398	2.58398	2.58398	0	2.58398	0	0	5.16796	2.58398	2.58398	7.75194	2.58398	0	0	0	0	5.16796	5.16796	0	5.16796	5.16796	2.58398	5.16796	10.3359	5.16796	2.58398	5.16796	10.3359	5.16796	0
0	0	2.58398	0	0	5.16796	2.58398	12.9199	10.3359	7.75194	0	5.16796	12.9199	0	2.58398	7.75194	2.58398	2.58398	5.16796	5.16796	5.16796	2.58398	2.58398	2.58398	0	0	5.16796	0	0	7.75194	10.3359	2.58398	5.16796	5.16796	0	10.3359	5.16796	5.16796	5.16796	2.58398	0	2.58398	5.16796	12.9199	0	7.75194	0	5.16796	5.16796	2.58398
2.58398	2.58398	2.58398	5.16796	5.16796	0	0	2.58398	5.16796	0	0	2.58398	0	2.58398	2.58398	5.16796	0	5.16796	5.16796	2.58398	7.75194	10.3359	12.9199	10.3359	18.0879	7.75194	7.75194	2.58398	7.75194	0	10.3359	0	2.58398	2.58398	7.75194	0	5.16796	7.75194	5.16796	7.75194	10.3359	2.58398	2.58398	5.16796	5.16796	2.58398	5.16796	0	0	5.16796
5.16796	5.16796	10.3359	7.75194	2.58398	5.16796	2.58398	2.58398	5.16796	2.58398	12.9199	12.9199	7.75194	5.16796	7.75194	15.5039	7.75194	0	7.75194	7.75194	12.9199	2.58398	5.16796	5.16796	12.9199	7.75194	10.3359	15.5039	5.16796	5.16796	2.58398	2.58398	2.58398	10.3359	2.58398	7.75194	10.3359	2.58398	2.58398	5.16796	2.58398	2.58398	2.58398	2.58398	5.16796	0	2.58398	7.75194	7.75194	2.58398
7.75194	5.16796	2.58398	5.16796	5.16796	12.9199	2.58398	5.16796	7.75194	2.58398	0	2.58398	0	0	0	5.16796	0	2.58398	7.75194	2.58398	2.58398	5.16796	10.3359	5.16796	10.3359	7.75194	2.58398	2.58398	10.3359	5.16796	10.3359	7.75194	7.75194	5.16796	2.58398	7.75194	5.16796	2.58398	0	5.16796	0	5.16796	2.58398	2.58398	5.16796	0	7.75194	5.16796	5.16796	5.16796
2.58398	5.16796	0	0	0	2.58398	5.16796	0	0	5.16796	0	2.58398	0	2.58398	2.58398	5.16796	0	2.58398	7.75194	0	5.16796	5.16796	7.75194	5.16796	2.58398	5.16796	5.16796	5.16796	2.58398	7.75194	5.16796	7.75194	10.3359	7.75194	5.16796	7.75194	2.58398	5.16796	5.16796	10.3359	2.58398	7.75194	2.58398	5.16796	5.16796	12.9199	2.58398	15.5039	7.75194	15.5039
0	0	2.58398	0	0	2.58398	0	7.75194	0	0	0	2.58398	5.16796	0	2.58398	2.58398	7.75194	0	10.3359	7.75194	2.58398	5.16796	7.75194	5.16796	12.9199	7.75194	20.6718	12.9199	15.5039	15.5039	2.58398	5.16796	2.58398	2.58398	2.58398	7.75194	12.9199	15.5039	12.9199	7.75194	7.75194	5.16796	7.75194	7.75194	0	0	2.58398	5.16796	2.58398	7.75194
2.58398	2.58398	5.16796	5.16796	2.58398	7.75194	5.16796	2.58398	0	5.16796	2.58398	2.58398	7.75194	5.16796	5.16796	2.58398	2.58398	2.58398	2.58398	2.58398	5.16796	10.3359	18.0879	15.5039	15.5039	2.58398	0	15.5039	5.16796	12.9199	10.3359	10.3359	18.0879	5.16796	12.9199	15.5039	10.3359	12.9199	10.3359	15.5039	10.3359	5.16796	15.5039	10.3359	5.16796	5.16796	10.3359	15.5039	5.16796	10.3359
0	0	2.58398	0	2.58398	0	2.58398	7.75194	5.16796	0	2.58398	5.16796	12.9199	5.16796	15.5039	2.58398	15.5039	10.3359	10.3359	12.9199	0	12.9199	5.16796	7.75194	10.3359	25.8398	2.58398	7.75194	7.75194	10.3359	23.2558	12.9199	7.75194	10.3359	18.0879	12.9199	15.5039	20.6718	23.2558	0	15.5039	15.5039	15.5039	20.6718	7.75194	20.6718	5.16796	7.75194	12.9199	15.5039
0	5.16796	10.3359	5.16796	0	7.75194	2.58398	2.58398	2.58398	5.16796	0	5.16796	10.3359	7.75194	2.58398	0	10.3359	7.75194	2.58398	2.58398	10.3359	15.5039	2.58398	7.75194	2.58398	5.16796	12.9199	12.9199	5.16796	10.3359	15.5039	2.58398	2.58398	10.3359	10.3359	2.58398	2.58398	15.5039	7.75194	10.3359	10.3359	7.75194	7.75194	2.58398	10.3359	2.58398	7.75194	12.9199	20.6718	20.6718
2.58398	5.16796	12.9199	7.75194	7.75194	10.3359	7.75194	5.16796	2.58398	7.75194	2.58398	5.16796	5.16796	0	5.16796	10.3359	7.75194	7.75194	2.58398	5.16796	2.58398	5.16796	7.75194	2.58398	10.3359	7.75194	12.9199	2.58398	7.75194	5.16796	2.58398	7.75194	5.16796	7.75194	2.58398	2.58398	10.3359	2.58398	0	7.75194	18.0879	15.5039	12.9199	10.3359	15.5039	10.3359	25.8398	18.0879	12.9199	5.16796
5.16796	0	2.58398	0	0	0	5.16796	2.58398	5.16796	5.16796	0	2.58398	7.75194	5.16796	2.58398	15.5039	18.0879	10.3359	5.16796	10.3359	12.9199	5.16796	18.0879	15.5039	7.75194	20.6718	15.5039	18.0879	25.8398	15.5039	12.9199	10.3359	18.0879	0	10.3359	12.9199	18.0879	15.5039	15.5039	20.6718	12.9199	5.16796	12.9199	0	10.3359	5.16796	7.75194	7.75194	15.5039	7.75194
0	12.9199	2.58398	0	5.16796	2.58398	2.58398	5.16796	0	2.58398	0	2.58398	0	7.75194	0	7.75194	5.16796	5.16796	5.16796	7.75194	12.9199	10.3359	5.16796	5.16796	2.58398	7.75194	15.5039	2.58398	2.58398	10.3359	18.0879	10.3359	23.2558	10.3359	15.5039	7.75194	15.5039	28.4238	23.2558	20.6718	23.2558	23.2558	15.5039	15.5039	7.75194	12.9199	20.6718	7.75194	10.3359	5.16796
0	2.58398	2.58398	2.58398	2.58398	5.16796	12.9199	7.75194	5.16796	10.3359	7.75194	5.16796	2.58398	2.58398	7.75194	5.16796	2.58398	2.58398	2.58398	10.3359	5.16796	5.16796	12.9199	12.9199	23.2558	15.5039	12.9199	2.58398	7.75194	12.9199	15.5039	5.16796	2.58398	18.0879	18.0879	23.2558	23.2558	15.5039	18.0879	7.75194	2.58398	7.75194	7.75194	5.16796	10.3359	15.5039	7.75194	18.0879	7.75194	5.16796
0	2.58398	2.58398	0	0	2.58398	2.58398	0	0	0	7.75194	7.75194	2.58398	7.75194	2.58398	2.58398	5.16796	5.16796	7.75194	7.75194	5.16796	5.16796	10.3359	12.9199	5.16796	18.0879	5.16796	15.5039	12.9199	23.2558	15.5039	18.0879	10.3359	15.5039	15.5039	10.3359	36.1757	23.2558	10.3359	43.9276	15.5039	10.3359	5.16796	20.6718	18.0879	18.0879	7.75194	5.16796	5.16796	5.16796
5.16796	2.58398	10.3359	12.9199	2.58398	7.75194	5.16796	18.0879	7.75194	7.75194	10.3359	5.16796	2.58398	15.5039	12.9199	5.16796	7.75194	10.3359	12.9199	10.3359	7.75194	20.6718	20.6718	12.9199	2.58398	12.9199	5.16796	10.3359	0	5.16796	10.3359	7.75194	10.3359	5.16796	31.0078	15.5039	12.9199	7.75194	5.16796	5.16796	5.16796	25.8398	10.3359	15.5039	23.2558	28.4238	7.75194	12.9199	18.0879	25.8398
2.58398	7.75194	2.58398	12.9199	7.75194	10.3359	10.3359	12.9199	12.9199	2.58398	5.16796	5.16796	15.5039	5.16796	7.75194	5.16796	0	0	2.58398	2.58398	10.3359	5.16796	10.3359	5.16796	12.9199	5.16796	12.9199	15.5039	10.3359	18.0879	5.16796	18.0879	33.5917	12.9199	12.9199	20.6718	15.5039	36.1757	18.0879	28.4238	15.5039	5.16796	7.75194	12.9199	28.4238	7.75194	15.5039	20.6718	15.5039	28.4238
5.16796	2.58398	5.16796	7.75194	10.3359	7.75194	5.16796	10.3359	5.16796	5.16796	25.8398	10.3359	18.0879	2.58398	15.5039	15.5039	15.5039	10.3359	7.75194	12.9199	15.5039	7.75194	18.0879	2.58398	12.9199	18.0879	15.5039	23.2558	20.6718	15.5039	20.6718	12.9199	23.2558	10.3359	20.6718	36.1757	20.6718	25.8398	15.5039	28.4238	10.3359	18.0879	28.4238	28.4238	20.6718	36.1757	31.0078	38.7597	28.4238	18.0879
12.9199	10.3359	18.0879	12.9199	23.2558	7.75194	7.75194	10.3359	15.5039	12.9199	12.9199	5.16796	2.58398	18.0879	20.6718	2.58398	10.3359	5.16796	2.58398	2.58398	10.3359	5.16796	18.0879	10.3359	15.5039	15.5039	18.0879	15.5039	10.3359	28.4238	33.5917	28.4238	2.58398	28.4238	25.8398	18.0879	28.4238	23.2558	28.4238	23.2558	7.75194	18.0879	31.0078	15.5039	36.1757	18.0879	33.5917	59.4315	28.4238	41.3437
15.5039	15.5039	10.3359	12.9199	18.0879	12.9199	12.9199	25.8398	12.9199	25.8398	12.9199	10.3359	10.3359	20.6718	12.9199	15.5039	10.3359	20.6718	12.9199	10.3359	7.75194	10.3359	10.3359	15.5039	28.4238	25.8398	23.2558	18.0879	20.6718	28.4238	15.5039	10.3359	25.8398	25.8398	15.5039	25.8398	18.0879	25.8398	41.3437	28.4238	23.2558	20.6718	12.9199	23.2558	41.3437	28.4238	31.0078	25.8398	15.5039	23.2558
5.16796	18.0879	10.3359	10.3359	12.9199	10.3359	5.16796	12.9199	7.75194	12.9199	12.9199	10.3359	7.75194	15.5039	2.58398	12.9199	7.75194	10.3359	23.2558	18.0879	5.16796	7.75194	7.75194	20.6718	23.2558	23.2558	23.2558	7.75194	23.2558	33.5917	20.6718	33.5917	20.6718	36.1757	36.1757	33.5917	20.6718	38.7597	25.8398	25.8398	15.5039	31.0078	31.0078	31.0078	18.0879	33.5917	20.6718	23.2558	23.2558	36.1757
7.75194	15.5039	5.16796	12.9199	5.16796	31.0078	12.9199	18.0879	23.2558	15.5039	20.6718	7.75194	10.3359	12.9199	12.9199	25.8398	12.9199	23.2558	10.3359	18.0879	20.6718	31.0078	23.2558	12.9199	20.6718	7.75194	12.9199	15.5039	25.8398	15.5039	15.5039	18.0879	33.5917	25.8398	12.9199	23.2558	18.0879	18.0879	20.6718	25.8398	20.6718	12.9199	25.8398	33.5917	46.5116	28.4238	36.1757	18.0879	18.0879	38.7597
5.16796	12.9199	12.9199	28.4238	12.9199	15.5039	10.3359	2.58398	10.3359	18.0879	15.5039	12.9199	25.8398	10.3359	12.9199	23.2558	12.9199	12.9199	18.0879	10.3359	15.5039	10.3359	7.75194	15.5039	5.16796	5.16796	0	12.9199	15.5039	5.16796	12.9199	15.5039	28.4238	25.8398	25.8398	18.0879	15.5039	18.0879	25.8398	23.2558	25.8398	18.0879	18.0879	20.6718	12.9199	23.2558	36.1757	10.3359	23.2558	10.3359
18.0879	7.75194	7.75194	7.75194	10.3359	7.75194	18.0879	12.9199	7.75194	2.58398	15.5039	7.75194	12.9199	15.5039	7.75194	15.5039	10.3359	12.9199	31.0078	23.2558	18.0879	10.3359	28.4238	20.6718	28.4238	7.75194	7.75194	7.75194	20.6718	23.2558	10.3359	18.0879	20.6718	20.6718	20.6718	18.0879	7.75194	18.0879	38.7597	41.3437	15.5039	31.0078	15.5039	43.9276	31.0078	28.4238	18.0879	31.0078	12.9199	20.6718
12.9199	15.5039	15.5039	7.75194	10.3359	15.5039	0	18.0879	5.16796	18.0879	12.9199	5.16796	2.58398	7.75194	12.9199	5.16796	12.9199	12.9199	12.9199	5.16796	18.0879	12.9199	10.3359	10.3359	20.6718	28.4238	10.3359	10.3359	28.4238	20.6718	18.0879	23.2558	28.4238	38.7597	36.1757	33.5917	25.8398	23.2558	46.5116	38.7597	36.1757	41.3437	23.2558	23.2558	43.9276	25.8398	36.1757	33.5917	41.3437	28.4238
23.2558	18.0879	10.3359	7.75194	15.5039	12.9199	15.5039	15.5039	25.8398	23.2558	23.2558	25.8398	15.5039	15.5039	23.2558	38.7597	18.0879	12.9199	12.9199	23.2558	28.4238	15.5039	15.5039	28.4238	15.5039	23.2558	10.3359	10.3359	5.16796	18.0879	31.0078	7.75194	10.3359	15.5039	15.5039	12.9199	23.2558	28.4238	33.5917	23.2558	15.5039	18.0879	36.1757	38.7597	33.5917	41.3437	33.5917	43.9276	67.1835	15.5039
20.6718	12.9199	12.9199	12.9199	23.2558	18.0879	7.75194	23.2558	31.0078	25.8398	38.7597	15.5039	20.6718	25.8398	43.9276	20.6718	20.6718	23.2558	31.0078	33.5917	20.6718	25.8398	20.6718	33.5917	20.6718	25.8398	23.2558	12.9199	20.6718	12.9199	25.8398	15.5039	15.5039	18.0879	23.2558	18.0879	20.6718	18.0879	18.0879	15.5039	5.16796	28.4238	31.0078	46.5116	10.3359	36.1757	36.1757	51.6796	25.8398	54.2636
20.6718	5.16796	12.9199	12.9199	20.6718	12.9199	20.6718	28.4238	5.16796	31.0078	23.2558	25.8398	15.5039	7.75194	25.8398	25.8398	31.0078	36.1757	15.5039	12.9199	25.8398	28.4238	20.6718	28.4238	15.5039	18.0879	15.5039	25.8398	20.6718	31.0078	18.0879	28.4238	28.4238	12.9199	28.4238	36.1757	28.4238	36.1757	38.7597	46.5116	41.3437	62.0155	54.2636	28.4238	54.2636	43.9276	51.6796	31.0078	46.5116	46.5116
23.2558	18.0879	18.0879	20.6718	20.6718	10.3359	7.75194	25.8398	10.3359	20.6718	28.4238	12.9199	15.5039	20.6718	31.0078	20.6718	43.9276	18.0879	36.1757	20.6718	25.8398	33.5917	28.4238	28.4238	25.8398	31.0078	31.0078	18.0879	20.6718	36.1757	33.5917	36.1757	20.6718	41.3437	80.1034	38.7597	51.6796	64.5995	54.2636	41.3437	23.2558	23.2558	20.6718	25.8398	18.0879	33.5917	33.5917	33.5917	54.2636	23.2558
31.0078	31.0078	12.9199	18.0879	23.2558	36.1757	12.9199	23.2558	28.4238	41.3437	15.5039	49.0956	43.9276	38.7597	31.0078	51.6796	33.5917	28.4238	38.7597	25.8398	51.6796	38.7597	10.3359	18.0879	25.8398	15.5039	23.2558	20.6718	25.8398	18.0879	18.0879	18.0879	25.8398	23.2558	12.9199	23.2558	23.2558	15.5039	25.8398	31.0078	46.5116	41.3437	28.4238	54.2636	23.2558	18.0879	41.3437	36.1757	25.8398	23.2558
23.2558	25.8398	12.9199	28.4238	38.7597	23.2558	33.5917	25.8398	33.5917	46.5116	38.7597	38.7597	20.6718	38.7597	33.5917	33.5917	51.6796	51.6796	25.8398	33.5917	23.2558	28.4238	23.2558	20.6718	36.1757	15.5039	36.1757	31.0078	20.6718	12.9199	38.7597	18.0879	15.5039	25.8398	28.4238	15.5039	15.5039	12.9199	20.6718	15.5039	25.8398	12.9199	38.7597	46.5116	23.2558	33.5917	25.8398	33.5917	28.4238	18.0879
20.6718	25.8398	23.2558	25.8398	25.8398	20.6718	36.1757	12.9199	15.5039	20.6718	25.8398	23.2558	31.0078	33.5917	43.9276	28.4238	20.6718	23.2558	25.8398	23.2558	31.0078	25.8398	25.8398	41.3437	33.5917	49.0956	23.2558	28.4238	28.4238	38.7597	15.5039	25.8398	25.8398	15.5039	15.5039	28.4238	25.8398	20.6718	18.0879	12.9199	12.9199	33.5917	12.9199	28.4238	28.4238	31.0078	54.2636	25.8398	31.0078	23.2558
23.2558	20.6718	33.5917	23.2558	12.9199	28.4238	18.0879	28.4238	20.6718	12.9199	12.9199	23.2558	12.9199	12.9199	18.0879	15.5039	23.2558	20.6718	38.7597	23.2558	31.0078	33.5917	28.4238	33.5917	20.6718	49.0956	36.1757	72.3514	46.5116	49.0956	33.5917	31.0078	41.3437	25.8398	15.5039	20.6718	28.4238	38.7597	23.2558	41.3437	28.4238	28.4238	25.8398	15.5039	23.2558	5.16796	28.4238	20.6718	7.75194	15.5039
15.5039	31.0078	23.2558	28.4238	18.0879	18.0879	25.8398	12.9199	18.0879	18.0879	18.0879	18.0879	25.8398	12.9199	46.5116	7.75194	12.9199	38.7597	25.8398	20.6718	33.5917	38.7597	33.5917	54.2636	43.9276	31.0078	33.5917	46.5116	31.0078	80.1034	43.9276	18.0879	36.1757	41.3437	23.2558	28.4238	33.5917	36.1757	41.3437	28.4238	28.4238	23.2558	31.0078	41.3437	25.8398	28.4238	41.3437	36.1757	33.5917	43.9276
23.2558	51.6796	38.7597	25.8398	31.0078	38.7597	20.6718	36.1757	31.0078	31.0078	36.1757	41.3437	41.3437	25.8398	23.2558	43.9276	59.4315	54.2636	62.0155	41.3437	51.6796	51.6796	28.4238	20.6718	41.3437	33.5917	31.0078	49.0956	18.0879	23.2558	54.2636	69.7674	56.8475	31.0078	36.1757	28.4238	12.9199	15.5039	56.8475	28.4238	31.0078	33.5917	28.4238	38.7597	18.0879	25.8398	41.3437	41.3437	51.6796	54.2636
33.5917	31.0078	33.5917	28.4238	33.5917	38.7597	28.4238	31.0078	18.0879	23.2558	15.5039	38.7597	33.5917	33.5917	38.7597	28.4238	41.3437	38.7597	33.5917	31.0078	25.8398	23.2558	28.4238	28.4238	18.0879	38.7597	33.5917	46.5116	31.0078	36.1757	59.4315	41.3437	31.0078	67.1835	56.8475	28.4238	36.1757	20.6718	31.0078	25.8398	18.0879	15.5039	5.16796	38.7597	18.0879	31.0078	33.5917	36.1757	25.8398	56.8475
36.1757	33.5917	49.0956	23.2558	46.5116	41.3437	28.4238	31.0078	38.7597	33.5917	54.2636	54.2636	36.1757	46.5116	49.0956	49.0956	56.8475	49.0956	59.4315	41.3437	25.8398	41.3437	43.9276	51.6796	28.4238	51.6796	20.6718	20.6718	31.0078	33.5917	20.6718	25.8398	15.5039	20.6718	15.5039	12.9199	15.5039	28.4238	46.5116	28.4238	33.5917	38.7597	28.4238	31.0078	41.3437	41.3437	38.7597	31.0078	54.2636	46.5116
28.4238	23.2558	20.6718	12.9199	31.0078	38.7597	38.7597	28.4238	25.8398	31.0078	43.9276	43.9276	51.6796	33.5917	28.4238	33.5917	49.0956	41.3437	23.2558	51.6796	43.9276	36.1757	38.7597	28.4238	31.0078	43.9276	20.6718	18.0879	33.5917	33.5917	25.8398	25.8398	43.9276	18.0879	25.8398	31.0078	38.7597	38.7597	25.8398	20.6718	36.1757	43.9276	28.4238	20.6718	36.1757	25.8398	38.7597	31.0078	38.7597	41.3437
31.0078	31.0078	56.8475	28.4238	43.9276	31.0078	51.6796	31.0078	43.9276	36.1757	36.1757	51.6796	25.8398	46.5116	51.6796	54.2636	46.5116	49.0956	59.4315	41.3437	49.0956	36.1757	46.5116	41.3437	25.8398	38.7597	43.9276	33.5917	36.1757	23.2558	41.3437	43.9276	31.0078	15.5039	23.2558	38.7597	25.8398	43.9276	31.0078	36.1757	49.0956	38.7597	36.1757	31.0078	56.8475	59.4315	33.5917	46.5116	43.9276	38.7597
28.4238	33.5917	31.0078	25.8398	36.1757	49.0956	46.5116	25.8398	25.8398	33.5917	49.0956	41.3437	33.5917	51.6796	46.5116	28.4238	25.8398	18.0879	31.0078	23.2558	23.2558	28.4238	38.7597	28.4238	46.5116	28.4238	33.5917	36.1757	33.5917	20.6718	43.9276	56.8475	43.9276	56.8475	59.4315	46.5116	36.1757	49.0956	46.5116	43.9276	28.4238	46.5116	28.4238	28.4238	28.4238	31.0078	43.9276	49.0956	36.1757	36.1757
23.2558	28.4238	15.5039	20.6718	18.0879	25.8398	25.8398	12.9199	23.2558	41.3437	18.0879	7.75194	12.9199	28.4238	33.5917	23.2558	15.5039	28.4238	28.4238	23.2558	28.4238	33.5917	20.6718	20.6718	33.5917	38.7597	25.8398	43.9276	36.1757	25.8398	18.0879	54.2636	36.1757	38.7597	23.2558	49.0956	46.5116	51.6796	54.2636	51.6796	36.1757	46.5116	72.3514	67.1835	72.3514	46.5116	62.0155	41.3437	49.0956	31.0078
23.2558	15.5039	23.2558	18.0879	31.0078	33.5917	46.5116	31.0078	46.5116	20.6718	25.8398	43.9276	51.6796	25.8398	31.0078	23.2558	28.4238	49.0956	36.1757	23.2558	49.0956	43.9276	36.1757	33.5917	36.1757	59.4315	33.5917	43.9276	43.9276	43.9276	36.1757	23.2558	41.3437	54.2636	59.4315	64.5995	67.1835	49.0956	54.2636	62.0155	56.8475	54.2636	64.5995	56.8475	62.0155	56.8475	77.5194	74.9354	95.6072	72.3514
25.8398	51.6796	20.6718	31.0078	33.5917	25.8398	25.8398	10.3359	38.7597	18.0879	43.9276	25.8398	33.5917	33.5917	49.0956	28.4238	46.5116	38.7597	43.9276	12.9199	36.1757	25.8398	31.0078	54.2636	46.5116	64.5995	67.1835	62.0155	46.5116	56.8475	72.3514	85.2713	67.1835	77.5194	59.4315	87.8553	69.7674	54.2636	54.2636	64.5995	36.1757	46.5116	43.9276	49.0956	51.6796	54.2636	67.1835	72.3514	46.5116	54.2636
43.9276	28.4238	46.5116	49.0956	43.9276	20.6718	31.0078	31.0078	54.2636	41.3437	25.8398	31.0078	36.1757	28.4238	41.3437	25.8398	54.2636	51.6796	41.3437	31.0078	38.7597	33.5917	25.8398	51.6796	36.1757	38.7597	49.0956	59.4315	62.0155	64.5995	59.4315	62.0155	43.9276	38.7597	46.5116	46.5116	54.2636	56.8475	31.0078	56.8475	54.2636	28.4238	43.9276	31.0078	43.9276	41.3437	31.0078	46.5116	38.7597	56.8475
36.1757	12.9199	25.8398	20.6718	33.5917	33.5917	41.3437	51.6796	25.8398	28.4238	31.0078	31.0078	41.3437	23.2558	20.6718	20.6718	33.5917	25.8398	20.6718	38.7597	25.8398	38.7597	31.0078	28.4238	51.6796	43.9276	41.3437	59.4315	43.9276	56.8475	46.5116	51.6796	41.3437	38.7597	46.5116	67.1835	74.9354	56.8475	46.5116	41.3437	28.4238	56.8475	31.0078	51.6796	31.0078	36.1757	62.0155	64.5995	49.0956	36.1757
49.0956	33.5917	38.7597	28.4238	51.6796	33.5917	33.5917	43.9276	31.0078	25.8398	41.3437	28.4238	31.0078	25.8398	36.1757	51.6796	41.3437	36.1757	33.5917	23.2558	41.3437	43.9276	36.1757	38.7597	31.0078	46.5116	25.8398	43.9276	36.1757	41.3437	33.5917	43.9276	31.0078	33.5917	41.3437	28.4238	56.8475	43.9276	62.0155	74.9354	56.8475	72.3514	36.1757	38.7597	43.9276	46.5116	46.5116	43.9276	38.7597	56.8475
41.3437	54.2636	18.0879	36.1757	36.1757	56.8475	54.2636	31.0078	51.6796	54.2636	25.8398	41.3437	43.9276	41.3437	33.5917	25.8398	38.7597	36.1757	36.1757	36.1757	23.2558	38.7597	56.8475	18.0879	41.3437	23.2558	38.7597	28.4238	62.0155	59.4315	36.1757	28.4238	62.0155	25.8398	67.1835	62.0155	51.6796	59.4315	56.8475	38.7597	41.3437	31.0078	28.4238	33.5917	18.0879	33.5917	12.9199	23.2558	23.2558	28.4238
49.0956	51.6796	62.0155	43.9276	62.0155	31.0078	51.6796	31.0078	28.4238	38.7597	38.7597	25.8398	46.5116	41.3437	46.5116	43.9276	23.2558	62.0155	51.6796	51.6796	49.0956	38.7597	54.2636	36.1757	28.4238	36.1757	51.6796	36.1757	36.1757	56.8475	23.2558	33.5917	25.8398	46.5116	23.2558	54.2636	56.8475	41.3437	46.5116	28.4238	51.6796	36.1757	38.7597	38.7597	31.0078	28.4238	20.6718	38.7597	41.3437	41.3437
31.0078	25.8398	54.2636	28.4238	46.5116	33.5917	41.3437	23.2558	38.7597	33.5917	31.0078	38.7597	25.8398	31.0078	43.9276	33.5917	38.7597	25.8398	28.4238	62.0155	43.9276	49.0956	59.4315	25.8398	31.0078	51.6796	59.4315	67.1835	74.9354	46.5116	56.8475	51.6796	59.4315	59.4315	43.9276	41.3437	46.5116	20.6718	28.4238	69.7674	31.0078	38.7597	41.3437	46.5116	54.2636	33.5917	59.4315	51.6796	49.0956	51.6796
25.8398	36.1757	41.3437	33.5917	36.1757	20.6718	41.3437	28.4238	23.2558	33.5917	33.5917	31.0078	43.9276	36.1757	33.5917	36.1757	49.0956	46.5116	62.0155	46.5116	31.0078	54.2636	38.7597	59.4315	46.5116	33.5917	38.7597	33.5917	20.6718	41.3437	31.0078	20.6718	46.5116	49.0956	23.2558	31.0078	36.1757	64.5995	46.5116	36.1757	51.6796	49.0956	38.7597	54.2636	33.5917	74.9354	43.9276	25.8398	43.9276	46.5116
36.1757	51.6796	33.5917	46.5116	25.8398	46.5116	54.2636	43.9276	49.0956	49.0956	33.5917	38.7597	62.0155	43.9276	38.7597	56.8475	51.6796	41.3437	54.2636	54.2636	64.5995	64.5995	62.0155	31.0078	43.9276	54.2636	41.3437	64.5995	85.2713	72.3514	80.1034	56.8475	51.6796	56.8475	51.6796	77.5194	38.7597	56.8475	38.7597	59.4315	54.2636	23.2558	41.3437	51.6796	49.0956	38.7597	64.5995	46.5116	38.7597	54.2636
49.0956	28.4238	56.8475	31.0078	38.7597	43.9276	54.2636	46.5116	64.5995	38.7597	49.0956	51.6796	51.6796	74.9354	62.0155	56.8475	49.0956	33.5917	31.0078	20.6718	33.5917	41.3437	20.6718	31.0078	51.6796	38.7597	36.1757	43.9276	28.4238	59.4315	33.5917	41.3437	51.6796	67.1835	67.1835	51.6796	43.9276	56.8475	41.3437	33.5917	59.4315	36.1757	49.0956	59.4315	31.0078	43.9276	33.5917	31.0078	46.5116	59.4315
25.8398	51.6796	33.5917	49.0956	28.4238	18.0879	33.5917	51.6796	38.7597	41.3437	28.4238	36.1757	51.6796	59.4315	43.9276	25.8398	36.1757	46.5116	49.0956	41.3437	41.3437	33.5917	31.0078	56.8475	64.5995	41.3437	43.9276	31.0078	49.0956	31.0078	62.0155	51.6796	51.6796	62.0155	62.0155	54.2636	72.3514	59.4315	64.5995	82.6873	49.0956	51.6796	56.8475	59.4315	64.5995	51.6796	46.5116	38.7597	51.6796	36.1757
36.1757	46.5116	36.1757	49.0956	49.0956	23.2558	41.3437	28.4238	33.5917	33.5917	51.6796	23.2558	59.4315	36.1757	38.7597	41.3437	54.2636	36.1757	41.3437	38.7597	36.1757	56.8475	54.2636	64.5995	43.9276	62.0155	51.6796	56.8475	28.4238	56.8475	67.1835	69.7674	41.3437	64.5995	56.8475	41.3437	41.3437	59.4315	56.8475	59.4315	46.5116	49.0956	36.1757	56.8475	33.5917	28.4238	25.8398	18.0879	36.1757	49.0956
41.3437	28.4238	25.8398	25.8398	43.9276	54.2636	41.3437	25.8398	56.8475	36.1757	33.5917	33.5917	43.9276	46.5116	23.2558	18.0879	33.5917	54.2636	33.5917	51.6796	49.0956	62.0155	49.0956	69.7674	56.8475	59.4315	67.1835	51.6796	56.8475	43.9276	43.9276	62.0155	64.5995	62.0155	62.0155	51.6796	67.1835	64.5995	69.7674	38.7597	51.6796	43.9276	41.3437	46.5116	54.2636	23.2558	28.4238	51.6796	28.4238	31.0078
49.0956	43.9276	36.1757	36.1757	38.7597	54.2636	51.6796	54.2636	43.9276	41.3437	43.9276	51.6796	51.6796	41.3437	36.1757	46.5116	59.4315	36.1757	33.5917	67.1835	41.3437	51.6796	36.1757	49.0956	31.0078	54.2636	59.4315	64.5995	54.2636	56.8475	62.0155	69.7674	41.3437	31.0078	15.5039	25.8398	23.2558	56.8475	31.0078	51.6796	59.4315	77.5194	49.0956	33.5917	25.8398	41.3437	49.0956	36.1757	25.8398	28.4238
38.7597	67.1835	82.6873	41.3437	77.5194	28.4238	54.2636	49.0956	49.0956	49.0956	56.8475	54.2636	33.5917	49.0956	31.0078	25.8398	46.5116	41.3437	36.1757	49.0956	41.3437	59.4315	49.0956	54.2636	38.7597	56.8475	43.9276	64.5995	56.8475	54.2636	72.3514	41.3437	59.4315	54.2636	51.6796	62.0155	49.0956	62.0155	51.6796	38.7597	64.5995	43.9276	56.8475	33.5917	64.5995	64.5995	28.4238	38.7597	49.0956	33.5917
64.5995	36.1757	59.4315	20.6718	41.3437	51.6796	46.5116	43.9276	31.0078	43.9276	36.1757	33.5917	38.7597	31.0078	28.4238	41.3437	20.6718	46.5116	36.1757	56.8475	77.5194	67.1835	46.5116	62.0155	56.8475	77.5194	54.2636	43.9276	59.4315	54.2636	38.7597	41.3437	25.8398	28.4238	33.5917	36.1757	43.9276	43.9276	49.0956	31.0078	62.0155	38.7597	46.5116	46.5116	43.9276	49.0956	41.3437	54.2636	41.3437	46.5116
49.0956	46.5116	36.1757	49.0956	33.5917	31.0078	46.5116	28.4238	59.4315	33.5917	31.0078	31.0078	43.9276	25.8398	43.9276	36.1757	31.0078	31.0078	51.6796	43.9276	36.1757	33.5917	43.9276	28.4238	51.6796	38.7597	25.8398	51.6796	31.0078	31.0078	33.5917	51.6796	33.5917	28.4238	41.3437	51.6796	56.8475	38.7597	49.0956	56.8475	46.5116	38.7597	38.7597	36.1757	36.1757	31.0078	41.3437	25.8398	43.9276	38.7597
41.3437	49.0956	41.3437	41.3437	59.4315	46.5116	41.3437	54.2636	49.0956	31.0078	33.5917	59.4315	46.5116	28.4238	28.4238	31.0078	31.0078	41.3437	38.7597	46.5116	46.5116	33.5917	33.5917	20.6718	33.5917	67.1835	25.8398	36.1757	46.5116	67.1835	33.5917	33.5917	43.9276	54.2636	49.0956	49.0956	54.2636	62.0155	62.0155	36.1757	54.2636	38.7597	28.4238	59.4315	38.7597	38.7597	64.5995	36.1757	43.9276	46.5116
49.0956	54.2636	56.8475	43.9276	41.3437	33.5917	43.9276	59.4315	36.1757	25.8398	36.1757	23.2558	43.9276	41.3437	43.9276	51.6796	31.0078	54.2636	51.6796	51.6796	46.5116	51.6796	31.0078	51.6796	38.7597	38.7597	31.0078	25.8398	38.7597	31.0078	36.1757	38.7597	23.2558	28.4238	56.8475	28.4238	56.8475	49.0956	54.2636	25.8398	43.9276	46.5116	49.0956	54.2636	38.7597	51.6796	43.9276	67.1835	51.6796	59.4315
64.5995	25.8398	31.0078	49.0956	20.6718	41.3437	51.6796	33.5917	33.5917	46.5116	51.6796	46.5116	43.9276	31.0078	46.5116	49.0956	51.6796	31.0078	41.3437	33.5917	67.1835	31.0078	38.7597	36.1757	18.0879	33.5917	15.5039	51.6796	28.4238	36.1757	43.9276	43.9276	59.4315	36.1757	38.7597	38.7597	51.6796	54.2636	31.0078	54.2636	36.1757	33.5917	25.8398	31.0078	33.5917	23.2558	54.2636	46.5116	43.9276	54.2636
33.5917	49.0956	51.6796	46.5116	41.3437	31.0078	33.5917	28.4238	36.1757	46.5116	54.2636	51.6796	31.0078	54.2636	38.7597	46.5116	36.1757	28.4238	43.9276	31.0078	36.1757	20.6718	25.8398	25.8398	25.8398	54.2636	46.5116	36.1757	43.9276	36.1757	54.2636	74.9354	72.3514	51.6796	41.3437	69.7674	51.6796	31.0078	49.0956	67.1835	33.5917	33.5917	38.7597	43.9276	36.1757	33.5917	43.9276	43.9276	36.1757	31.0078
23.2558	31.0078	38.7597	38.7597	33.5917	28.4238	23.2558	36.1757	46.5116	23.2558	18.0879	33.5917	25.8398	38.7597	43.9276	38.7597	43.9276	25.8398	46.5116	49.0956	43.9276	74.9354	56.8475	51.6796	56.8475	46.5116	54.2636	62.0155	69.7674	56.8475	64.5995	98.1912	67.1835	62.0155	38.7597	54.2636	54.2636	59.4315	46.5116	46.5116	46.5116	38.7597	49.0956	56.8475	41.3437	46.5116	18.0879	28.4238	36.1757	25.8398
46.5116	36.1757	28.4238	23.2558	23.2558	31.0078	38.7597	31.0078	54.2636	41.3437	36.1757	36.1757	56.8475	33.5917	59.4315	54.2636	38.7597	46.5116	62.0155	51.6796	64.5995	43.9276	51.6796	62.0155	41.3437	28.4238	59.4315	41.3437	49.0956	54.2636	59.4315	64.5995	49.0956	46.5116	51.6796	56.8475	46.5116	49.0956	72.3514	51.6796	62.0155	51.6796	62.0155	51.6796	43.9276	31.0078	36.1757	33.5917	43.9276	31.0078
43.9276	36.1757	36.1757	62.0155	20.6718	59.4315	41.3437	49.0956	33.5917	51.6796	72.3514	49.0956	74.9354	38.7597	33.5917	54.2636	59.4315	59.4315	46.5116	33.5917	49.0956	46.5116	62.0155	36.1757	46.5116	15.5039	46.5116	38.7597	31.0078	43.9276	33.5917	31.0078	36.1757	28.4238	56.8475	56.8475	33.5917	33.5917	36.1757	18.0879	36.1757	25.8398	38.7597	41.3437	36.1757	38.7597	36.1757	36.1757	43.9276	36.1757
33.5917	54.2636	25.8398	31.0078	20.6718	20.6718	46.5116	43.9276	51.6796	31.0078	59.4315	46.5116	43.9276	36.1757	46.5116	46.5116	59.4315	59.4315	46.5116	28.4238	51.6796	49.0956	59.4315	54.2636	67.1835	90.4393	67.1835	23.2558	51.6796	49.0956	54.2636	46.5116	54.2636	38.7597	51.6796	36.1757	41.3437	43.9276	41.3437	33.5917	31.0078	69.7674	54.2636	41.3437	62.0155	46.5116	56.8475	49.0956	41.3437	36.1757
51.6796	46.5116	33.5917	43.9276	43.9276	25.8398	41.3437	31.0078	38.7597	41.3437	41.3437	20.6718	33.5917	54.2636	36.1757	38.7597	33.5917	28.4238	43.9276	33.5917	43.9276	46.5116	51.6796	38.7597	67.1835	49.0956	59.4315	59.4315	46.5116	41.3437	67.1835	46.5116	64.5995	54.2636	38.7597	49.0956	38.7597	31.0078	38.7597	54.2636	49.0956	38.7597	56.8475	56.8475	36.1757	64.5995	38.7597	72.3514	43.9276	62.0155
56.8475	25.8398	64.5995	43.9276	38.7597	43.9276	49.0956	43.9276	49.0956	69.7674	23.2558	56.8475	36.1757	49.0956	46.5116	36.1757	46.5116	33.5917	46.5116	25.8398	46.5116	62.0155	49.0956	82.6873	25.8398	62.0155	43.9276	41.3437	38.7597	72.3514	54.2636	49.0956	72.3514	43.9276	51.6796	59.4315	49.0956	38.7597	38.7597	49.0956	18.0879	36.1757	43.9276	36.1757	20.6718	56.8475	67.1835	56.8475	38.7597	38.7597
43.9276	67.1835	46.5116	72.3514	77.5194	77.5194	67.1835	69.7674	51.6796	46.5116	41.3437	56.8475	38.7597	74.9354	49.0956	59.4315	43.9276	36.1757	51.6796	51.6796	51.6796	62.0155	31.0078	54.2636	54.2636	59.4315	59.4315	31.0078	36.1757	43.9276	46.5116	59.4315	49.0956	46.5116	43.9276	51.6796	41.3437	41.3437	31.0078	54.2636	43.9276	46.5116	74.9354	64.5995	38.7597	43.9276	28.4238	38.7597	31.0078	38.7597
62.0155	51.6796	72.3514	67.1835	54.2636	67.1835	56.8475	49.0956	67.1835	59.4315	54.2636	54.2636	56.8475	49.0956	46.5116	43.9276	51.6796	43.9276	38.7597	46.5116	62.0155	56.8475	38.7597	43.9276	49.0956	31.0078	33.5917	62.0155	43.9276	49.0956	59.4315	51.6796	31.0078	38.7597	49.0956	67.1835	74.9354	87.8553	69.7674	59.4315	54.2636	33.5917	36.1757	43.9276	38.7597	33.5917	23.2558	28.4238	23.2558	33.5917
69.7674	36.1757	43.9276	51.6796	98.1912	72.3514	72.3514	59.4315	28.4238	62.0155	51.6796	31.0078	43.9276	64.5995	59.4315	51.6796	46.5116	28.4238	64.5995	49.0956	43.9276	69.7674	43.9276	51.6796	62.0155	67.1835	36.1757	46.5116	46.5116	59.4315	38.7597	33.5917	51.6796	31.0078	46.5116	28.4238	31.0078	25.8398	46.5116	38.7597	56.8475	38.7597	41.3437	38.7597	36.1757	20.6718	43.9276	43.9276	72.3514	51.6796
67.1835	31.0078	31.0078	31.0078	41.3437	38.7597	51.6796	43.9276	64.5995	51.6796	46.5116	38.7597	54.2636	56.8475	51.6796	33.5917	54.2636	36.1757	41.3437	49.0956	46.5116	31.0078	43.9276	54.2636	62.0155	67.1835	80.1034	54.2636	74.9354	80.1034	62.0155	38.7597	54.2636	38.7597	51.6796	46.5116	49.0956	36.1757	62.0155	74.9354	64.5995	36.1757	25.8398	33.5917	20.6718	31.0078	31.0078	18.0879	64.5995	31.0078
41.3437	69.7674	54.2636	41.3437	49.0956	64.5995	59.4315	28.4238	38.7597	62.0155	64.5995	49.0956	49.0956	51.6796	31.0078	41.3437	46.5116	36.1757	33.5917	25.8398	59.4315	36.1757	51.6796	49.0956	36.1757	36.1757	59.4315	69.7674	62.0155	54.2636	74.9354	54.2636	36.1757	62.0155	41.3437	64.5995	41.3437	43.9276	51.6796	49.0956	43.9276	49.0956	62.0155	38.7597	12.9199	46.5116	33.5917	43.9276	41.3437	33.5917
43.9276	36.1757	23.2558	38.7597	36.1757	36.1757	49.0956	64.5995	38.7597	23.2558	41.3437	38.7597	25.8398	31.0078	23.2558	56.8475	36.1757	56.8475	56.8475	43.9276	59.4315	56.8475	28.4238	64.5995	64.5995	43.9276	41.3437	33.5917	38.7597	38.7597	25.8398	56.8475	31.0078	46.5116	54.2636	54.2636	46.5116	51.6796	46.5116	36.1757	41.3437	43.9276	43.9276	54.2636	64.5995	69.7674	54.2636	43.9276	41.3437	46.5116
51.6796	49.0956	46.5116	49.0956	41.3437	38.7597	31.0078	36.1757	38.7597	41.3437	46.5116	46.5116	46.5116	49.0956	33.5917	43.9276	33.5917	38.7597	28.4238	28.4238	41.3437	46.5116	25.8398	31.0078	46.5116	67.1835	36.1757	59.4315	46.5116	41.3437	41.3437	43.9276	59.4315	43.9276	33.5917	49.0956	51.6796	38.7597	72.3514	41.3437	49.0956	46.5116	46.5116	80.1034	38.7597	64.5995	64.5995	49.0956	31.0078	56.8475
59.4315	28.4238	51.6796	80.1034	51.6796	49.0956	54.2636	54.2636	67.1835	74.9354	54.2636	54.2636	64.5995	54.2636	54.2636	36.1757	31.0078	59.4315	43.9276	20.6718	33.5917	41.3437	33.5917	31.0078	38.7597	51.6796	67.1835	43.9276	51.6796	46.5116	33.5917	18.0879	33.5917	12.9199	15.5039	15.5039	18.0879	7.75194	10.3359	10.3359	20.6718	33.5917	28.4238	41.3437	28.4238	51.6796	41.3437	49.0956	28.4238	23.2558
36.1757	43.9276	62.0155	54.2636	33.5917	51.6796	31.0078	36.1757	59.4315	31.0078	49.0956	56.8475	46.5116	49.0956	36.1757	36.1757	23.2558	36.1757	41.3437	15.5039	25.8398	15.5039	36.1757	36.1757	41.3437	23.2558	23.2558	23.2558	20.6718	18.0879	33.5917	18.0879	18.0879	23.2558	15.5039	36.1757	23.2558	38.7597	33.5917	64.5995	43.9276	38.7597	54.2636	41.3437	46.5116	49.0956	36.1757	38.7597	18.0879	28.4238
54.2636	56.8475	49.0956	43.9276	49.0956	31.0078	36.1757	41.3437	56.8475	46.5116	49.0956	56.8475	67.1835	28.4238	46.5116	46.5116	54.2636	64.5995	43.9276	23.2558	56.8475	51.6796	28.4238	33.5917	23.2558	36.1757	46.5116	41.3437	15.5039	33.5917	46.5116	36.1757	28.4238	38.7597	33.5917	43.9276	38.7597	46.5116	36.1757	12.9199	31.0078	41.3437	56.8475	36.1757	38.7597	28.4238	33.5917	15.5039	59.4315	43.9276
41.3437	46.5116	46.5116	43.9276	51.6796	41.3437	28.4238	43.9276	43.9276	33.5917	28.4238	23.2558	23.2558	25.8398	25.8398	46.5116	33.5917	51.6796	38.7597	41.3437	38.7597	51.6796	23.2558	31.0078	41.3437	28.4238	20.6718	36.1757	43.9276	20.6718	20.6718	25.8398	23.2558	38.7597	28.4238	38.7597	64.5995	43.9276	59.4315	62.0155	49.0956	43.9276	59.4315	56.8475	51.6796	51.6796	43.9276	54.2636	38.7597	28.4238
43.9276	41.3437	28.4238	38.7597	28.4238	43.9276	33.5917	31.0078	43.9276	31.0078	41.3437	41.3437	46.5116	33.5917	56.8475	15.5039	38.7597	46.5116	43.9276	51.6796	43.9276	31.0078	28.4238	25.8398	33.5917	25.8398	28.4238	33.5917	25.8398	38.7597	38.7597	41.3437	36.1757	59.4315	49.0956	56.8475	41.3437	38.7597	49.0956	59.4315	54.2636	51.6796	51.6796	43.9276	59.4315	33.5917	43.9276	54.2636	15.5039	33.5917
36.1757	7.75194	23.2558	23.2558	33.5917	28.4238	23.2558	25.8398	31.0078	43.9276	33.5917	38.7597	69.7674	31.0078	33.5917	33.5917	36.1757	62.0155	56.8475	38.7597	28.4238	31.0078	28.4238	20.6718	46.5116	33.5917	20.6718	15.5039	23.2558	23.2558	36.1757	43.9276	36.1757	54.2636	51.6796	46.5116	56.8475	62.0155	33.5917	41.3437	31.0078	49.0956	46.5116	33.5917	49.0956	28.4238	33.5917	38.7597	33.5917	43.9276
31.0078	43.9276	28.4238	28.4238	41.3437	41.3437	33.5917	33.5917	64.5995	36.1757	46.5116	33.5917	33.5917	46.5116	23.2558	41.3437	41.3437	38.7597	28.4238	56.8475	49.0956	36.1757	49.0956	36.1757	31.0078	31.0078	36.1757	31.0078	38.7597	38.7597	28.4238	25.8398	25.8398	23.2558	31.0078	36.1757	54.2636	25.8398	46.5116	38.7597	31.0078	59.4315	46.5116	31.0078	62.0155	28.4238	36.1757	38.7597	23.2558	54.2636
49.0956	41.3437	33.5917	23.2558	49.0956	72.3514	38.7597	51.6796	51.6796	36.1757	51.6796	43.9276	41.3437	31.0078	23.2558	31.0078	41.3437	38.7597	46.5116	56.8475	56.8475	46.5116	51.6796	54.2636	56.8475	46.5116	54.2636	43.9276	54.2636	54.2636	41.3437	38.7597	49.0956	43.9276	38.7597	43.9276	49.0956	38.7597	46.5116	25.8398	33.5917	46.5116	41.3437	41.3437	28.4238	51.6796	43.9276	25.8398	49.0956	43.9276
38.7597	59.4315	49.0956	51.6796	49.0956	46.5116	49.0956	36.1757	31.0078	38.7597	49.0956	49.0956	54.2636	28.4238	43.9276	23.2558	31.0078	28.4238	23.2558	25.8398	20.6718	28.4238	38.7597	49.0956	43.9276	36.1757	41.3437	38.7597	41.3437	41.3437	28.4238	38.7597	31.0078	33.5917	38.7597	31.0078	36.1757	33.5917	36.1757	51.6796	56.8475	41.3437	31.0078	46.5116	56.8475	28.4238	56.8475	36.1757	41.3437	41.3437
43.9276	38.7597	36.1757	28.4238	20.6718	49.0956	31.0078	46.5116	46.5116	51.6796	43.9276	46.5116	41.3437	38.7597	25.8398	49.0956	41.3437	49.0956	38.7597	46.5116	59.4315	33.5917	25.8398	46.5116	59.4315	41.3437	64.5995	51.6796	25.8398	54.2636	33.5917	46.5116	43.9276	49.0956	49.0956	43.9276	36.1757	41.3437	41.3437	36.1757	25.8398	31.0078	31.0078	33.5917	31.0078	36.1757	56.8475	25.8398	43.9276	59.4315
23.2558	31.0078	46.5116	31.0078	43.9276	54.2636	41.3437	46.5116	41.3437	20.6718	38.7597	23.2558	28.4238	33.5917	20.6718	25.8398	31.0078	25.8398	51.6796	49.0956	31.0078	38.7597	54.2636	36.1757	28.4238	36.1757	49.0956	28.4238	38.7597	28.4238	36.1757	36.1757	51.6796	31.0078	33.5917	38.7597	41.3437	25.8398	41.3437	23.2558	20.6718	20.6718	41.3437	28.4238	46.5116	20.6718	43.9276	33.5917	46.5116	28.4238
38.7597	41.3437	38.7597	36.1757	31.0078	28.4238	36.1757	25.8398	15.5039	20.6718	25.8398	18.0879	12.9199	20.6718	15.5039	31.0078	20.6718	23.2558	18.0879	28.4238	25.8398	23.2558	41.3437	36.1757	38.7597	20.6718	38.7597	43.9276	43.9276	38.7597	31.0078	62.0155	43.9276	18.0879	36.1757	31.0078	25.8398	36.1757	36.1757	18.0879	41.3437	15.5039	56.8475	38.7597	23.2558	36.1757	31.0078	18.0879	33.5917	38.7597
43.9276	36.1757	33.5917	38.7597	18.0879	33.5917	36.1757	10.3359	38.7597	18.0879	31.0078	38.7597	28.4238	38.7597	36.1757	25.8398	20.6718	41.3437	43.9276	20.6718	18.0879	18.0879	23.2558	31.0078	20.6718	15.5039	25.8398	23.2558	25.8398	33.5917	28.4238	23.2558	15.5039	23.2558	28.4238	33.5917	25.8398	23.2558	41.3437	31.0078	28.4238	33.5917	28.4238	36.1757	31.0078	33.5917	31.0078	33.5917	46.5116	38.7597
28.4238	36.1757	43.9276	28.4238	49.0956	23.2558	49.0956	31.0078	25.8398	62.0155	49.0956	72.3514	49.0956	38.7597	31.0078	41.3437	43.9276	31.0078	38.7597	33.5917	33.5917	33.5917	25.8398	23.2558	18.0879	7.75194	28.4238	15.5039	20.6718	15.5039	23.2558	31.0078	25.8398	28.4238	31.0078	23.2558	23.2558	20.6718	20.6718	33.5917	25.8398	20.6718	20.6718	15.5039	12.9199	25.8398	7.75194	20.6718	28.4238	25.8398
33.5917	38.7597	43.9276	25.8398	33.5917	28.4238	25.8398	28.4238	51.6796	25.8398	46.5116	28.4238	38.7597	31.0078	28.4238	41.3437	36.1757	41.3437	46.5116	36.1757	43.9276	23.2558	28.4238	12.9199	15.5039	18.0879	25.8398	25.8398	38.7597	23.2558	15.5039	38.7597	28.4238	25.8398	49.0956	15.5039	33.5917	31.0078	31.0078	23.2558	10.3359	18.0879	15.5039	10.3359	12.9199	18.0879	15.5039	7.75194	12.9199	5.16796
28.4238	31.0078	38.7597	46.5116	64.5995	23.2558	43.9276	43.9276	56.8475	62.0155	31.0078	38.7597	33.5917	41.3437	43.9276	36.1757	31.0078	33.5917	43.9276	28.4238	28.4238	20.6718	31.0078	23.2558	36.1757	25.8398	36.1757	33.5917	18.0879	18.0879	31.0078	20.6718	33.5917	12.9199	38.7597	25.8398	31.0078	12.9199	41.3437	23.2558	15.5039	36.1757	33.5917	33.5917	31.0078	28.4238	33.5917	15.5039	7.75194	31.0078
43.9276	38.7597	31.0078	41.3437	54.2636	51.6796	49.0956	31.0078	33.5917	20.6718	33.5917	49.0956	31.0078	31.0078	31.0078	23.2558	33.5917	28.4238	25.8398	25.8398	25.8398	33.5917	25.8398	20.6718	28.4238	33.5917	12.9199	12.9199	23.2558	33.5917	41.3437	43.9276	23.2558	18.0879	49.0956	41.3437	28.4238	25.8398	15.5039	10.3359	25.8398	25.8398	18.0879	12.9199	15.5039	23.2558	20.6718	5.16796	18.0879	51.6796
43.9276	31.0078	33.5917	28.4238	31.0078	20.6718	33.5917	41.3437	33.5917	7.75194	25.8398	25.8398	46.5116	25.8398	18.0879	31.0078	41.3437	25.8398	36.1757	38.7597	36.1757	28.4238	7.75194	20.6718	36.1757	23.2558	18.0879	25.8398	23.2558	23.2558	33.5917	28.4238	36.1757	25.8398	33.5917	33.5917	18.0879	33.5917	25.8398	23.2558	31.0078	36.1757	25.8398	43.9276	20.6718	18.0879	25.8398	10.3359	31.0078	28.4238
28.4238	36.1757	31.0078	31.0078	41.3437	28.4238	41.3437	28.4238	28.4238	36.1757	43.9276	20.6718	31.0078	31.0078	20.6718	33.5917	20.6718	31.0078	20.6718	31.0078	7.75194	12.9199	33.5917	18.0879	15.5039	18.0879	10.3359	10.3359	20.6718	7.75194	18.0879	18.0879	25.8398	23.2558	31.0078	18.0879	31.0078	20.6718	18.0879	15.5039	15.5039	15.5039	23.2558	20.6718	15.5039	33.5917	18.0879	20.6718	33.5917	23.2558
31.0078	28.4238	54.2636	33.5917	25.8398	20.6718	36.1757	43.9276	46.5116	36.1757	25.8398	23.2558	23.2558	28.4238	41.3437	18.0879	31.0078	25.8398	25.8398	23.2558	33.5917	18.0879	23.2558	31.0078	28.4238	20.6718	18.0879	18.0879	18.0879	28.4238	15.5039	36.1757	38.7597	33.5917	23.2558	46.5116	25.8398	33.5917	23.2558	46.5116	7.75194	15.5039	23.2558	7.75194	20.6718	15.5039	33.5917	23.2558	12.9199	18.0879
25.8398	18.0879	33.5917	12.9199	28.4238	18.0879	12.9199	15.5039	25.8398	18.0879	10.3359	15.5039	15.5039	18.0879	28.4238	18.0879	33.5917	33.5917	10.3359	18.0879	28.4238	36.1757	20.6718	20.6718	31.0078	18.0879	28.4238	28.4238	10.3359	28.4238	10.3359	18.0879	18.0879	5.16796	7.75194	15.5039	18.0879	20.6718	18.0879	18.0879	18.0879	20.6718	12.9199	20.6718	23.2558	41.3437	33.5917	36.1757	31.0078	46.5116
25.8398	36.1757	28.4238	10.3359	23.2558	23.2558	41.3437	15.5039	28.4238	15.5039	31.0078	41.3437	31.0078	31.0078	18.0879	18.0879	20.6718	36.1757	31.0078	25.8398	15.5039	28.4238	28.4238	20.6718	31.0078	18.0879	20.6718	28.4238	31.0078	25.8398	41.3437	33.5917	18.0879	33.5917	12.9199	15.5039	36.1757	31.0078	25.8398	23.2558	25.8398	28.4238	38.7597	18.0879	15.5039	31.0078	23.2558	18.0879	28.4238	15.5039
31.0078	28.4238	28.4238	10.3359	12.9199	25.8398	15.5039	5.16796	20.6718	20.6718	15.5039	12.9199	25.8398	15.5039	25.8398	31.0078	20.6718	15.5039	41.3437	28.4238	25.8398	23.2558	28.4238	23.2558	23.2558	25.8398	33.5917	31.0078	18.0879	5.16796	18.0879	15.5039	25.8398	15.5039	10.3359	10.3359	23.2558	15.5039	18.0879	28.4238	18.0879	18.0879	10.3359	12.9199	20.6718	10.3359	18.0879	15.5039	31.0078	15.5039
7.75194	20.6718	18.0879	18.0879	10.3359	12.9199	18.0879	25.8398	23.2558	28.4238	20.6718	28.4238	31.0078	25.8398	31.0078	25.8398	36.1757	25.8398	33.5917	23.2558	31.0078	46.5116	33.5917	20.6718	31.0078	20.6718	38.7597	20.6718	10.3359	18.0879	10.3359	28.4238	23.2558	18.0879	12.9199	10.3359	2.58398	15.5039	0	10.3359	12.9199	12.9199	10.3359	18.0879	10.3359	5.16796	20.6718	12.9199	5.16796	10.3359
31.0078	23.2558	23.2558	25.8398	15.5039	31.0078	12.9199	18.0879	15.5039	38.7597	23.2558	7.75194	36.1757	20.6718	20.6718	12.9199	28.4238	38.7597	15.5039	25.8398	31.0078	28.4238	23.2558	23.2558	15.5039	31.0078	18.0879	12.9199	25.8398	15.5039	10.3359	18.0879	25.8398	25.8398	31.0078	23.2558	12.9199	12.9199	2.58398	15.5039	15.5039	18.0879	20.6718	15.5039	10.3359	5.16796	20.6718	15.5039	15.5039	23.2558
28.4238	15.5039	43.9276	20.6718	15.5039	20.6718	18.0879	23.2558	25.8398	15.5039	12.9199	18.0879	31.0078	20.6718	25.8398	18.0879	15.5039	31.0078	51.6796	28.4238	36.1757	25.8398	28.4238	20.6718	15.5039	20.6718	12.9199	15.5039	10.3359	20.6718	15.5039	23.2558	18.0879	12.9199	12.9199	23.2558	33.5917	31.0078	20.6718	18.0879	28.4238	23.2558	20.6718	23.2558	23.2558	31.0078	18.0879	15.5039	23.2558	43.9276
38.7597	28.4238	41.3437	33.5917	23.2558	33.5917	28.4238	18.0879	7.75194	15.5039	18.0879	25.8398	25.8398	31.0078	15.5039	5.16796	15.5039	7.75194	10.3359	20.6718	20.6718	23.2558	7.75194	7.75194	10.3359	15.5039	15.5039	2.58398	15.5039	12.9199	10.3359	18.0879	5.16796	10.3359	18.0879	15.5039	10.3359	25.8398	18.0879	10.3359	10.3359	12.9199	20.6718	20.6718	10.3359	12.9199	18.0879	10.3359	20.6718	18.0879
33.5917	20.6718	20.6718	15.5039	38.7597	20.6718	18.0879	15.5039	18.0879	23.2558	2.58398	15.5039	12.9199	15.5039	25.8398	23.2558	12.9199	20.6718	20.6718	10.3359	15.5039	25.8398	25.8398	23.2558	23.2558	41.3437	18.0879	18.0879	18.0879	5.16796	12.9199	12.9199	7.75194	5.16796	5.16796	12.9199	18.0879	5.16796	10.3359	15.5039	2.58398	12.9199	18.0879	18.0879	15.5039	18.0879	7.75194	18.0879	15.5039	23.2558
25.8398	12.9199	18.0879	28.4238	43.9276	15.5039	33.5917	20.6718	20.6718	23.2558	10.3359	18.0879	18.0879	5.16796	25.8398	18.0879	15.5039	15.5039	25.8398	15.5039	20.6718	15.5039	18.0879	10.3359	10.3359	15.5039	18.0879	20.6718	23.2558	12.9199	12.9199	12.9199	18.0879	18.0879	12.9199	23.2558	10.3359	15.5039	18.0879	5.16796	15.5039	15.5039	5.16796	12.9199	10.3359	2.58398	7.75194	25.8398	18.0879	23.2558
20.6718	10.3359	36.1757	5.16796	18.0879	18.0879	23.2558	33.5917	31.0078	31.0078	31.0078	2.58398	18.0879	20.6718	20.6718	12.9199	18.0879	23.2558	15.5039	23.2558	15.5039	31.0078	23.2558	18.0879	10.3359	7.75194	10.3359	12.9199	10.3359	0	12.9199	20.6718	7.75194	20.6718	5.16796	15.5039	7.75194	5.16796	15.5039	20.6718	7.75194	18.0879	25.8398	18.0879	18.0879	10.3359	2.58398	7.75194	23.2558	7.75194
23.2558	43.9276	20.6718	7.75194	18.0879	31.0078	10.3359	31.0078	25.8398	25.8398	20.6718	23.2558	15.5039	15.5039	15.5039	10.3359	18.0879	7.75194	20.6718	23.2558	28.4238	15.5039	20.6718	10.3359	7.75194	15.5039	25.8398	15.5039	7.75194	23.2558	12.9199	15.5039	12.9199	7.75194	10.3359	10.3359	23.2558	15.5039	15.5039	2.58398	20.6718	33.5917	10.3359	20.6718	20.6718	20.6718	15.5039	18.0879	15.5039	10.3359
18.0879	15.5039	15.5039	7.75194	23.2558	12.9199	0	20.6718	15.5039	12.9199	25.8398	28.4238	12.9199	10.3359	18.0879	28.4238	18.0879	15.5039	15.5039	20.6718	18.0879	10.3359	15.5039	10.3359	15.5039	20.6718	23.2558	10.3359	36.1757	23.2558	18.0879	20.6718	20.6718	20.6718	28.4238	28.4238	15.5039	20.6718	31.0078	23.2558	18.0879	31.0078	12.9199	7.75194	10.3359	18.0879	12.9199	20.6718	10.3359	23.2558
28.4238	20.6718	25.8398	23.2558	20.6718	23.2558	28.4238	25.8398	33.5917	18.0879	31.0078	12.9199	20.6718	23.2558	25.8398	7.75194	7.75194	18.0879	18.0879	18.0879	12.9199	18.0879	10.3359	20.6718	10.3359	23.2558	12.9199	10.3359	23.2558	18.0879	18.0879	18.0879	15.5039	18.0879	31.0078	25.8398	12.9199	15.5039	23.2558	20.6718	31.0078	10.3359	20.6718	18.0879	15.5039	2.58398	15.5039	7.75194	18.0879	5.16796
20.6718	18.0879	15.5039	12.9199	20.6718	31.0078	23.2558	25.8398	20.6718	18.0879	12.9199	25.8398	12.9199	15.5039	20.6718	15.5039	25.8398	5.16796	10.3359	5.16796	18.0879	18.0879	15.5039	18.0879	20.6718	25.8398	18.0879	23.2558	12.9199	28.4238	12.9199	12.9199	18.0879	12.9199	23.2558	18.0879	15.5039	18.0879	12.9199	12.9199	18.0879	10.3359	20.6718	15.5039	18.0879	18.0879	10.3359	20.6718	18.0879	15.5039
31.0078	18.0879	25.8398	18.0879	12.9199	10.3359	10.3359	25.8398	15.5039	28.4238	18.0879	25.8398	23.2558	25.8398	18.0879	18.0879	23.2558	10.3359	18.0879	15.5039	12.9199	12.9199	20.6718	15.5039	20.6718	12.9199	36.1757	18.0879	12.9199	20.6718	28.4238	10.3359	23.2558	25.8398	10.3359	5.16796	15.5039	31.0078	23.2558	23.2558	7.75194	10.3359	12.9199	15.5039	18.0879	12.9199	7.75194	10.3359	10.3359	15.5039
25.8398	28.4238	12.9199	20.6718	25.8398	12.9199	18.0879	12.9199	15.5039	25.8398	15.5039	18.0879	38.7597	33.5917	33.5917	28.4238	12.9199	23.2558	25.8398	15.5039	7.75194	23.2558	15.5039	7.75194	15.5039	12.9199	10.3359	12.9199	15.5039	7.75194	7.75194	23.2558	12.9199	15.5039	12.9199	31.0078	20.6718	12.9199	20.6718	15.5039	18.0879	18.0879	15.5039	12.9199	5.16796	7.75194	12.9199	18.0879	15.5039	15.5039
20.6718	7.75194	20.6718	15.5039	18.0879	20.6718	15.5039	10.3359	10.3359	10.3359	18.0879	18.0879	18.0879	7.75194	10.3359	15.5039	23.2558	12.9199	15.5039	18.0879	31.0078	2.58398	15.5039	23.2558	20.6718	28.4238	28.4238	18.0879	20.6718	25.8398	15.5039	15.5039	10.3359	7.75194	10.3359	20.6718	12.9199	25.8398	12.9199	25.8398	15.5039	20.6718	25.8398	15.5039	20.6718	15.5039	18.0879	25.8398	12.9199	18.0879
10.3359	5.16796	10.3359	10.3359	7.75194	2.58398	7.75194	15.5039	5.16796	18.0879	23.2558	12.9199	18.0879	15.5039	25.8398	7.75194	25.8398	15.5039	20.6718	18.0879	7.75194	10.3359	12.9199	20.6718	5.16796	7.75194	7.75194	15.5039	12.9199	12.9199	20.6718	12.9199	18.0879	18.0879	18.0879	28.4238	28.4238	20.6718	15.5039	12.9199	5.16796	18.0879	2.58398	18.0879	7.75194	20.6718	15.5039	5.16796	10.3359	12.9199
10.3359	5.16796	20.6718	0	15.5039	7.75194	10.3359	7.75194	12.9199	15.5039	2.58398	12.9199	18.0879	20.6718	15.5039	15.5039	7.75194	7.75194	15.5039	7.75194	25.8398	10.3359	20.6718	18.0879	25.8398	31.0078	12.9199	10.3359	12.9199	7.75194	2.58398	5.16796	5.16796	10.3359	7.75194	5.16796	7.75194	5.16796	18.0879	5.16796	10.3359	15.5039	10.3359	10.3359	12.9199	12.9199	10.3359	12.9199	5.16796	7.75194
15.5039	10.3359	5.16796	12.9199	2.58398	2.58398	2.58398	5.16796	7.75194	7.75194	2.58398	0	0	7.75194	12.9199	7.75194	2.58398	7.75194	2.58398	12.9199	7.75194	15.5039	7.75194	10.3359	23.2558	15.5039	12.9199	12.9199	10.3359	18.0879	20.6718	28.4238	18.0879	18.0879	10.3359	7.75194	5.16796	12.9199	12.9199	12.9199	15.5039	18.0879	10.3359	18.0879	10.3359	5.16796	20.6718	5.16796	23.2558	18.0879
15.5039	25.8398	20.6718	15.5039	12.9199	10.3359	23.2558	12.9199	2.58398	12.9199	5.16796	15.5039	10.3359	12.9199	7.75194	7.75194	18.0879	7.75194	12.9199	18.0879	28.4238	12.9199	15.5039	10.3359	10.3359	12.9199	5.16796	5.16796	2.58398	7.75194	7.75194	5.16796	7.75194	2.58398	2.58398	12.9199	12.9199	10.3359	15.5039	10.3359	12.9199	7.75194	7.75194	12.9199	15.5039	7.75194	10.3359	15.5039	12.9199	7.75194
10.3359	12.9199	18.0879	10.3359	5.16796	20.6718	15.5039	15.5039	18.0879	7.75194	5.16796	20.6718	7.75194	25.8398	10.3359	5.16796	5.16796	7.75194	7.75194	10.3359	2.58398	10.3359	5.16796	0	18.0879	23.2558	10.3359	12.9199	12.9199	15.5039	7.75194	5.16796	10.3359	7.75194	0	5.16796	12.9199	2.58398	12.9199	5.16796	5.16796	5.16796	5.16796	15.5039	12.9199	10.3359	5.16796	7.75194	10.3359	15.5039
18.0879	15.5039	15.5039	7.75194	7.75194	18.0879	12.9199	5.16796	20.6718	5.16796	7.75194	5.16796	2.58398	7.75194	0	12.9199	12.9199	7.75194	10.3359	5.16796	10.3359	7.75194	5.16796	12.9199	5.16796	15.5039	10.3359	20.6718	7.75194	7.75194	2.58398	5.16796	10.3359	7.75194	7.75194	2.58398	7.75194	5.16796	5.16796	10.3359	7.75194	2.58398	5.16796	2.58398	7.75194	2.58398	0	10.3359	7.75194	2.58398
18.0879	7.75194	10.3359	10.3359	10.3359	7.75194	5.16796	18.0879	10.3359	12.9199	7.75194	5.16796	7.75194	12.9199	7.75194	15.5039	5.16796	7.75194	0	2.58398	5.16796	2.58398	5.16796	7.75194	2.58398	10.3359	7.75194	2.58398	5.16796	5.16796	5.16796	2.58398	5.16796	15.5039	20.6718	12.9199	28.4238	12.9199	10.3359	5.16796	5.16796	2.58398	10.3359	12.9199	5.16796	2.58398	10.3359	5.16796	7.75194	15.5039
15.5039	7.75194	10.3359	7.75194	7.75194	12.9199	10.3359	7.75194	10.3359	10.3359	7.75194	2.58398	7.75194	7.75194	10.3359	7.75194	5.16796	2.58398	5.16796	2.58398	7.75194	0	0	7.75194	10.3359	0	5.16796	7.75194	12.9199	2.58398	5.16796	10.3359	7.75194	5.16796	7.75194	7.75194	15.5039	5.16796	20.6718	7.75194	10.3359	0	10.3359	12.9199	5.16796	15.5039	2.58398	2.58398	12.9199	10.3359
10.3359	5.16796	7.75194	18.0879	20.6718	18.0879	20.6718	20.6718	18.0879	15.5039	2.58398	5.16796	7.75194	7.75194	5.16796	0	10.3359	7.75194	7.75194	7.75194	5.16796	2.58398	18.0879	10.3359	5.16796	2.58398	10.3359	2.58398	7.75194	7.75194	7.75194	2.58398	10.3359	5.16796	0	5.16796	5.16796	7.75194	5.16796	5.16796	0	2.58398	10.3359	12.9199	18.0879	2.58398	0	5.16796	10.3359	5.16796
12.9199	7.75194	7.75194	15.5039	5.16796	15.5039	7.75194	10.3359	5.16796	7.75194	10.3359	12.9199	12.9199	10.3359	2.58398	5.16796	12.9199	10.3359	0	5.16796	7.75194	10.3359	5.16796	7.75194	2.58398	0	10.3359	0	2.58398	10.3359	5.16796	2.58398	5.16796	5.16796	2.58398	2.58398	2.58398	5.16796	2.58398	12.9199	2.58398	7.75194	5.16796	5.16796	0	5.16796	7.75194	5.16796	15.5039	15.5039
18.0879	10.3359	10.3359	12.9199	7.75194	18.0879	10.3359	18.0879	7.75194	10.3359	10.3359	2.58398	2.58398	2.58398	10.3359	10.3359	10.3359	2.58398	2.58398	0	0	2.58398	0	0	0	2.58398	2.58398	5.16796	7.75194	2.58398	2.58398	0	5.16796	0	5.16796	5.16796	7.75194	2.58398	0	2.58398	7.75194	7.75194	15.5039	12.9199	10.3359	15.5039	7.75194	2.58398	12.9199	2.58398
5.16796	18.0879	18.0879	7.75194	15.5039	10.3359	7.75194	7.75194	7.75194	2.58398	2.58398	0	2.58398	5.16796	7.75194	10.3359	7.75194	2.58398	0	0	0	0	0	0	2.58398	2.58398	5.16796	0	0	2.58398	2.58398	5.16796	0	2.58398	2.58398	2.58398	2.58398	2.58398	2.58398	2.58398	2.58398	5.16796	10.3359	2.58398	7.75194	7.75194	7.75194	12.9199	5.16796	5.16796
7.75194	2.58398	10.3359	5.16796	20.6718	12.9199	12.9199	12.9199	18.0879	20.6718	12.9199	18.0879	10.3359	7.75194	10.3359	7.75194	10.3359	7.75194	5.16796	5.16796	5.16796	5.16796	2.58398	7.75194	0	0	2.58398	0	5.16796	0	2.58398	2.58398	2.58398	2.58398	0	0	0	2.58398	0	5.16796	7.75194	2.58398	0	7.75194	0	5.16796	7.75194	0	2.58398	2.58398
10.3359	5.16796	18.0879	2.58398	5.16796	15.5039	10.3359	12.9199	0	12.9199	5.16796	0	2.58398	5.16796	7.75194	0	5.16796	0	10.3359	5.16796	5.16796	5.16796	7.75194	0	7.75194	5.16796	2.58398	2.58398	7.75194	2.58398	2.58398	2.58398	2.58398	0	5.16796	0	5.16796	2.58398	0	0	0	0	2.58398	0	0	0	2.58398	0	5.16796	5.16796
5.16796	5.16796	2.58398	7.75194	0	0	0	2.58398	2.58398	2.58398	5.16796	2.58398	0	5.16796	10.3359	2.58398	0	0	0	2.58398	5.16796	7.75194	7.75194	5.16796	2.58398	7.75194	0	7.75194	7.75194	2.58398	5.16796	7.75194	5.16796	7.75194	7.75194	7.75194	15.5039	2.58398	5.16796	15.5039	15.5039	5.16796	10.3359	15.5039	5.16796	5.16796	0	2.58398	0	2.58398
2.58398	10.3359	10.3359	10.3359	2.58398	10.3359	0	7.75194	5.16796	0	2.58398	0	0	7.75194	2.58398	2.58398	2.58398	0	2.58398	0	0	0	0	2.58398	0	0	2.58398	0	0	2.58398	10.3359	2.58398	2.58398	7.75194	10.3359	10.3359	5.16796	2.58398	2.58398	10.3359	2.58398	7.75194	2.58398	0	2.58398	0	2.58398	0	0	5.16796
15.5039	7.75194	10.3359	2.58398	7.75194	5.16796	2.58398	7.75194	10.3359	10.3359	5.16796	2.58398	7.75194	10.3359	10.3359	7.75194	10.3359	2.58398	10.3359	2.58398	0	0	0	0	0	0	2.58398	0	2.58398	0	0	0	2.58398	0	7.75194	7.75194	2.58398	10.3359	7.75194	5.16796	2.58398	2.58398	5.16796	0	0	2.58398	0	5.16796	0	0
2.58398	5.16796	5.16796	5.16796	5.16796	2.58398	2.58398	15.5039	7.75194	2.58398	12.9199	7.75194	10.3359	15.5039	2.58398	7.75194	2.58398	7.75194	2.58398	0	2.58398	2.58398	0	0	2.58398	2.58398	2.58398	2.58398	0	2.58398	0	0	2.58398	0	0	5.16796	2.58398	7.75194	2.58398	5.16796	5.16796	5.16796	2.58398	10.3359	2.58398	0	0	0	0	0
2.58398	7.75194	0	0	5.16796	5.16796	10.3359	0	2.58398	2.58398	0	2.58398	2.58398	7.75194	2.58398	5.16796	5.16796	10.3359	2.58398	2.58398	0	2.58398	5.16796	2.58398	10.3359	2.58398	2.58398	5.16796	5.16796	5.16796	2.58398	0	0	0	0	0	0	0	0	0	0	0	0	0	0	0	0	0	0	0
10.3359	0	2.58398	5.16796	2.58398	12.9199	0	2.58398	0	2.58398	2.58398	7.75194	5.16796	0	0	2.58398	7.75194	2.58398	5.16796	12.9199	10.3359	2.58398	0	5.16796	12.9199	0	7.75194	5.16796	0	7.75194	7.75194	2.58398	0	5.16796	5.16796	2.58398	5.16796	0	0	0	2.58398	0	0	0	0	0	0	0	2.58398	0
10.3359	7.75194	5.16796	7.75194	7.75194	2.58398	5.16796	7.75194	10.3359	2.58398	2.58398	0	7.75194	2.58398	2.58398	0	0	0	5.16796	7.75194	2.58398	2.58398	0	2.58398	5.16796	5.16796	0	5.16796	5.16796	7.75194	5.16796	2.58398	0	5.16796	0	2.58398	0	0	0	0	2.58398	0	0	2.58398	2.58398	2.58398	0	0	0	0
10.3359	0	10.3359	5.16796	5.16796	0	5.16796	5.16796	5.16796	2.58398	0	0	0	2.58398	2.58398	0	10.3359	2.58398	2.58398	5.16796	2.58398	12.9199	10.3359	10.3359	5.16796	10.3359	2.58398	2.58398	2.58398	2.58398	2.58398	0	0	0	2.58398	0	0	0	0	0	0	0	2.58398	0	0	0	0	0	0	0
10.3359	0	10.3359	2.58398	2.58398	2.58398	0	2.58398	7.75194	2.58398	7.75194	10.3359	5.16796	5.16796	2.58398	5.16796	7.75194	0	7.75194	5.16796	5.16796	0	5.16796	0	2.58398	2.58398	2.58398	5.16796	0	0	0	0	0	0	0	0	0	0	0	0	0	0	0	0	0	0	0	0	0	0
10.3359	10.3359	5.16796	12.9199	2.58398	5.16796	2.58398	5.16796	0	2.58398	2.58398	7.75194	5.16796	5.16796	2.58398	7.75194	18.0879	12.9199	2.58398	5.16796	7.75194	5.16796	2.58398	0	0	2.58398	0	2.58398	2.58398	0	0	0	0	0	0	0	0	0	0	0	0	0	0	0	0	0	0	0	0	0
2.58398	12.9199	2.58398	12.9199	2.58398	7.75194	2.58398	7.75194	7.75194	5.16796	15.5039	7.75194	10.3359	15.5039	2.58398	7.75194	5.16796	7.75194	10.3359	7.75194	12.9199	5.16796	2.58398	2.58398	5.16796	0	0	0	2.58398	2.58398	2.58398	0	0	7.75194	2.58398	2.58398	0	0	0	0	0	0	0	0	0	0	0	0	0	0
5.16796	2.58398	5.16796	0	7.75194	12.9199	0	2.58398	2.58398	0	2.58398	7.75194	0	7.75194	7.75194	7.75194	7.75194	7.75194	10.3359	2.58398	7.75194	2.58398	5.16796	5.16796	2.58398	0	0	7.75194	0	0	0	2.58398	0	0	0	0	2.58398	0	0	0	0	0	0	0	0	0	0	0	0	0
2.58398	2.58398	7.75194	5.16796	2.58398	7.75194	5.16796	0	0	2.58398	2.58398	0	5.16796	2.58398	0	2.58398	0	10.3359	5.16796	2.58398	7.75194	2.58398	0	2.58398	2.58398	7.75194	0	0	2.58398	0	0	0	0	0	0	0	0	0	0	0	0	0	0	0	0	0	0	0	0	0
2.58398	7.75194	0	0	7.75194	0	0	2.58398	2.58398	7.75194	2.58398	2.58398	5.16796	2.58398	2.58398	5.16796	2.58398	5.16796	0	0	10.3359	0	2.58398	0	2.58398	2.58398	0	0	0	0	0	0	0	0	0	0	0	0	0	0	0	0	0	0	0	0	0	0	0	0
7.75194	7.75194	2.58398	5.16796	0	5.16796	5.16796	0	0	0	0	2.58398	2.58398	0	2.58398	2.58398	2.58398	0	2.58398	0	2.58398	5.16796	2.58398	2.58398	0	5.16796	0	2.58398	0	0	0	0	0	0	0	0	0	0	0	0	0	0	0	0	0	0	0	0	0	0
0	5.16796	5.16796	10.3359	2.58398	5.16796	5.16796	7.75194	7.75194	2.58398	2.58398	2.58398	0	2.58398	0	2.58398	0	0	0	0	0	0	0	0	0	0	0	0	0	0	0	0	0	0	0	0	0	0	0	0	0	0	0	0	0	0	0	0	0	0
[truncated: 600 more columns]

## Sheet: Fig. 3b
0	0	0	0	0	0	0	0	0	0	0	0	0	0	0	0	0	0	0	0	0	0	0	0	0	0	0	0	0	0	0	0	0	0	0	0	0	0	0	0	0	0	0	0	0	0	0	0	0	0
0	0	0	0	0	0	0	0	0	0	0	0	0	0	0	0	0	0	0	0	0	0	0	0	0	0	0	0	0	0	0	0	0	0	0	0	0	0	0	0	0	0	0	0	0	0	0	0	0	0
0	0	0	0	0	0	0	0	0	0	0	0	0	0	0	0	0	0	0	0	0	0	0	0	0	0	0	0	0	0	0	0	0	0	0	0	0	0	0	0	0	0	0	0	0	0	0	0	0	0
0	0	0	0	0	0	0	0	0	0	0	0	0	0	0	0	0	0	0	0	0	0	0	0	0	0	0	0	0	0	0	0	0	0	0	0	0	0	0	0	0	0	0	0	0	0	0	0	0	0
0	0	0	0	0	0	0	0	0	0	0	0	0	0	0	0	0	0	0	0	0	0	0	0	0	0	0	0	0	0	0	0	0	0	0	0	0	0	0	0	0	0	0	0	0	0	0	0	0	0
0	0	0	0	0	0	0	0	0	0	0	0	0	0	0	0	0	0	0	0	0	0	0	0	0	0	0	0	0	0	0	0	0	0	0	0	0	0	0	0	0	0	0	0	0	0	0	0	0	0
0	0	0	0	0	0	0	0	0	0	0	0	0	0	0	0	0	0	0	0	0	0	0	0	0	0	0	0	0	0	0	0	0	0	0	0	0	0	0	0	0	0	0	0	0	0	0	0	0	0
0	0	0	0	0	0	0	0	0	0	0	0	0	0	0	0	0	0	0	0	0	0	0	0	0	0	0	0	0	0	0	0	0	0	0	0	0	0	0	0	0	0	0	0	0	0	0	0	0	0
0	0	0	0	0	0	0	0	0	0	0	0	0	0	0	0	0	0	0	0	0	0	0	0	0	0	0	0	0	0	0	0	0	0	0	0	0	0	0	0	0	0	0	0	0	0	0	0	0	0
0	0	0	0	0	0	0	0	0	0	0	0	0	0	0	0	0	0	0	0	0	0	0	0	0	0	0	0	0	0	0	0	0	0	0	0	0	0	0	0	0	0	0	0	0	0	0	0	0	0
0	0	0	0	0	0	0	0	0	0	0	0	0	0	0	0	0	0	0	0	0	0	0	0	0	0	0	0	0	0	0	0	0	0	0	0	0	0	0	0	0	0	0	0	0	0	0	0	0	0
0	0	0	0	0	0	0	0	0	0	0	0	0	0	0	0	0	0	0	0	0	0	0	0	0	0	0	0	0	0	0	0	0	0	0	0	0	0	0	0	0	0	0	0	0	0	0	0	0	0
0	0	0	0	0	0	0	0	0	0	0	0	0	0	0	0	0	0	0	0	0	0	0	0	0	0	0	0	0	0	0	0	0	0	0	0	0	0	0	0	0	0	0	0	0	0	0	0	0	0
0	0	0	0	0	0	0	0	0	0	0	0	0	0	0	0	0	0	0	0	0	0	0	0	0	0	0	0	0	0	0	0	0	0	0	0	0	0	0	0	0	0	0	0	0	0	0	0	0	0
0	0	0	0	0	0	0	0	0	0	0	0	0	0	0	0	0	0	0	0	0	0	0	0	0	0	0	0	0	0	0	0	0	0	0	0	0	0	0	0	0	0	0	0	0	0	0	0	0	0
0	0	0	0	0	0	0	0	0	0	0	0	0	0	0	0	0	0	0	0	0	0	0	0	0	0	0	0	0	0	0	0	0	0	0	0	0	0	0	0	0	0	0	0	0	0	0	0	0	0
0	0	0	0	0	0	0	0	0	0	0	0	0	0	0	0	0	0	0	0	0	0	0	0	0	0	0	0	0	0	0	0	0	0	0	0	0	0	0	0	0	0	0	0	0	0	0	0	0	0
0	0	0	0	0	0	0	0	0	0	0	0	0	0	0	0	0	0	0	0	0	0	0	0	0	0	0	0	0	0	0	0	0	0	0	0	0	0	0	0	0	0	0	0	0	0	0	0	0	0
0	0	0	0	0	0	0	0	0	0	0	0	0	0	0	0	0	0	0	0	0	0	0	0	0	0	0	0	0	0	0	0	0	0	0	0	0	0	0	0	0	0	0	0	0	0	0	0	0	0
0	0	0	0	0	0	0	0	0	0	0	0	0	0	0	0	0	0	0	0	0	0	0	0	0	0	0	0	0	0	0	0	0	0	0	0	0	0	0	0	0	0	0	0	0	0	0	0	0	0
0	0	0	0	0	0	0	0	0	0	0	0	0	0	0	0	0	0	0	0	0	0	0	0	0	0	0	0	0	0	0	0	0	0	0	0	0	0	0	0	0	0	0	0	0	0	0	0	0	0
0	0	0	0	0	0	0	0	0	0	0	0	0	0	0	0	0	0	0	0	0	0	0	0	0	0	0	0	0	0	0	0	0	0	0	0	0	0	0	0	0	0	0	0	0	0	0	0	0	0
0	0	0	0	0	0	0	0	0	0	0	0	0	0	0	0	0	0	0	0	0	0	0	0	0	0	0	0	0	0	0	0	0	0	0	0	0	0	0	0	0	0	0	0	0	0	0	0	0	0
0	0	0	0	0	0	0	0	0	0	0	0	0	0	0	0	0	0	0	0	0	0	0	0	0	0	0	0	0	0	0	0	0	0	0	0	0	0	0	0	0	0	0	0	0	0	0	0	0	0
0	0	0	0	0	0	0	0	0	0	0	0	0	0	0	0	0	0	0	0	0	0	0	0	0	0	0	0	0	0	0	0	0	0	0	0	0	0	0	0	0	0	0	0	0	0	0	0	0	0
0	0	0	0	0	0	0	0	0	0	0	0	0	0	0	0	0	0	0	0	0	0	0	0	0	0	0	0	0	0	0	0	0	0	0	0	0	0	0	0	0	0	0	0	0	0	0	0	0	0
0	0	0	0	0	0	0	0	0	0	0	0	0	0	0	0	0	0	0	0	0	0	0	0	0	0	0	0	0	0	0	0	0	0	0	0	0	0	0	0	0	0	0	0	0	0	0	0	0	0
0	0	0	0	0	0	0	0	0	0	0	0	0	0	0	0	0	0	0	0	0	0	0	0	0	0	0	0	0	0	0	0	0	0	0	0	0	0	0	0	0	0	0	0	0	0	0	0	0	0
0	0	0	0	0	0	0	0	0	0	0	0	0	0	0	0	0	0	0	0	0	0	0	0	0	0	0	0	0	0	0	0	0	0	0	0	0	0	0	0	0	0	0	0	0	0	0	0	0	0
0	0	0	0	0	0	0	0	0	0	0	0	0	0	0	0	0	0	0	0	0	0	0	0	0	0	0	0	0	0	0	0	0	0	0	0	0	0	0	0	0	0	0	0	0	0	0	0	0	0
0	0	0	0	0	0	0	0	0	0	0	0	0	0	0	0	0	0	0	0	0	0	0	0	0	0	0	0	0	0	0	0	0	0	0	0	0	0	0	0	0	0	0	0	0	0	0	0	0	0
0	0	0	0	0	0	0	0	0	0	0	0	0	0	0	0	0	0	0	0	0	0	0	0	0	0	0	0	0	0	0	0	0	0	0	0	0	0	0	0	0	0	0	0	0	0	0	0	0	0
0	0	0	0	0	0	0	0	0	0	0	0	0	0	0	0	0	0	0	0	0	0	0	0	0	0	0	0	0	0	0	0	0	0	0	0	0	0	0	0	0	0	0	0	0	0	0	0	0	0
0	0	0	0	0	0	0	0	0	0	0	0	0	0	0	0	0	0	0	0	0	0	0	0	0	0	0	0	0	0	0	0	0	0	0	0	0	0	0	0	0	0	0	0	0	0	0	0	0	0
0	0	0	0	0	0	0	0	0	0	0	0	0	0	0	0	0	0	0	0	0	0	0	0	0	0	0	0	0	0	0	0	0	0	0	0	0	0	0	0	0	0	0	0	0	0	0	0	0	0
0	0	0	0	0	0	0	0	0	0	0	0	0	0	0	0	0	0	0	0	0	0	0	0	0	0	0	0	0	0	0	0	0	0	0	0	0	0	0	0	0	0	0	0	0	0	0	0	0	0
0	0	0	0	0	0	0	0	0	0	0	0	0	0	0	0	0	0	0	0	0	0	0	0	0	0	0	0	0	0	0	0	0	0	0	0	0	0	0	0	0	0	0	0	0	0	0	0	0	0
0	0	0	0	0	0	0	0	0	0	0	0	0	0	0	0	0	0	0	0	0	0	0	0	0	0	0	0	0	0	0	0	0	0	0	0	0	0	0	0	0	0	0	0	0	0	0	0	0	0
0	0	0	0	0	0	0	0	0	0	0	0	0	0	0	0	0	0	0	0	0	0	0	0	0	0	0	0	0	0	0	0	0	0	0	0	0	0	0	0	0	0	0	0	0	0	0	0	0	0
0	0	0	0	0	0	0	0	0	0	0	0	0	0	0	0	0	0	0	0	0	0	0	0	0	0	0	0	0	0	0	0	0	0	0	0	0	0	0	0	0	0	0	0	0	0	0	0	0	0
0	0	0	0	0	0	0	0	0	0	0	0	0	0	0	0	0	0	0	0	0	0	0	0	0	0	0	0	0	0	0	0	0	0	0	0	0	0	0	0	0	0	0	0	0	0	0	0	0	0
0	0	0	0	0	0	0	0	0	0	0	0	0	0	0	0	0	0	0	0	0	0	0	0	0	0	0	0	0	0	0	0	0	0	0	0	0	0	0	0	0	0	0	0	0	0	0	0	0	0
0	0	0	0	0	0	0	0	0	0	0	0	0	0	0	0	0	0	0	0	0	0	0	0	0	0	0	0	0	0	0	0	0	0	0	0	0	0	0	0	0	0	0	0	0	0	0	0	0	0
0	0	0	0	0	0	0	0	0	0	0	0	0	0	0	0	0	0	0	0	0	0	0	0	0	0	0	0	0	0	0	0	0	0	0	0	0	0	0	0	0	0	0	0	0	0	0	0	0	0
0	0	0	0	0	0	0	0	0	0	0	0	0	0	0	0	0	0	0	0	0	0	0	0	0	0	0	0	0	0	0	0	0	0	0	0	0	0	0	0	0	0	0	0	0	0	0	0	0	0
0	0	0	0	0	0	0	0	0	0	0	0	0	0	0	0	0	0	0	0	0	0	0	0	0	0	0	0	0	0	0	0	0	0	0	0	0	0	0	0	0	0	0	0	0	0	0	0	0	0
0	0	0	0	0	0	0	0	0	0	0	0	0	0	0	0	0	0	0	0	0	0	0	0	0	0	0	0	0	0	0	0	0	0	0	0	0	0	0	0	2.98507	0	2.98507	5.97015	0	8.95522	0	0	0	2.98507
0	0	0	0	0	0	0	0	0	0	0	0	0	0	0	0	0	0	0	0	0	0	0	0	0	0	0	0	0	0	0	2.98507	0	0	0	0	0	5.97015	2.98507	0	0	0	2.98507	0	0	2.98507	0	2.98507	5.97015	0
0	0	0	0	0	0	0	0	0	0	0	0	0	0	0	0	0	0	0	0	0	0	0	0	0	0	0	0	0	0	0	0	0	0	0	2.98507	0	0	0	0	2.98507	0	2.98507	0	5.97015	8.95522	0	11.9403	2.98507	2.98507
0	0	0	0	0	0	0	0	0	0	0	0	0	0	0	0	0	0	0	0	0	0	0	0	0	0	0	0	0	0	0	0	0	0	0	0	0	0	0	0	0	0	0	2.98507	0	2.98507	2.98507	0	0	2.98507
0	0	0	0	0	0	0	0	0	0	0	0	0	0	0	0	0	0	0	0	0	0	0	0	0	0	0	0	0	0	0	0	0	0	0	0	0	0	0	0	0	0	0	0	0	0	0	0	0	0
0	0	0	0	0	0	0	0	0	0	0	0	0	0	0	0	0	0	0	0	0	0	0	0	0	0	0	0	0	0	0	0	0	0	0	2.98507	0	0	0	0	0	0	0	0	0	0	2.98507	0	2.98507	8.95522
0	0	0	0	0	0	0	0	0	0	0	0	0	0	0	0	0	0	0	0	0	0	0	0	0	0	0	0	0	0	0	0	0	0	0	0	0	0	0	2.98507	0	0	0	0	0	0	0	2.98507	0	2.98507
0	0	0	0	0	0	0	0	0	0	0	0	0	0	0	0	0	0	0	0	0	0	0	0	0	0	0	0	0	0	0	0	0	0	0	0	0	0	0	0	0	0	0	0	2.98507	0	0	0	2.98507	14.9254
0	0	0	0	0	0	0	0	0	0	0	0	0	0	0	0	0	0	0	0	0	0	0	0	0	0	0	0	0	0	0	0	0	0	0	0	0	0	0	0	0	0	0	2.98507	0	0	0	0	0	2.98507
0	0	0	0	0	0	0	0	0	0	0	0	0	0	0	0	0	0	0	0	0	0	0	0	0	0	0	0	0	0	0	0	0	0	2.98507	0	0	2.98507	0	2.98507	2.98507	2.98507	2.98507	2.98507	2.98507	2.98507	2.98507	2.98507	0	0
0	0	0	0	0	0	0	0	0	0	0	0	0	0	0	0	0	0	0	0	0	0	0	0	0	0	0	0	0	0	2.98507	2.98507	0	2.98507	0	0	0	0	0	2.98507	0	2.98507	0	2.98507	0	2.98507	2.98507	0	0	5.97015
0	0	0	0	0	0	0	0	0	0	0	0	0	0	0	0	0	0	0	0	0	0	0	0	0	0	0	0	0	0	0	2.98507	0	0	0	0	0	0	2.98507	2.98507	0	0	0	0	5.97015	2.98507	5.97015	0	0	0
0	0	0	0	0	0	0	0	0	0	0	0	0	0	0	0	2.98507	0	0	0	0	2.98507	2.98507	0	0	0	0	0	0	0	0	0	0	0	2.98507	0	0	0	5.97015	2.98507	0	0	0	0	0	0	0	0	0	0
0	0	0	0	0	0	0	0	0	0	0	0	0	0	0	0	0	0	0	0	0	0	0	0	0	0	0	0	0	0	0	0	0	0	0	0	2.98507	0	0	0	0	5.97015	0	5.97015	5.97015	2.98507	5.97015	5.97015	0	0
0	0	0	0	0	0	0	0	0	0	0	0	0	0	0	0	0	0	0	0	0	0	0	0	0	0	0	0	0	0	0	0	0	0	0	0	2.98507	0	0	5.97015	0	2.98507	2.98507	2.98507	0	2.98507	0	0	0	2.98507
0	0	0	0	0	0	0	0	0	0	0	0	0	0	0	0	0	0	0	0	0	0	0	0	0	0	0	0	0	0	0	0	0	0	0	0	0	0	0	0	0	0	0	0	0	0	0	0	0	0
0	0	0	0	0	0	0	0	0	0	0	0	0	0	0	0	0	0	0	0	0	0	0	0	0	0	0	0	0	0	0	0	0	0	0	0	0	0	0	0	0	0	0	0	0	0	0	0	0	0
0	0	0	0	0	0	0	0	0	0	0	0	0	0	0	0	0	0	0	0	0	0	0	0	0	0	0	0	0	0	0	0	0	0	0	0	0	0	0	0	0	0	0	0	0	0	0	0	0	2.98507
0	0	0	0	0	0	0	0	0	0	0	0	0	0	0	0	0	0	0	0	0	0	0	0	0	0	0	0	0	0	0	0	0	0	0	0	0	0	0	0	0	0	0	0	0	0	0	0	0	0
0	0	0	0	0	0	0	0	0	0	0	0	0	0	0	0	0	0	0	0	0	0	0	0	0	0	0	0	0	0	0	0	0	0	0	0	0	0	0	0	0	0	0	0	0	0	0	0	0	0
0	0	0	0	0	0	0	0	0	0	0	0	0	0	0	0	0	0	0	0	0	0	0	0	0	0	0	0	0	0	0	0	0	0	0	0	0	0	0	0	0	0	0	0	0	0	0	0	0	0
0	0	0	0	0	0	0	0	0	0	0	0	0	0	0	0	0	0	0	0	0	0	0	0	0	0	0	0	0	0	0	0	0	0	0	0	0	0	0	0	0	0	0	0	0	0	0	2.98507	0	2.98507
0	0	0	0	0	0	0	0	0	0	0	0	0	0	0	0	0	0	0	0	0	0	0	0	0	0	0	0	0	0	0	0	0	2.98507	0	0	0	0	2.98507	5.97015	0	0	0	0	8.95522	2.98507	2.98507	2.98507	2.98507	0
0	0	0	0	0	0	0	0	0	2.98507	0	0	0	0	0	0	0	5.97015	0	2.98507	0	0	0	2.98507	0	0	0	0	0	0	0	2.98507	0	0	0	0	0	0	0	0	0	0	5.97015	0	5.97015	0	0	0	2.98507	0
0	0	0	0	0	0	0	0	0	0	0	2.98507	0	0	2.98507	0	0	0	0	0	2.98507	0	0	0	0	5.97015	0	2.98507	2.98507	2.98507	0	0	2.98507	0	2.98507	0	0	0	0	0	0	0	0	0	0	0	0	0	0	0
0	0	0	0	2.98507	2.98507	5.97015	0	0	0	0	0	0	0	0	0	0	0	2.98507	0	2.98507	0	0	0	0	0	0	0	0	0	0	0	0	0	0	2.98507	0	0	0	0	0	0	0	0	0	0	0	0	0	0
0	0	0	0	0	0	0	0	0	2.98507	0	0	0	0	0	0	0	0	2.98507	0	0	0	0	0	0	0	0	0	0	0	0	0	0	0	2.98507	0	0	0	0	0	0	0	0	0	2.98507	2.98507	0	0	0	0
0	0	0	0	0	0	0	0	0	0	0	0	0	0	0	0	0	0	0	0	0	0	0	2.98507	0	0	2.98507	2.98507	2.98507	5.97015	0	2.98507	0	0	2.98507	8.95522	0	5.97015	0	2.98507	0	2.98507	0	0	0	2.98507	0	0	0	0
0	0	0	0	0	0	0	0	0	0	0	0	0	0	0	0	0	0	0	0	0	0	0	0	0	0	0	0	0	0	0	0	0	0	0	0	0	0	0	0	0	0	0	2.98507	0	0	0	0	0	0
0	0	0	0	0	0	0	0	0	0	0	0	0	0	0	0	0	0	0	0	0	0	0	0	0	0	0	0	0	0	0	0	0	0	0	0	0	0	0	0	0	0	0	0	0	0	0	0	0	0
0	0	0	0	0	0	0	0	0	0	0	0	0	0	0	0	0	0	0	0	0	0	0	0	0	0	0	0	0	0	0	0	0	0	0	0	0	0	0	0	0	0	0	0	0	0	0	0	0	0
0	0	0	0	0	0	0	0	0	0	0	0	0	0	0	0	0	0	0	0	0	0	0	0	0	0	0	0	0	0	2.98507	0	0	0	0	0	2.98507	0	0	0	0	0	2.98507	0	0	2.98507	0	0	0	0
0	0	0	0	0	0	0	0	0	0	0	0	0	0	0	0	0	0	0	0	0	0	0	0	0	0	0	0	0	0	0	0	0	0	0	0	0	0	0	0	0	0	0	0	0	0	0	0	0	0
0	0	0	0	0	0	0	0	0	0	0	0	0	0	0	0	0	0	0	0	0	0	0	0	0	0	0	0	0	0	0	0	0	0	0	0	0	0	0	0	0	0	0	0	0	0	0	0	0	0
0	0	0	0	0	0	0	0	0	0	0	0	0	0	0	0	0	0	0	0	0	0	0	0	0	0	0	0	0	0	0	0	0	0	0	0	0	0	0	0	0	0	0	0	0	0	0	0	0	0
0	0	0	0	0	0	0	0	0	0	0	0	0	0	0	0	0	0	0	0	0	0	0	0	0	0	0	0	0	0	0	0	0	0	0	0	0	0	0	0	0	0	0	0	0	0	0	0	0	0
0	0	0	0	0	2.98507	0	0	0	0	0	0	2.98507	0	0	0	0	0	0	0	0	0	0	0	0	0	0	0	0	0	0	0	0	5.97015	0	0	0	0	0	0	0	0	0	2.98507	0	2.98507	0	0	2.98507	2.98507
2.98507	0	0	0	0	0	0	0	0	0	0	2.98507	0	0	0	0	0	0	2.98507	8.95522	5.97015	2.98507	0	11.9403	5.97015	5.97015	0	2.98507	0	2.98507	2.98507	0	11.9403	2.98507	2.98507	2.98507	2.98507	0	2.98507	0	0	5.97015	0	0	0	0	0	0	0	0
5.97015	2.98507	0	0	0	0	0	0	0	0	0	0	0	0	0	0	0	2.98507	0	0	5.97015	0	5.97015	0	0	2.98507	0	2.98507	0	0	2.98507	0	0	0	2.98507	2.98507	0	0	2.98507	0	0	2.98507	0	2.98507	0	0	0	0	0	0
0	0	0	0	0	0	0	0	0	0	0	0	0	0	0	0	0	2.98507	0	0	0	0	0	0	0	0	0	0	0	0	0	0	0	0	0	0	0	2.98507	0	2.98507	0	2.98507	0	2.98507	2.98507	0	2.98507	5.97015	5.97015	0
0	0	0	5.97015	0	2.98507	0	0	0	0	0	0	0	2.98507	0	0	0	0	0	0	0	0	0	0	0	0	0	0	0	0	0	0	0	0	0	0	0	0	0	5.97015	0	2.98507	2.98507	2.98507	5.97015	8.95522	0	0	5.97015	5.97015
2.98507	2.98507	2.98507	0	0	0	0	2.98507	0	0	0	0	2.98507	0	0	0	0	2.98507	0	0	2.98507	0	2.98507	2.98507	2.98507	8.95522	2.98507	2.98507	8.95522	8.95522	0	2.98507	0	2.98507	0	0	5.97015	5.97015	2.98507	2.98507	5.97015	0	5.97015	2.98507	0	8.95522	8.95522	5.97015	2.98507	2.98507
0	2.98507	0	0	0	0	0	0	0	8.95522	2.98507	0	8.95522	5.97015	5.97015	0	0	0	0	2.98507	2.98507	2.98507	0	2.98507	0	0	0	2.98507	5.97015	0	0	0	0	0	0	0	0	2.98507	0	0	0	0	0	0	0	0	0	0	0	0
0	0	0	0	0	0	0	0	0	0	0	2.98507	0	0	0	0	0	2.98507	2.98507	0	5.97015	0	0	5.97015	8.95522	2.98507	5.97015	5.97015	5.97015	8.95522	14.9254	2.98507	2.98507	2.98507	2.98507	2.98507	5.97015	0	0	0	0	0	0	0	2.98507	0	0	0	0	0
5.97015	2.98507	2.98507	0	2.98507	0	0	0	0	0	0	5.97015	0	2.98507	2.98507	0	2.98507	0	0	0	2.98507	2.98507	2.98507	2.98507	2.98507	5.97015	5.97015	5.97015	2.98507	2.98507	5.97015	0	8.95522	5.97015	0	0	0	5.97015	5.97015	2.98507	2.98507	0	2.98507	0	0	5.97015	0	0	0	2.98507
0	2.98507	0	2.98507	2.98507	0	0	0	2.98507	2.98507	2.98507	0	0	2.98507	2.98507	0	0	0	0	0	0	2.98507	0	0	0	0	0	0	0	0	0	0	0	2.98507	0	0	0	2.98507	2.98507	8.95522	0	2.98507	0	2.98507	5.97015	5.97015	0	2.98507	0	5.97015
2.98507	2.98507	2.98507	0	2.98507	2.98507	5.97015	2.98507	0	2.98507	0	0	0	0	0	0	0	0	0	0	0	0	0	0	0	0	0	2.98507	0	0	2.98507	2.98507	0	0	0	2.98507	5.97015	0	2.98507	5.97015	5.97015	0	5.97015	2.98507	2.98507	5.97015	2.98507	5.97015	0	5.97015
2.98507	0	0	2.98507	0	0	0	0	0	0	0	2.98507	2.98507	0	11.9403	0	5.97015	2.98507	2.98507	0	0	0	5.97015	0	2.98507	5.97015	2.98507	0	0	2.98507	0	0	0	8.95522	0	2.98507	2.98507	0	2.98507	2.98507	2.98507	2.98507	0	0	5.97015	0	8.95522	5.97015	8.95522	0
0	0	5.97015	0	2.98507	0	2.98507	0	0	0	5.97015	2.98507	0	2.98507	0	2.98507	0	5.97015	2.98507	0	2.98507	0	2.98507	0	0	0	0	0	0	2.98507	8.95522	2.98507	2.98507	0	5.97015	2.98507	0	2.98507	0	2.98507	0	0	0	2.98507	2.98507	8.95522	0	0	2.98507	2.98507
0	0	0	0	0	0	5.97015	2.98507	2.98507	5.97015	2.98507	0	0	2.98507	0	2.98507	5.97015	2.98507	0	0	0	0	0	0	2.98507	0	0	5.97015	2.98507	0	0	2.98507	2.98507	0	0	0	2.98507	2.98507	0	0	0	2.98507	0	0	0	0	0	0	0	0
0	0	2.98507	0	0	0	0	0	8.95522	2.98507	5.97015	0	2.98507	2.98507	0	0	0	0	5.97015	2.98507	2.98507	0	2.98507	0	0	2.98507	0	0	0	0	2.98507	2.98507	0	0	0	0	2.98507	0	0	0	0	0	0	0	0	2.98507	2.98507	0	0	0
0	0	0	2.98507	0	2.98507	2.98507	5.97015	5.97015	2.98507	0	0	0	0	0	0	2.98507	2.98507	0	2.98507	2.98507	2.98507	0	0	0	0	2.98507	0	0	0	0	0	0	0	0	0	0	0	0	0	0	0	0	0	0	0	0	0	0	0
2.98507	0	5.97015	0	0	2.98507	2.98507	0	2.98507	0	0	0	0	2.98507	0	5.97015	5.97015	0	2.98507	0	0	2.98507	2.98507	0	0	2.98507	2.98507	8.95522	0	0	0	2.98507	0	0	0	0	0	0	2.98507	0	0	0	0	0	0	0	0	0	0	0
0	0	2.98507	0	0	2.98507	0	2.98507	0	0	2.98507	2.98507	0	5.97015	0	5.97015	2.98507	0	0	0	0	0	0	2.98507	0	0	0	0	2.98507	0	0	0	0	0	0	0	0	0	0	2.98507	0	0	0	2.98507	0	0	2.98507	2.98507	0	0
0	0	2.98507	2.98507	2.98507	0	2.98507	2.98507	0	2.98507	0	0	2.98507	0	0	0	2.98507	0	0	0	2.98507	0	0	0	0	2.98507	0	0	0	0	0	0	0	0	0	0	0	0	0	0	0	0	0	0	0	0	0	0	0	5.97015
2.98507	2.98507	0	2.98507	0	0	0	0	0	0	0	2.98507	0	2.98507	0	0	0	0	2.98507	0	0	0	0	0	0	0	0	0	0	0	0	0	0	0	0	0	0	2.98507	0	0	0	0	0	2.98507	0	0	0	0	0	0
2.98507	0	0	0	2.98507	2.98507	2.98507	0	8.95522	2.98507	0	2.98507	0	8.95522	2.98507	8.95522	5.97015	2.98507	2.98507	0	0	2.98507	2.98507	0	0	0	0	0	0	0	2.98507	0	0	2.98507	0	2.98507	0	0	0	0	2.98507	0	0	2.98507	0	0	0	2.98507	0	0
2.98507	0	5.97015	2.98507	0	0	0	0	0	2.98507	0	0	0	0	0	2.98507	2.98507	0	0	2.98507	0	2.98507	2.98507	0	5.97015	0	0	2.98507	5.97015	2.98507	0	0	0	0	0	5.97015	2.98507	0	2.98507	0	0	2.98507	0	0	0	0	0	2.98507	2.98507	2.98507
0	0	8.95522	0	0	0	0	0	2.98507	5.97015	0	5.97015	0	2.98507	8.95522	0	0	0	0	0	0	2.98507	5.97015	2.98507	2.98507	0	0	0	0	2.98507	0	5.97015	0	5.97015	0	2.98507	0	0	5.97015	0	0	2.98507	0	2.98507	2.98507	0	0	0	0	2.98507
2.98507	5.97015	2.98507	2.98507	0	2.98507	2.98507	2.98507	0	0	2.98507	8.95522	0	0	2.98507	0	0	5.97015	0	0	0	2.98507	5.97015	0	0	0	0	2.98507	0	0	2.98507	5.97015	2.98507	2.98507	2.98507	2.98507	0	0	0	0	0	0	5.97015	5.97015	0	2.98507	2.98507	5.97015	5.97015	0
2.98507	2.98507	0	5.97015	8.95522	2.98507	0	5.97015	2.98507	0	2.98507	0	0	8.95522	2.98507	0	0	0	0	0	2.98507	0	0	2.98507	0	0	2.98507	2.98507	2.98507	0	2.98507	0	0	0	0	0	2.98507	0	0	0	0	0	0	0	0	2.98507	0	5.97015	0	2.98507
0	0	0	5.97015	5.97015	0	8.95522	0	2.98507	2.98507	0	0	0	0	0	2.98507	0	2.98507	0	0	2.98507	2.98507	2.98507	2.98507	2.98507	2.98507	5.97015	5.97015	2.98507	2.98507	0	2.98507	5.97015	0	0	5.97015	2.98507	5.97015	0	0	2.98507	0	5.97015	8.95522	2.98507	2.98507	2.98507	8.95522	5.97015	8.95522
2.98507	0	0	0	0	0	0	0	0	2.98507	0	0	0	0	2.98507	0	0	2.98507	0	0	0	5.97015	2.98507	2.98507	2.98507	2.98507	5.97015	8.95522	0	2.98507	0	0	5.97015	0	0	2.98507	2.98507	2.98507	0	5.97015	0	5.97015	5.97015	0	2.98507	8.95522	0	2.98507	2.98507	0
0	0	2.98507	0	0	0	5.97015	0	0	8.95522	2.98507	0	5.97015	0	2.98507	2.98507	0	0	2.98507	0	8.95522	2.98507	2.98507	5.97015	0	0	2.98507	2.98507	2.98507	0	0	0	0	0	0	2.98507	5.97015	2.98507	2.98507	0	2.98507	0	8.95522	8.95522	0	5.97015	0	2.98507	2.98507	0
0	0	0	0	0	0	0	2.98507	0	2.98507	0	0	0	2.98507	0	5.97015	2.98507	2.98507	0	5.97015	0	0	0	2.98507	5.97015	8.95522	2.98507	0	2.98507	2.98507	2.98507	5.97015	2.98507	2.98507	2.98507	2.98507	0	0	2.98507	2.98507	5.97015	2.98507	11.9403	2.98507	5.97015	0	0	8.95522	0	8.95522
2.98507	0	2.98507	0	5.97015	0	2.98507	0	0	8.95522	5.97015	0	0	0	5.97015	2.98507	2.98507	0	2.98507	2.98507	0	2.98507	0	0	2.98507	0	8.95522	0	0	0	5.97015	0	0	2.98507	0	0	2.98507	0	0	0	0	0	8.95522	0	0	5.97015	5.97015	2.98507	2.98507	11.9403
0	2.98507	0	0	2.98507	0	2.98507	11.9403	0	8.95522	0	0	8.95522	0	2.98507	5.97015	0	2.98507	8.95522	2.98507	0	2.98507	0	2.98507	0	0	5.97015	0	0	0	0	2.98507	0	0	2.98507	0	0	2.98507	5.97015	0	2.98507	5.97015	2.98507	0	5.97015	5.97015	2.98507	8.95522	14.9254	2.98507
2.98507	0	0	0	0	0	5.97015	0	0	0	2.98507	2.98507	2.98507	5.97015	2.98507	5.97015	0	5.97015	2.98507	2.98507	5.97015	2.98507	0	0	2.98507	5.97015	8.95522	5.97015	0	2.98507	2.98507	0	8.95522	0	0	2.98507	0	2.98507	0	0	0	0	0	0	5.97015	2.98507	5.97015	0	2.98507	2.98507
5.97015	0	2.98507	2.98507	5.97015	0	2.98507	2.98507	0	0	8.95522	0	2.98507	2.98507	0	2.98507	0	2.98507	0	2.98507	0	0	0	2.98507	5.97015	2.98507	0	2.98507	2.98507	5.97015	5.97015	2.98507	2.98507	2.98507	0	5.97015	2.98507	5.97015	2.98507	5.97015	11.9403	0	0	8.95522	5.97015	8.95522	11.9403	2.98507	0	17.9104
0	5.97015	0	0	0	2.98507	2.98507	8.95522	2.98507	11.9403	0	2.98507	2.98507	2.98507	5.97015	11.9403	5.97015	5.97015	2.98507	5.97015	2.98507	11.9403	5.97015	5.97015	2.98507	0	11.9403	11.9403	0	2.98507	14.9254	5.97015	14.9254	8.95522	0	0	8.95522	5.97015	14.9254	11.9403	14.9254	11.9403	5.97015	8.95522	14.9254	2.98507	11.9403	5.97015	8.95522	2.98507
2.98507	2.98507	5.97015	5.97015	2.98507	8.95522	2.98507	0	5.97015	8.95522	5.97015	5.97015	5.97015	5.97015	5.97015	8.95522	8.95522	2.98507	2.98507	2.98507	5.97015	5.97015	2.98507	5.97015	11.9403	2.98507	2.98507	5.97015	5.97015	2.98507	8.95522	5.97015	0	2.98507	5.97015	0	2.98507	5.97015	2.98507	2.98507	0	8.95522	2.98507	17.9104	5.97015	14.9254	2.98507	14.9254	17.9104	11.9403
0	0	5.97015	0	0	2.98507	2.98507	2.98507	11.9403	0	0	0	2.98507	2.98507	0	0	2.98507	0	2.98507	5.97015	5.97015	2.98507	0	2.98507	2.98507	5.97015	5.97015	8.95522	0	0	0	0	0	2.98507	2.98507	2.98507	2.98507	5.97015	2.98507	2.98507	0	2.98507	8.95522	8.95522	11.9403	11.9403	11.9403	5.97015	2.98507	11.9403
0	2.98507	0	2.98507	0	14.9254	5.97015	0	0	0	2.98507	2.98507	0	0	0	2.98507	0	0	0	2.98507	2.98507	2.98507	0	2.98507	2.98507	0	0	0	0	0	0	0	0	0	2.98507	2.98507	2.98507	2.98507	8.95522	11.9403	8.95522	2.98507	8.95522	8.95522	5.97015	20.8955	14.9254	11.9403	5.97015	11.9403
2.98507	0	2.98507	0	2.98507	11.9403	2.98507	0	0	0	5.97015	0	0	0	0	2.98507	0	0	0	2.98507	2.98507	0	0	2.98507	5.97015	0	8.95522	0	0	0	8.95522	2.98507	5.97015	11.9403	5.97015	8.95522	8.95522	8.95522	0	5.97015	8.95522	0	14.9254	5.97015	5.97015	5.97015	2.98507	2.98507	2.98507	8.95522
0	0	2.98507	0	2.98507	2.98507	5.97015	0	0	0	2.98507	8.95522	2.98507	2.98507	2.98507	8.95522	5.97015	2.98507	11.9403	2.98507	0	8.95522	5.97015	0	0	5.97015	0	5.97015	5.97015	2.98507	2.98507	0	2.98507	5.97015	8.95522	2.98507	0	0	5.97015	0	2.98507	5.97015	5.97015	5.97015	2.98507	11.9403	5.97015	0	8.95522	8.95522
5.97015	0	0	0	0	2.98507	8.95522	2.98507	2.98507	0	2.98507	0	0	11.9403	5.97015	2.98507	2.98507	0	2.98507	5.97015	2.98507	2.98507	0	2.98507	5.97015	0	2.98507	0	2.98507	5.97015	5.97015	0	2.98507	5.97015	0	5.97015	8.95522	2.98507	2.98507	5.97015	2.98507	5.97015	0	0	8.95522	2.98507	8.95522	5.97015	2.98507	5.97015
8.95522	2.98507	2.98507	0	5.97015	8.95522	5.97015	11.9403	11.9403	11.9403	2.98507	5.97015	11.9403	17.9104	0	5.97015	11.9403	0	5.97015	8.95522	5.97015	8.95522	8.95522	5.97015	2.98507	0	5.97015	8.95522	2.98507	2.98507	2.98507	8.95522	0	5.97015	2.98507	8.95522	0	2.98507	2.98507	0	8.95522	0	5.97015	0	2.98507	0	2.98507	5.97015	2.98507	0
5.97015	2.98507	0	2.98507	0	8.95522	5.97015	5.97015	8.95522	2.98507	2.98507	11.9403	5.97015	0	5.97015	2.98507	2.98507	5.97015	2.98507	2.98507	8.95522	5.97015	2.98507	2.98507	5.97015	5.97015	0	2.98507	8.95522	0	0	0	0	2.98507	2.98507	2.98507	2.98507	0	0	5.97015	2.98507	2.98507	0	5.97015	8.95522	2.98507	2.98507	8.95522	2.98507	5.97015
2.98507	0	5.97015	8.95522	2.98507	5.97015	2.98507	2.98507	0	2.98507	2.98507	11.9403	8.95522	5.97015	2.98507	0	2.98507	0	2.98507	5.97015	5.97015	5.97015	5.97015	5.97015	5.97015	5.97015	0	0	2.98507	5.97015	2.98507	11.9403	5.97015	2.98507	8.95522	8.95522	8.95522	2.98507	2.98507	2.98507	8.95522	14.9254	11.9403	5.97015	2.98507	2.98507	5.97015	0	0	2.98507
5.97015	5.97015	0	0	2.98507	0	5.97015	2.98507	2.98507	2.98507	0	0	2.98507	0	5.97015	2.98507	8.95522	0	5.97015	2.98507	5.97015	5.97015	2.98507	5.97015	0	0	14.9254	0	11.9403	2.98507	0	2.98507	2.98507	5.97015	5.97015	5.97015	8.95522	0	8.95522	2.98507	5.97015	0	5.97015	2.98507	5.97015	2.98507	5.97015	2.98507	8.95522	8.95522
5.97015	0	0	0	0	0	2.98507	5.97015	0	2.98507	5.97015	2.98507	0	2.98507	8.95522	2.98507	14.9254	8.95522	5.97015	5.97015	0	0	0	2.98507	8.95522	2.98507	0	2.98507	2.98507	2.98507	0	5.97015	14.9254	5.97015	2.98507	5.97015	5.97015	0	0	14.9254	14.9254	5.97015	8.95522	20.8955	14.9254	14.9254	14.9254	23.8806	8.95522	20.8955
0	0	8.95522	5.97015	0	0	0	2.98507	2.98507	0	2.98507	2.98507	2.98507	5.97015	2.98507	2.98507	5.97015	2.98507	0	5.97015	5.97015	2.98507	2.98507	8.95522	2.98507	5.97015	5.97015	8.95522	5.97015	2.98507	5.97015	0	5.97015	2.98507	5.97015	2.98507	2.98507	0	0	2.98507	5.97015	5.97015	2.98507	8.95522	11.9403	14.9254	11.9403	8.95522	14.9254	8.95522
2.98507	0	2.98507	0	0	2.98507	0	2.98507	2.98507	2.98507	0	0	5.97015	2.98507	0	0	0	0	0	0	0	2.98507	2.98507	0	0	0	0	5.97015	2.98507	5.97015	0	0	0	14.9254	8.95522	11.9403	8.95522	14.9254	5.97015	11.9403	14.9254	5.97015	8.95522	8.95522	8.95522	5.97015	26.8657	11.9403	14.9254	11.9403
5.97015	2.98507	5.97015	2.98507	0	5.97015	2.98507	0	5.97015	0	2.98507	0	2.98507	2.98507	0	2.98507	0	2.98507	2.98507	0	2.98507	2.98507	0	2.98507	0	5.97015	0	5.97015	2.98507	5.97015	0	2.98507	0	2.98507	2.98507	11.9403	5.97015	5.97015	11.9403	5.97015	5.97015	2.98507	5.97015	5.97015	11.9403	17.9104	11.9403	5.97015	11.9403	11.9403
0	2.98507	5.97015	2.98507	2.98507	5.97015	5.97015	5.97015	2.98507	2.98507	0	11.9403	2.98507	5.97015	0	0	14.9254	0	2.98507	11.9403	8.95522	8.95522	2.98507	0	5.97015	5.97015	0	8.95522	5.97015	5.97015	2.98507	5.97015	17.9104	5.97015	11.9403	8.95522	5.97015	8.95522	5.97015	5.97015	8.95522	5.97015	2.98507	2.98507	17.9104	8.95522	5.97015	8.95522	5.97015	23.8806
0	8.95522	2.98507	2.98507	2.98507	5.97015	0	8.95522	5.97015	5.97015	11.9403	5.97015	5.97015	0	5.97015	0	0	2.98507	5.97015	5.97015	2.98507	2.98507	5.97015	8.95522	8.95522	2.98507	14.9254	0	11.9403	11.9403	5.97015	5.97015	11.9403	14.9254	2.98507	0	8.95522	8.95522	5.97015	17.9104	0	17.9104	2.98507	2.98507	11.9403	2.98507	14.9254	14.9254	2.98507	14.9254
0	5.97015	0	0	8.95522	5.97015	2.98507	2.98507	0	5.97015	11.9403	0	2.98507	2.98507	5.97015	5.97015	11.9403	2.98507	2.98507	8.95522	2.98507	5.97015	14.9254	2.98507	2.98507	5.97015	2.98507	2.98507	2.98507	11.9403	5.97015	8.95522	5.97015	2.98507	8.95522	8.95522	2.98507	5.97015	2.98507	2.98507	5.97015	2.98507	0	8.95522	14.9254	5.97015	8.95522	2.98507	5.97015	14.9254
0	0	5.97015	8.95522	0	14.9254	5.97015	2.98507	2.98507	2.98507	8.95522	8.95522	11.9403	0	5.97015	5.97015	2.98507	2.98507	8.95522	2.98507	2.98507	2.98507	5.97015	2.98507	5.97015	2.98507	8.95522	8.95522	2.98507	8.95522	2.98507	0	0	2.98507	2.98507	5.97015	0	8.95522	5.97015	0	5.97015	2.98507	5.97015	5.97015	8.95522	0	14.9254	14.9254	11.9403	8.95522
0	0	2.98507	0	0	0	2.98507	5.97015	2.98507	0	2.98507	0	0	2.98507	11.9403	5.97015	2.98507	0	0	2.98507	2.98507	2.98507	5.97015	2.98507	2.98507	0	2.98507	5.97015	5.97015	2.98507	5.97015	0	0	11.9403	5.97015	0	8.95522	8.95522	8.95522	2.98507	14.9254	11.9403	5.97015	5.97015	14.9254	11.9403	14.9254	17.9104	8.95522	11.9403
2.98507	0	0	0	0	5.97015	8.95522	8.95522	5.97015	0	2.98507	5.97015	8.95522	5.97015	2.98507	0	5.97015	0	2.98507	2.98507	2.98507	0	2.98507	8.95522	0	8.95522	2.98507	0	5.97015	2.98507	2.98507	8.95522	5.97015	2.98507	2.98507	5.97015	14.9254	14.9254	5.97015	11.9403	14.9254	8.95522	17.9104	11.9403	2.98507	5.97015	20.8955	8.95522	11.9403	8.95522
0	0	0	0	0	2.98507	0	0	5.97015	0	0	2.98507	0	0	0	5.97015	0	0	2.98507	0	0	0	0	0	2.98507	0	0	0	0	0	0	8.95522	2.98507	0	2.98507	0	0	5.97015	0	0	0	5.97015	0	0	2.98507	17.9104	2.98507	14.9254	5.97015	5.97015
0	2.98507	0	0	0	8.95522	8.95522	0	2.98507	2.98507	5.97015	2.98507	5.97015	5.97015	5.97015	8.95522	5.97015	0	0	11.9403	2.98507	2.98507	8.95522	5.97015	0	17.9104	8.95522	5.97015	5.97015	8.95522	2.98507	11.9403	2.98507	14.9254	0	2.98507	2.98507	0	5.97015	0	5.97015	2.98507	2.98507	5.97015	2.98507	8.95522	2.98507	11.9403	5.97015	8.95522
2.98507	0	0	5.97015	0	2.98507	0	0	0	2.98507	0	2.98507	2.98507	0	2.98507	2.98507	2.98507	0	0	0	2.98507	2.98507	2.98507	5.97015	0	2.98507	0	0	2.98507	2.98507	2.98507	0	8.95522	0	2.98507	0	0	0	8.95522	2.98507	5.97015	2.98507	0	8.95522	5.97015	5.97015	2.98507	2.98507	5.97015	2.98507
2.98507	0	0	0	2.98507	0	5.97015	0	2.98507	2.98507	0	0	0	0	0	2.98507	0	5.97015	0	2.98507	5.97015	0	2.98507	0	0	2.98507	0	0	2.98507	2.98507	11.9403	2.98507	5.97015	5.97015	5.97015	8.95522	0	0	2.98507	0	8.95522	2.98507	2.98507	2.98507	11.9403	5.97015	0	5.97015	5.97015	2.98507
0	0	2.98507	2.98507	0	8.95522	0	0	0	2.98507	2.98507	0	2.98507	5.97015	0	2.98507	0	2.98507	0	0	0	0	2.98507	2.98507	0	0	0	0	5.97015	5.97015	0	0	0	5.97015	0	2.98507	8.95522	2.98507	2.98507	2.98507	2.98507	8.95522	8.95522	5.97015	2.98507	2.98507	2.98507	8.95522	2.98507	8.95522
0	0	2.98507	0	0	0	0	0	0	0	2.98507	0	0	0	0	0	0	0	0	0	0	2.98507	0	5.97015	0	0	0	0	2.98507	0	2.98507	0	2.98507	11.9403	0	2.98507	0	0	2.98507	0	0	2.98507	8.95522	0	2.98507	2.98507	0	0	8.95522	0
0	0	0	0	0	0	0	0	2.98507	0	0	0	0	2.98507	0	0	0	0	0	0	0	0	2.98507	0	0	0	0	0	0	0	0	0	0	0	2.98507	2.98507	0	0	0	0	0	0	8.95522	0	5.97015	0	2.98507	11.9403	0	0
0	0	0	0	0	0	0	0	0	0	0	0	2.98507	0	2.98507	0	0	0	2.98507	0	2.98507	0	0	2.98507	0	0	0	0	0	2.98507	5.97015	2.98507	0	0	0	0	0	0	2.98507	0	2.98507	14.9254	0	5.97015	2.98507	11.9403	2.98507	5.97015	5.97015	11.9403
0	0	0	0	0	2.98507	2.98507	2.98507	0	0	0	5.97015	2.98507	2.98507	2.98507	2.98507	0	0	2.98507	0	0	2.98507	2.98507	2.98507	5.97015	0	0	2.98507	2.98507	0	0	2.98507	17.9104	5.97015	5.97015	2.98507	2.98507	8.95522	0	11.9403	0	2.98507	0	2.98507	5.97015	2.98507	8.95522	2.98507	11.9403	2.98507
5.97015	2.98507	2.98507	5.97015	5.97015	8.95522	2.98507	11.9403	2.98507	5.97015	2.98507	0	17.9104	0	17.9104	5.97015	2.98507	2.98507	2.98507	11.9403	2.98507	2.98507	11.9403	2.98507	2.98507	2.98507	2.98507	2.98507	2.98507	11.9403	2.98507	2.98507	0	0	2.98507	2.98507	8.95522	0	2.98507	11.9403	5.97015	2.98507	5.97015	8.95522	0	5.97015	11.9403	5.97015	8.95522	14.9254
20.8955	11.9403	11.9403	11.9403	5.97015	11.9403	5.97015	11.9403	2.98507	8.95522	8.95522	5.97015	8.95522	11.9403	17.9104	5.97015	2.98507	5.97015	2.98507	17.9104	5.97015	11.9403	11.9403	8.95522	0	14.9254	5.97015	0	11.9403	2.98507	8.95522	8.95522	11.9403	2.98507	8.95522	5.97015	5.97015	11.9403	8.95522	8.95522	8.95522	14.9254	14.9254	2.98507	14.9254	17.9104	14.9254	11.9403	17.9104	11.9403
5.97015	17.9104	0	5.97015	11.9403	2.98507	8.95522	2.98507	17.9104	5.97015	11.9403	5.97015	2.98507	5.97015	2.98507	2.98507	8.95522	0	8.95522	5.97015	11.9403	5.97015	2.98507	0	8.95522	0	11.9403	8.95522	11.9403	5.97015	5.97015	2.98507	2.98507	5.97015	11.9403	8.95522	2.98507	11.9403	17.9104	5.97015	8.95522	23.8806	17.9104	11.9403	14.9254	11.9403	17.9104	17.9104	20.8955	2.98507
5.97015	2.98507	8.95522	8.95522	8.95522	5.97015	2.98507	20.8955	5.97015	8.95522	5.97015	5.97015	5.97015	0	14.9254	11.9403	0	5.97015	8.95522	2.98507	5.97015	11.9403	14.9254	2.98507	8.95522	14.9254	11.9403	17.9104	5.97015	17.9104	11.9403	5.97015	8.95522	5.97015	5.97015	11.9403	14.9254	8.95522	5.97015	8.95522	14.9254	2.98507	11.9403	5.97015	0	11.9403	14.9254	20.8955	32.8358	17.9104
14.9254	23.8806	14.9254	11.9403	8.95522	11.9403	11.9403	11.9403	8.95522	5.97015	11.9403	23.8806	20.8955	5.97015	8.95522	11.9403	8.95522	2.98507	8.95522	2.98507	2.98507	11.9403	5.97015	8.95522	2.98507	2.98507	2.98507	11.9403	2.98507	2.98507	0	0	0	14.9254	14.9254	11.9403	5.97015	11.9403	5.97015	5.97015	14.9254	5.97015	5.97015	0	17.9104	11.9403	5.97015	20.8955	23.8806	11.9403
0	0	8.95522	0	11.9403	0	2.98507	2.98507	5.97015	17.9104	5.97015	2.98507	0	2.98507	5.97015	2.98507	2.98507	17.9104	0	14.9254	5.97015	2.98507	5.97015	14.9254	5.97015	11.9403	8.95522	5.97015	11.9403	8.95522	23.8806	8.95522	17.9104	2.98507	14.9254	14.9254	17.9104	5.97015	14.9254	17.9104	11.9403	8.95522	11.9403	8.95522	14.9254	11.9403	17.9104	5.97015	0	17.9104
2.98507	5.97015	11.9403	8.95522	2.98507	0	2.98507	5.97015	2.98507	0	2.98507	2.98507	5.97015	8.95522	2.98507	5.97015	2.98507	0	2.98507	2.98507	2.98507	2.98507	0	14.9254	2.98507	5.97015	11.9403	2.98507	2.98507	8.95522	11.9403	17.9104	11.9403	20.8955	11.9403	26.8657	29.8507	20.8955	11.9403	5.97015	11.9403	8.95522	11.9403	26.8657	14.9254	14.9254	8.95522	2.98507	11.9403	11.9403
14.9254	8.95522	2.98507	8.95522	8.95522	5.97015	20.8955	8.95522	8.95522	11.9403	17.9104	8.95522	14.9254	5.97015	8.95522	8.95522	11.9403	2.98507	8.95522	8.95522	17.9104	5.97015	8.95522	26.8657	11.9403	8.95522	14.9254	29.8507	14.9254	20.8955	17.9104	23.8806	14.9254	23.8806	14.9254	11.9403	8.95522	14.9254	17.9104	20.8955	26.8657	17.9104	5.97015	11.9403	14.9254	20.8955	23.8806	8.95522	11.9403	5.97015
14.9254	8.95522	14.9254	14.9254	2.98507	20.8955	14.9254	14.9254	2.98507	8.95522	20.8955	20.8955	17.9104	17.9104	2.98507	11.9403	11.9403	8.95522	5.97015	23.8806	8.95522	17.9104	2.98507	23.8806	5.97015	11.9403	17.9104	20.8955	2.98507	17.9104	14.9254	17.9104	20.8955	11.9403	11.9403	29.8507	8.95522	20.8955	20.8955	23.8806	32.8358	8.95522	11.9403	11.9403	11.9403	23.8806	17.9104	17.9104	17.9104	29.8507
11.9403	14.9254	11.9403	17.9104	14.9254	20.8955	23.8806	11.9403	8.95522	11.9403	17.9104	8.95522	8.95522	17.9104	17.9104	2.98507	14.9254	2.98507	26.8657	23.8806	8.95522	5.97015	2.98507	11.9403	5.97015	8.95522	5.97015	5.97015	20.8955	11.9403	20.8955	11.9403	11.9403	14.9254	11.9403	29.8507	2.98507	11.9403	8.95522	2.98507	11.9403	8.95522	5.97015	2.98507	14.9254	26.8657	2.98507	17.9104	17.9104	20.8955
5.97015	17.9104	5.97015	8.95522	11.9403	14.9254	26.8657	14.9254	8.95522	20.8955	2.98507	11.9403	23.8806	11.9403	11.9403	17.9104	8.95522	14.9254	0	8.95522	17.9104	11.9403	14.9254	11.9403	5.97015	8.95522	17.9104	14.9254	14.9254	23.8806	5.97015	14.9254	11.9403	20.8955	11.9403	5.97015	20.8955	20.8955	8.95522	14.9254	11.9403	26.8657	0	17.9104	23.8806	14.9254	11.9403	23.8806	26.8657	14.9254
8.95522	2.98507	5.97015	8.95522	8.95522	20.8955	5.97015	20.8955	14.9254	20.8955	11.9403	14.9254	11.9403	20.8955	5.97015	14.9254	8.95522	11.9403	17.9104	14.9254	8.95522	32.8358	41.791	11.9403	26.8657	20.8955	23.8806	20.8955	23.8806	17.9104	14.9254	5.97015	8.95522	11.9403	14.9254	26.8657	11.9403	11.9403	32.8358	14.9254	8.95522	11.9403	17.9104	20.8955	14.9254	20.8955	17.9104	20.8955	8.95522	20.8955
17.9104	5.97015	14.9254	8.95522	11.9403	5.97015	0	11.9403	14.9254	17.9104	17.9104	0	0	2.98507	11.9403	2.98507	2.98507	5.97015	8.95522	14.9254	14.9254	8.95522	5.97015	8.95522	14.9254	20.8955	17.9104	17.9104	5.97015	11.9403	11.9403	11.9403	14.9254	14.9254	8.95522	26.8657	14.9254	14.9254	17.9104	17.9104	23.8806	14.9254	14.9254	17.9104	20.8955	17.9104	8.95522	14.9254	8.95522	17.9104
17.9104	11.9403	14.9254	8.95522	8.95522	0	5.97015	14.9254	14.9254	8.95522	17.9104	8.95522	8.95522	17.9104	8.95522	11.9403	23.8806	11.9403	5.97015	8.95522	8.95522	14.9254	11.9403	11.9403	2.98507	26.8657	8.95522	20.8955	26.8657	8.95522	20.8955	20.8955	5.97015	17.9104	2.98507	8.95522	8.95522	17.9104	8.95522	20.8955	8.95522	11.9403	20.8955	11.9403	14.9254	11.9403	17.9104	17.9104	20.8955	23.8806
23.8806	11.9403	14.9254	23.8806	14.9254	5.97015	14.9254	20.8955	11.9403	5.97015	2.98507	20.8955	0	14.9254	5.97015	20.8955	11.9403	2.98507	14.9254	11.9403	2.98507	17.9104	2.98507	23.8806	8.95522	2.98507	20.8955	11.9403	14.9254	8.95522	5.97015	17.9104	5.97015	5.97015	8.95522	0	20.8955	8.95522	5.97015	5.97015	14.9254	26.8657	32.8358	23.8806	20.8955	35.8209	14.9254	26.8657	17.9104	26.8657
14.9254	20.8955	17.9104	14.9254	17.9104	23.8806	26.8657	29.8507	17.9104	26.8657	8.95522	11.9403	17.9104	32.8358	35.8209	17.9104	17.9104	35.8209	11.9403	5.97015	32.8358	20.8955	14.9254	20.8955	14.9254	20.8955	11.9403	11.9403	5.97015	11.9403	23.8806	17.9104	20.8955	8.95522	0	32.8358	14.9254	14.9254	17.9104	29.8507	5.97015	5.97015	17.9104	14.9254	20.8955	14.9254	5.97015	23.8806	17.9104	14.9254
8.95522	17.9104	14.9254	8.95522	17.9104	26.8657	11.9403	14.9254	2.98507	32.8358	17.9104	11.9403	14.9254	11.9403	23.8806	5.97015	11.9403	11.9403	11.9403	14.9254	11.9403	38.806	5.97015	26.8657	17.9104	23.8806	14.9254	5.97015	20.8955	14.9254	26.8657	17.9104	5.97015	8.95522	8.95522	14.9254	26.8657	14.9254	20.8955	23.8806	11.9403	5.97015	20.8955	17.9104	23.8806	5.97015	8.95522	29.8507	14.9254	26.8657
2.98507	20.8955	8.95522	17.9104	11.9403	17.9104	17.9104	20.8955	20.8955	11.9403	20.8955	17.9104	11.9403	8.95522	17.9104	14.9254	20.8955	11.9403	17.9104	17.9104	29.8507	23.8806	29.8507	20.8955	14.9254	8.95522	26.8657	5.97015	5.97015	8.95522	8.95522	14.9254	5.97015	14.9254	17.9104	11.9403	20.8955	8.95522	5.97015	8.95522	20.8955	23.8806	11.9403	17.9104	17.9104	17.9104	8.95522	17.9104	2.98507	14.9254
20.8955	26.8657	11.9403	29.8507	2.98507	14.9254	26.8657	11.9403	23.8806	11.9403	14.9254	17.9104	5.97015	14.9254	8.95522	8.95522	5.97015	20.8955	17.9104	23.8806	17.9104	14.9254	14.9254	17.9104	23.8806	53.7313	26.8657	20.8955	20.8955	23.8806	11.9403	17.9104	17.9104	17.9104	14.9254	11.9403	23.8806	20.8955	23.8806	8.95522	11.9403	20.8955	23.8806	11.9403	11.9403	14.9254	11.9403	26.8657	5.97015	20.8955
26.8657	23.8806	20.8955	8.95522	17.9104	5.97015	14.9254	32.8358	11.9403	32.8358	20.8955	5.97015	17.9104	35.8209	14.9254	23.8806	17.9104	20.8955	29.8507	14.9254	20.8955	26.8657	26.8657	14.9254	14.9254	20.8955	14.9254	17.9104	23.8806	20.8955	14.9254	17.9104	17.9104	14.9254	8.95522	8.95522	26.8657	14.9254	11.9403	8.95522	23.8806	11.9403	17.9104	8.95522	14.9254	17.9104	26.8657	8.95522	35.8209	29.8507
2.98507	17.9104	11.9403	14.9254	23.8806	11.9403	8.95522	8.95522	14.9254	11.9403	14.9254	14.9254	8.95522	17.9104	14.9254	20.8955	17.9104	8.95522	20.8955	14.9254	26.8657	20.8955	8.95522	14.9254	14.9254	8.95522	17.9104	8.95522	14.9254	23.8806	14.9254	5.97015	8.95522	8.95522	11.9403	8.95522	8.95522	17.9104	29.8507	11.9403	14.9254	23.8806	8.95522	14.9254	14.9254	23.8806	32.8358	38.806	44.7761	29.8507
11.9403	11.9403	11.9403	17.9104	17.9104	20.8955	20.8955	2.98507	32.8358	14.9254	8.95522	14.9254	26.8657	17.9104	17.9104	8.95522	2.98507	17.9104	14.9254	17.9104	11.9403	8.95522	14.9254	11.9403	20.8955	8.95522	8.95522	5.97015	14.9254	14.9254	17.9104	20.8955	11.9403	32.8358	23.8806	17.9104	5.97015	14.9254	14.9254	17.9104	14.9254	17.9104	35.8209	23.8806	26.8657	14.9254	32.8358	38.806	29.8507	53.7313
14.9254	29.8507	17.9104	20.8955	20.8955	23.8806	17.9104	20.8955	14.9254	14.9254	14.9254	11.9403	5.97015	20.8955	26.8657	17.9104	8.95522	5.97015	11.9403	14.9254	26.8657	17.9104	23.8806	8.95522	23.8806	20.8955	20.8955	14.9254	11.9403	5.97015	23.8806	20.8955	8.95522	11.9403	23.8806	17.9104	11.9403	17.9104	11.9403	17.9104	17.9104	26.8657	14.9254	14.9254	11.9403	23.8806	17.9104	11.9403	17.9104	11.9403
20.8955	38.806	5.97015	26.8657	29.8507	23.8806	5.97015	11.9403	20.8955	8.95522	11.9403	29.8507	8.95522	23.8806	8.95522	20.8955	14.9254	5.97015	17.9104	17.9104	8.95522	17.9104	17.9104	11.9403	11.9403	17.9104	5.97015	8.95522	14.9254	11.9403	8.95522	2.98507	8.95522	2.98507	32.8358	14.9254	17.9104	20.8955	23.8806	20.8955	23.8806	11.9403	20.8955	17.9104	14.9254	20.8955	23.8806	11.9403	11.9403	17.9104
35.8209	17.9104	26.8657	11.9403	14.9254	17.9104	20.8955	11.9403	26.8657	29.8507	17.9104	29.8507	38.806	32.8358	17.9104	23.8806	14.9254	11.9403	17.9104	11.9403	26.8657	17.9104	8.95522	20.8955	23.8806	32.8358	11.9403	2.98507	26.8657	14.9254	32.8358	17.9104	20.8955	23.8806	17.9104	8.95522	41.791	11.9403	23.8806	17.9104	14.9254	20.8955	8.95522	14.9254	11.9403	23.8806	20.8955	14.9254	14.9254	17.9104
17.9104	17.9104	23.8806	20.8955	20.8955	17.9104	8.95522	8.95522	20.8955	17.9104	5.97015	8.95522	26.8657	8.95522	17.9104	8.95522	23.8806	20.8955	23.8806	23.8806	17.9104	14.9254	29.8507	20.8955	17.9104	23.8806	26.8657	23.8806	23.8806	2.98507	8.95522	17.9104	14.9254	32.8358	20.8955	11.9403	17.9104	8.95522	11.9403	20.8955	29.8507	14.9254	14.9254	11.9403	11.9403	17.9104	38.806	17.9104	35.8209	47.7612
8.95522	5.97015	8.95522	2.98507	17.9104	14.9254	11.9403	20.8955	17.9104	11.9403	8.95522	11.9403	0	20.8955	14.9254	17.9104	11.9403	8.95522	14.9254	8.95522	32.8358	26.8657	17.9104	26.8657	29.8507	14.9254	29.8507	29.8507	17.9104	26.8657	17.9104	20.8955	26.8657	38.806	38.806	32.8358	44.7761	29.8507	32.8358	29.8507	29.8507	23.8806	32.8358	14.9254	14.9254	32.8358	41.791	17.9104	35.8209	20.8955
17.9104	23.8806	41.791	14.9254	20.8955	14.9254	17.9104	44.7761	23.8806	29.8507	32.8358	35.8209	14.9254	17.9104	8.95522	14.9254	11.9403	11.9403	17.9104	8.95522	20.8955	35.8209	23.8806	20.8955	11.9403	14.9254	14.9254	14.9254	17.9104	14.9254	20.8955	14.9254	29.8507	29.8507	20.8955	20.8955	5.97015	23.8806	23.8806	29.8507	17.9104	26.8657	23.8806	8.95522	14.9254	11.9403	8.95522	17.9104	26.8657	23.8806
23.8806	17.9104	26.8657	38.806	23.8806	20.8955	17.9104	23.8806	17.9104	23.8806	11.9403	14.9254	35.8209	20.8955	11.9403	29.8507	11.9403	32.8358	23.8806	14.9254	23.8806	8.95522	17.9104	23.8806	14.9254	20.8955	14.9254	26.8657	8.95522	23.8806	17.9104	29.8507	20.8955	26.8657	14.9254	32.8358	8.95522	32.8358	26.8657	17.9104	17.9104	11.9403	23.8806	26.8657	11.9403	17.9104	20.8955	11.9403	17.9104	17.9104
29.8507	23.8806	20.8955	17.9104	17.9104	20.8955	14.9254	8.95522	20.8955	23.8806	11.9403	14.9254	14.9254	5.97015	26.8657	17.9104	23.8806	17.9104	14.9254	11.9403	26.8657	17.9104	20.8955	26.8657	17.9104	8.95522	20.8955	17.9104	20.8955	23.8806	20.8955	17.9104	14.9254	17.9104	35.8209	17.9104	32.8358	20.8955	11.9403	8.95522	17.9104	8.95522	20.8955	11.9403	8.95522	17.9104	8.95522	29.8507	20.8955	29.8507
32.8358	17.9104	8.95522	5.97015	17.9104	41.791	11.9403	11.9403	8.95522	8.95522	2.98507	20.8955	20.8955	8.95522	5.97015	14.9254	23.8806	23.8806	20.8955	14.9254	14.9254	29.8507	29.8507	23.8806	29.8507	8.95522	29.8507	8.95522	26.8657	47.7612	20.8955	29.8507	11.9403	23.8806	26.8657	20.8955	17.9104	20.8955	11.9403	17.9104	29.8507	5.97015	5.97015	8.95522	17.9104	20.8955	14.9254	14.9254	11.9403	5.97015
17.9104	23.8806	11.9403	14.9254	11.9403	11.9403	29.8507	32.8358	17.9104	11.9403	11.9403	14.9254	11.9403	8.95522	14.9254	29.8507	11.9403	14.9254	20.8955	11.9403	11.9403	17.9104	14.9254	17.9104	8.95522	8.95522	14.9254	17.9104	20.8955	29.8507	8.95522	11.9403	23.8806	17.9104	17.9104	14.9254	29.8507	20.8955	23.8806	5.97015	23.8806	14.9254	32.8358	17.9104	17.9104	38.806	26.8657	23.8806	29.8507	17.9104
32.8358	11.9403	11.9403	35.8209	14.9254	35.8209	17.9104	29.8507	17.9104	11.9403	17.9104	17.9104	17.9104	14.9254	20.8955	20.8955	20.8955	8.95522	14.9254	20.8955	8.95522	20.8955	17.9104	17.9104	26.8657	14.9254	8.95522	23.8806	23.8806	17.9104	17.9104	11.9403	23.8806	14.9254	8.95522	23.8806	14.9254	20.8955	23.8806	23.8806	17.9104	23.8806	8.95522	29.8507	20.8955	14.9254	41.791	20.8955	35.8209	29.8507
32.8358	32.8358	20.8955	20.8955	20.8955	23.8806	35.8209	11.9403	8.95522	32.8358	17.9104	17.9104	20.8955	29.8507	20.8955	11.9403	8.95522	17.9104	5.97015	20.8955	20.8955	11.9403	23.8806	8.95522	14.9254	20.8955	23.8806	14.9254	20.8955	17.9104	14.9254	20.8955	20.8955	23.8806	11.9403	11.9403	14.9254	23.8806	20.8955	14.9254	32.8358	29.8507	8.95522	26.8657	32.8358	32.8358	29.8507	26.8657	26.8657	50.7463
8.95522	20.8955	17.9104	14.9254	20.8955	32.8358	20.8955	8.95522	14.9254	17.9104	17.9104	26.8657	26.8657	26.8657	11.9403	8.95522	14.9254	14.9254	26.8657	17.9104	26.8657	14.9254	23.8806	17.9104	8.95522	5.97015	32.8358	35.8209	8.95522	11.9403	20.8955	8.95522	29.8507	17.9104	38.806	29.8507	41.791	47.7612	29.8507	20.8955	26.8657	17.9104	5.97015	32.8358	29.8507	11.9403	38.806	23.8806	32.8358	35.8209
23.8806	29.8507	14.9254	17.9104	8.95522	26.8657	5.97015	29.8507	20.8955	23.8806	11.9403	32.8358	14.9254	26.8657	20.8955	20.8955	17.9104	26.8657	14.9254	32.8358	20.8955	17.9104	17.9104	23.8806	11.9403	14.9254	20.8955	26.8657	26.8657	29.8507	11.9403	17.9104	32.8358	26.8657	32.8358	20.8955	44.7761	50.7463	14.9254	44.7761	44.7761	41.791	29.8507	38.806	32.8358	26.8657	8.95522	29.8507	44.7761	38.806
23.8806	35.8209	23.8806	20.8955	35.8209	32.8358	17.9104	32.8358	47.7612	23.8806	26.8657	50.7463	32.8358	32.8358	20.8955	41.791	41.791	29.8507	29.8507	20.8955	26.8657	29.8507	23.8806	23.8806	11.9403	26.8657	20.8955	26.8657	11.9403	26.8657	17.9104	14.9254	17.9104	23.8806	17.9104	26.8657	32.8358	14.9254	11.9403	14.9254	20.8955	14.9254	26.8657	35.8209	14.9254	11.9403	38.806	35.8209	35.8209	50.7463
23.8806	14.9254	14.9254	8.95522	8.95522	8.95522	14.9254	26.8657	20.8955	20.8955	17.9104	11.9403	20.8955	11.9403	23.8806	29.8507	29.8507	14.9254	17.9104	17.9104	32.8358	23.8806	23.8806	29.8507	23.8806	35.8209	17.9104	17.9104	17.9104	14.9254	14.9254	23.8806	11.9403	5.97015	23.8806	44.7761	14.9254	26.8657	38.806	17.9104	29.8507	23.8806	23.8806	29.8507	11.9403	35.8209	35.8209	32.8358	32.8358	29.8507
17.9104	26.8657	8.95522	20.8955	26.8657	14.9254	17.9104	8.95522	23.8806	5.97015	29.8507	20.8955	8.95522	17.9104	11.9403	8.95522	8.95522	20.8955	11.9403	14.9254	8.95522	17.9104	17.9104	8.95522	23.8806	8.95522	20.8955	20.8955	20.8955	17.9104	26.8657	20.8955	29.8507	23.8806	20.8955	17.9104	29.8507	41.791	32.8358	26.8657	35.8209	38.806	14.9254	32.8358	59.7015	17.9104	29.8507	47.7612	17.9104	35.8209
17.9104	35.8209	26.8657	23.8806	14.9254	26.8657	17.9104	20.8955	35.8209	11.9403	17.9104	20.8955	29.8507	11.9403	14.9254	23.8806	14.9254	8.95522	5.97015	23.8806	8.95522	8.95522	26.8657	8.95522	23.8806	11.9403	23.8806	26.8657	2.98507	20.8955	32.8358	29.8507	35.8209	11.9403	17.9104	29.8507	41.791	44.7761	44.7761	38.806	35.8209	26.8657	20.8955	35.8209	29.8507	35.8209	32.8358	38.806	41.791	44.7761
17.9104	14.9254	38.806	26.8657	26.8657	20.8955	23.8806	17.9104	20.8955	17.9104	11.9403	14.9254	17.9104	38.806	17.9104	14.9254	20.8955	23.8806	8.95522	29.8507	32.8358	20.8955	14.9254	23.8806	23.8806	17.9104	14.9254	20.8955	17.9104	20.8955	35.8209	26.8657	35.8209	26.8657	41.791	38.806	23.8806	41.791	41.791	20.8955	47.7612	41.791	23.8806	32.8358	56.7164	14.9254	23.8806	14.9254	38.806	26.8657
20.8955	23.8806	11.9403	14.9254	11.9403	32.8358	11.9403	14.9254	14.9254	14.9254	8.95522	32.8358	23.8806	17.9104	8.95522	23.8806	8.95522	11.9403	29.8507	17.9104	29.8507	38.806	20.8955	26.8657	32.8358	17.9104	23.8806	26.8657	23.8806	35.8209	32.8358	26.8657	26.8657	32.8358	11.9403	26.8657	38.806	29.8507	41.791	29.8507	50.7463	35.8209	17.9104	29.8507	23.8806	20.8955	32.8358	23.8806	41.791	20.8955
44.7761	23.8806	35.8209	44.7761	35.8209	20.8955	32.8358	35.8209	41.791	8.95522	26.8657	8.95522	35.8209	26.8657	29.8507	23.8806	29.8507	20.8955	35.8209	20.8955	20.8955	26.8657	50.7463	32.8358	29.8507	44.7761	20.8955	29.8507	17.9104	14.9254	20.8955	20.8955	26.8657	14.9254	26.8657	11.9403	47.7612	41.791	35.8209	35.8209	29.8507	29.8507	44.7761	26.8657	26.8657	20.8955	20.8955	47.7612	11.9403	38.806
29.8507	20.8955	35.8209	11.9403	29.8507	17.9104	32.8358	35.8209	20.8955	23.8806	35.8209	14.9254	26.8657	38.806	32.8358	17.9104	26.8657	32.8358	23.8806	23.8806	44.7761	20.8955	35.8209	29.8507	23.8806	26.8657	23.8806	26.8657	29.8507	11.9403	29.8507	26.8657	17.9104	29.8507	17.9104	26.8657	8.95522	26.8657	23.8806	23.8806	41.791	29.8507	17.9104	26.8657	32.8358	26.8657	32.8358	17.9104	47.7612	35.8209
32.8358	23.8806	41.791	23.8806	23.8806	26.8657	29.8507	35.8209	26.8657	23.8806	20.8955	32.8358	29.8507	23.8806	23.8806	26.8657	20.8955	26.8657	38.806	23.8806	23.8806	8.95522	26.8657	20.8955	29.8507	32.8358	20.8955	29.8507	44.7761	20.8955	41.791	17.9104	35.8209	14.9254	8.95522	32.8358	23.8806	35.8209	8.95522	29.8507	38.806	44.7761	23.8806	32.8358	23.8806	41.791	41.791	23.8806	29.8507	38.806
20.8955	17.9104	38.806	26.8657	20.8955	26.8657	20.8955	38.806	17.9104	23.8806	29.8507	29.8507	32.8358	17.9104	17.9104	20.8955	11.9403	20.8955	23.8806	26.8657	23.8806	20.8955	23.8806	29.8507	23.8806	26.8657	20.8955	14.9254	23.8806	11.9403	14.9254	23.8806	11.9403	17.9104	8.95522	11.9403	8.95522	5.97015	14.9254	14.9254	23.8806	29.8507	20.8955	38.806	32.8358	47.7612	29.8507	23.8806	47.7612	26.8657
23.8806	26.8657	17.9104	32.8358	23.8806	29.8507	29.8507	17.9104	14.9254	11.9403	29.8507	44.7761	38.806	38.806	14.9254	26.8657	14.9254	26.8657	20.8955	14.9254	29.8507	14.9254	20.8955	11.9403	23.8806	26.8657	11.9403	17.9104	8.95522	11.9403	14.9254	26.8657	20.8955	5.97015	14.9254	11.9403	11.9403	11.9403	23.8806	5.97015	11.9403	11.9403	14.9254	11.9403	29.8507	29.8507	8.95522	29.8507	41.791	29.8507
20.8955	20.8955	20.8955	32.8358	20.8955	26.8657	11.9403	11.9403	29.8507	26.8657	29.8507	14.9254	23.8806	41.791	23.8806	32.8358	26.8657	26.8657	23.8806	26.8657	20.8955	32.8358	11.9403	26.8657	29.8507	11.9403	14.9254	14.9254	23.8806	8.95522	20.8955	14.9254	8.95522	32.8358	8.95522	32.8358	20.8955	17.9104	14.9254	14.9254	20.8955	14.9254	14.9254	14.9254	5.97015	20.8955	14.9254	23.8806	23.8806	17.9104
41.791	47.7612	29.8507	29.8507	17.9104	44.7761	41.791	41.791	20.8955	29.8507	26.8657	17.9104	35.8209	35.8209	35.8209	29.8507	14.9254	32.8358	23.8806	29.8507	38.806	35.8209	23.8806	17.9104	44.7761	17.9104	26.8657	29.8507	32.8358	20.8955	32.8358	20.8955	17.9104	17.9104	14.9254	17.9104	17.9104	20.8955	38.806	23.8806	20.8955	11.9403	23.8806	2.98507	5.97015	17.9104	17.9104	29.8507	26.8657	23.8806
50.7463	23.8806	14.9254	29.8507	29.8507	38.806	41.791	20.8955	38.806	20.8955	35.8209	29.8507	29.8507	26.8657	26.8657	17.9104	11.9403	32.8358	14.9254	23.8806	32.8358	20.8955	26.8657	11.9403	20.8955	38.806	26.8657	11.9403	44.7761	26.8657	20.8955	17.9104	17.9104	17.9104	8.95522	8.95522	26.8657	26.8657	14.9254	14.9254	17.9104	20.8955	14.9254	17.9104	26.8657	8.95522	11.9403	17.9104	14.9254	17.9104
23.8806	29.8507	32.8358	59.7015	23.8806	29.8507	11.9403	29.8507	32.8358	26.8657	26.8657	14.9254	23.8806	32.8358	32.8358	26.8657	11.9403	20.8955	41.791	26.8657	26.8657	20.8955	17.9104	23.8806	14.9254	20.8955	35.8209	20.8955	23.8806	26.8657	17.9104	26.8657	26.8657	11.9403	14.9254	17.9104	32.8358	20.8955	29.8507	26.8657	14.9254	17.9104	23.8806	35.8209	14.9254	23.8806	20.8955	26.8657	20.8955	35.8209
26.8657	41.791	35.8209	26.8657	41.791	20.8955	35.8209	29.8507	38.806	17.9104	23.8806	23.8806	26.8657	20.8955	23.8806	26.8657	17.9104	11.9403	17.9104	20.8955	14.9254	29.8507	26.8657	26.8657	17.9104	11.9403	14.9254	20.8955	8.95522	20.8955	26.8657	32.8358	29.8507	5.97015	38.806	14.9254	14.9254	26.8657	23.8806	11.9403	14.9254	29.8507	20.8955	20.8955	20.8955	23.8806	14.9254	17.9104	26.8657	32.8358
29.8507	17.9104	26.8657	23.8806	32.8358	23.8806	17.9104	20.8955	17.9104	29.8507	20.8955	14.9254	38.806	17.9104	23.8806	14.9254	8.95522	26.8657	47.7612	20.8955	20.8955	14.9254	29.8507	29.8507	26.8657	26.8657	32.8358	32.8358	29.8507	38.806	26.8657	17.9104	44.7761	26.8657	35.8209	17.9104	29.8507	17.9104	20.8955	29.8507	23.8806	35.8209	14.9254	38.806	20.8955	14.9254	32.8358	17.9104	20.8955	26.8657
29.8507	17.9104	35.8209	29.8507	29.8507	26.8657	20.8955	29.8507	20.8955	17.9104	17.9104	29.8507	17.9104	17.9104	35.8209	23.8806	23.8806	29.8507	23.8806	14.9254	17.9104	23.8806	32.8358	32.8358	29.8507	29.8507	11.9403	32.8358	23.8806	23.8806	20.8955	20.8955	17.9104	5.97015	17.9104	26.8657	26.8657	20.8955	26.8657	20.8955	17.9104	14.9254	35.8209	29.8507	20.8955	17.9104	26.8657	14.9254	23.8806	29.8507
20.8955	11.9403	26.8657	11.9403	11.9403	17.9104	26.8657	20.8955	32.8358	29.8507	17.9104	29.8507	11.9403	14.9254	26.8657	44.7761	29.8507	14.9254	17.9104	11.9403	23.8806	41.791	20.8955	11.9403	14.9254	32.8358	26.8657	17.9104	29.8507	17.9104	20.8955	20.8955	29.8507	23.8806	17.9104	14.9254	23.8806	17.9104	8.95522	26.8657	23.8806	29.8507	23.8806	11.9403	17.9104	23.8806	23.8806	14.9254	29.8507	29.8507
38.806	29.8507	23.8806	35.8209	23.8806	23.8806	26.8657	20.8955	17.9104	32.8358	29.8507	26.8657	23.8806	17.9104	26.8657	20.8955	26.8657	20.8955	32.8358	41.791	35.8209	23.8806	29.8507	29.8507	44.7761	47.7612	26.8657	41.791	23.8806	35.8209	14.9254	20.8955	32.8358	20.8955	26.8657	20.8955	17.9104	29.8507	26.8657	32.8358	20.8955	26.8657	26.8657	20.8955	47.7612	41.791	38.806	38.806	41.791	26.8657
20.8955	29.8507	26.8657	23.8806	26.8657	47.7612	41.791	11.9403	38.806	20.8955	56.7164	29.8507	32.8358	23.8806	23.8806	23.8806	17.9104	20.8955	14.9254	20.8955	29.8507	11.9403	29.8507	26.8657	14.9254	23.8806	14.9254	29.8507	26.8657	20.8955	23.8806	23.8806	35.8209	17.9104	26.8657	17.9104	26.8657	17.9104	35.8209	20.8955	44.7761	11.9403	20.8955	20.8955	35.8209	38.806	23.8806	35.8209	41.791	32.8358
35.8209	38.806	44.7761	11.9403	20.8955	50.7463	41.791	41.791	14.9254	32.8358	17.9104	23.8806	23.8806	41.791	20.8955	26.8657	29.8507	23.8806	32.8358	32.8358	11.9403	23.8806	17.9104	14.9254	26.8657	8.95522	26.8657	26.8657	20.8955	8.95522	20.8955	2.98507	29.8507	14.9254	20.8955	20.8955	20.8955	5.97015	14.9254	29.8507	32.8358	20.8955	23.8806	20.8955	26.8657	14.9254	29.8507	41.791	38.806	29.8507
29.8507	26.8657	32.8358	32.8358	20.8955	20.8955	17.9104	32.8358	20.8955	23.8806	32.8358	47.7612	20.8955	29.8507	23.8806	32.8358	29.8507	32.8358	32.8358	20.8955	38.806	8.95522	26.8657	17.9104	17.9104	17.9104	14.9254	17.9104	20.8955	29.8507	17.9104	32.8358	20.8955	23.8806	8.95522	17.9104	23.8806	17.9104	14.9254	20.8955	14.9254	17.9104	20.8955	23.8806	8.95522	23.8806	26.8657	32.8358	35.8209	41.791
20.8955	26.8657	29.8507	41.791	29.8507	23.8806	29.8507	2.98507	17.9104	32.8358	17.9104	8.95522	23.8806	17.9104	29.8507	17.9104	17.9104	2.98507	23.8806	23.8806	11.9403	11.9403	38.806	26.8657	14.9254	11.9403	29.8507	32.8358	23.8806	41.791	20.8955	23.8806	14.9254	41.791	14.9254	14.9254	17.9104	23.8806	38.806	20.8955	20.8955	20.8955	35.8209	35.8209	35.8209	32.8358	29.8507	32.8358	35.8209	17.9104
29.8507	50.7463	50.7463	14.9254	20.8955	59.7015	26.8657	26.8657	53.7313	35.8209	26.8657	20.8955	35.8209	35.8209	53.7313	23.8806	29.8507	20.8955	23.8806	26.8657	38.806	26.8657	56.7164	35.8209	17.9104	32.8358	38.806	14.9254	26.8657	32.8358	29.8507	23.8806	23.8806	35.8209	5.97015	11.9403	17.9104	20.8955	17.9104	14.9254	17.9104	14.9254	11.9403	11.9403	11.9403	8.95522	17.9104	26.8657	29.8507	17.9104
53.7313	38.806	35.8209	23.8806	17.9104	38.806	38.806	53.7313	32.8358	17.9104	38.806	47.7612	29.8507	35.8209	14.9254	23.8806	41.791	17.9104	32.8358	14.9254	32.8358	26.8657	29.8507	47.7612	35.8209	29.8507	23.8806	26.8657	17.9104	14.9254	11.9403	32.8358	35.8209	26.8657	11.9403	26.8657	35.8209	47.7612	20.8955	26.8657	26.8657	14.9254	29.8507	53.7313	26.8657	26.8657	35.8209	32.8358	29.8507	20.8955
29.8507	35.8209	29.8507	32.8358	26.8657	26.8657	47.7612	32.8358	35.8209	38.806	26.8657	47.7612	32.8358	20.8955	35.8209	26.8657	35.8209	29.8507	32.8358	38.806	26.8657	41.791	26.8657	32.8358	20.8955	26.8657	26.8657	20.8955	20.8955	44.7761	2.98507	8.95522	11.9403	23.8806	26.8657	11.9403	17.9104	5.97015	8.95522	17.9104	17.9104	14.9254	8.95522	20.8955	20.8955	35.8209	2.98507	23.8806	29.8507	29.8507
41.791	23.8806	20.8955	20.8955	35.8209	38.806	50.7463	35.8209	29.8507	17.9104	23.8806	26.8657	35.8209	11.9403	32.8358	29.8507	26.8657	35.8209	32.8358	23.8806	35.8209	35.8209	14.9254	14.9254	50.7463	14.9254	14.9254	20.8955	29.8507	32.8358	11.9403	26.8657	32.8358	29.8507	23.8806	26.8657	17.9104	17.9104	23.8806	17.9104	23.8806	38.806	20.8955	35.8209	38.806	32.8358	26.8657	26.8657	29.8507	23.8806
26.8657	44.7761	47.7612	26.8657	41.791	32.8358	17.9104	29.8507	14.9254	14.9254	11.9403	23.8806	11.9403	8.95522	8.95522	14.9254	20.8955	14.9254	14.9254	2.98507	14.9254	17.9104	8.95522	11.9403	5.97015	5.97015	5.97015	17.9104	17.9104	11.9403	14.9254	14.9254	14.9254	14.9254	29.8507	17.9104	11.9403	17.9104	26.8657	29.8507	29.8507	26.8657	20.8955	17.9104	32.8358	17.9104	23.8806	35.8209	41.791	35.8209
17.9104	14.9254	26.8657	20.8955	14.9254	23.8806	20.8955	29.8507	23.8806	29.8507	17.9104	8.95522	26.8657	17.9104	8.95522	17.9104	23.8806	17.9104	11.9403	2.98507	2.98507	23.8806	23.8806	5.97015	23.8806	29.8507	11.9403	11.9403	8.95522	20.8955	23.8806	14.9254	23.8806	32.8358	14.9254	17.9104	17.9104	26.8657	23.8806	26.8657	26.8657	23.8806	38.806	32.8358	26.8657	17.9104	32.8358	50.7463	47.7612	41.791
35.8209	41.791	11.9403	26.8657	20.8955	11.9403	23.8806	26.8657	17.9104	5.97015	20.8955	5.97015	23.8806	23.8806	29.8507	5.97015	11.9403	26.8657	23.8806	26.8657	26.8657	23.8806	11.9403	17.9104	23.8806	38.806	11.9403	20.8955	17.9104	17.9104	23.8806	17.9104	29.8507	26.8657	29.8507	20.8955	32.8358	20.8955	23.8806	20.8955	35.8209	35.8209	11.9403	26.8657	20.8955	11.9403	32.8358	29.8507	38.806	35.8209
35.8209	32.8358	23.8806	50.7463	35.8209	44.7761	35.8209	17.9104	20.8955	23.8806	44.7761	23.8806	20.8955	20.8955	14.9254	17.9104	14.9254	23.8806	26.8657	17.9104	26.8657	14.9254	8.95522	14.9254	17.9104	14.9254	14.9254	20.8955	17.9104	26.8657	8.95522	20.8955	23.8806	8.95522	17.9104	20.8955	8.95522	20.8955	11.9403	11.9403	14.9254	8.95522	20.8955	26.8657	29.8507	26.8657	44.7761	11.9403	32.8358	44.7761
35.8209	23.8806	29.8507	23.8806	35.8209	32.8358	20.8955	14.9254	8.95522	29.8507	11.9403	29.8507	11.9403	23.8806	14.9254	26.8657	8.95522	32.8358	38.806	26.8657	38.806	11.9403	23.8806	32.8358	11.9403	14.9254	17.9104	14.9254	32.8358	14.9254	17.9104	17.9104	20.8955	20.8955	23.8806	23.8806	26.8657	17.9104	26.8657	35.8209	26.8657	41.791	32.8358	41.791	41.791	41.791	44.7761	29.8507	29.8507	29.8507
20.8955	23.8806	23.8806	20.8955	23.8806	32.8358	32.8358	29.8507	20.8955	17.9104	47.7612	17.9104	20.8955	14.9254	20.8955	23.8806	17.9104	11.9403	14.9254	20.8955	17.9104	20.8955	29.8507	23.8806	44.7761	26.8657	20.8955	17.9104	17.9104	35.8209	23.8806	8.95522	38.806	35.8209	50.7463	20.8955	17.9104	35.8209	35.8209	29.8507	20.8955	23.8806	29.8507	47.7612	26.8657	38.806	38.806	38.806	29.8507	38.806
20.8955	14.9254	17.9104	20.8955	29.8507	26.8657	38.806	20.8955	26.8657	35.8209	32.8358	11.9403	17.9104	32.8358	23.8806	41.791	20.8955	20.8955	20.8955	26.8657	5.97015	20.8955	23.8806	20.8955	17.9104	23.8806	20.8955	11.9403	23.8806	29.8507	32.8358	35.8209	17.9104	17.9104	14.9254	38.806	38.806	23.8806	44.7761	38.806	20.8955	32.8358	23.8806	26.8657	38.806	14.9254	26.8657	41.791	65.6716	41.791
17.9104	23.8806	20.8955	23.8806	26.8657	23.8806	17.9104	26.8657	32.8358	23.8806	17.9104	29.8507	11.9403	44.7761	14.9254	11.9403	8.95522	20.8955	20.8955	14.9254	26.8657	17.9104	17.9104	17.9104	17.9104	38.806	26.8657	23.8806	20.8955	26.8657	14.9254	26.8657	17.9104	32.8358	29.8507	38.806	23.8806	32.8358	17.9104	23.8806	8.95522	35.8209	23.8806	32.8358	23.8806	23.8806	8.95522	41.791	38.806	41.791
56.7164	14.9254	23.8806	32.8358	26.8657	23.8806	14.9254	11.9403	32.8358	23.8806	8.95522	14.9254	8.95522	2.98507	8.95522	14.9254	20.8955	8.95522	11.9403	17.9104	14.9254	11.9403	11.9403	2.98507	14.9254	17.9104	23.8806	26.8657	17.9104	17.9104	14.9254	14.9254	29.8507	20.8955	17.9104	35.8209	32.8358	17.9104	14.9254	26.8657	8.95522	29.8507	23.8806	35.8209	38.806	26.8657	23.8806	17.9104	32.8358	14.9254
17.9104	14.9254	17.9104	32.8358	14.9254	11.9403	41.791	14.9254	29.8507	11.9403	17.9104	26.8657	23.8806	20.8955	20.8955	17.9104	11.9403	23.8806	26.8657	35.8209	26.8657	20.8955	11.9403	26.8657	23.8806	23.8806	23.8806	20.8955	26.8657	23.8806	11.9403	20.8955	29.8507	14.9254	26.8657	29.8507	23.8806	26.8657	8.95522	17.9104	26.8657	23.8806	29.8507	29.8507	17.9104	29.8507	32.8358	20.8955	29.8507	17.9104
29.8507	23.8806	29.8507	17.9104	23.8806	11.9403	14.9254	11.9403	23.8806	14.9254	17.9104	2.98507	5.97015	5.97015	11.9403	11.9403	11.9403	17.9104	2.98507	5.97015	11.9403	14.9254	11.9403	8.95522	14.9254	29.8507	17.9104	11.9403	2.98507	23.8806	11.9403	20.8955	11.9403	14.9254	26.8657	14.9254	11.9403	17.9104	11.9403	11.9403	20.8955	8.95522	14.9254	17.9104	35.8209	23.8806	17.9104	20.8955	44.7761	41.791
23.8806	32.8358	35.8209	29.8507	50.7463	35.8209	20.8955	29.8507	35.8209	29.8507	17.9104	14.9254	26.8657	32.8358	29.8507	23.8806	14.9254	29.8507	29.8507	26.8657	17.9104	14.9254	5.97015	29.8507	32.8358	17.9104	14.9254	23.8806	38.806	17.9104	29.8507	17.9104	14.9254	20.8955	14.9254	11.9403	35.8209	23.8806	14.9254	8.95522	17.9104	14.9254	29.8507	11.9403	32.8358	29.8507	14.9254	20.8955	26.8657	17.9104
23.8806	11.9403	20.8955	38.806	23.8806	38.806	23.8806	11.9403	29.8507	14.9254	20.8955	14.9254	23.8806	8.95522	29.8507	23.8806	8.95522	23.8806	17.9104	14.9254	17.9104	29.8507	32.8358	29.8507	14.9254	8.95522	17.9104	14.9254	17.9104	23.8806	35.8209	26.8657	23.8806	20.8955	29.8507	29.8507	26.8657	35.8209	38.806	41.791	23.8806	14.9254	29.8507	26.8657	17.9104	11.9403	14.9254	17.9104	38.806	14.9254
17.9104	11.9403	38.806	26.8657	20.8955	23.8806	32.8358	35.8209	26.8657	38.806	29.8507	32.8358	14.9254	35.8209	29.8507	23.8806	29.8507	11.9403	29.8507	29.8507	26.8657	47.7612	32.8358	38.806	26.8657	35.8209	14.9254	32.8358	14.9254	32.8358	41.791	20.8955	14.9254	14.9254	23.8806	17.9104	20.8955	17.9104	14.9254	14.9254	38.806	20.8955	14.9254	29.8507	32.8358	32.8358	20.8955	44.7761	26.8657	26.8657
20.8955	26.8657	20.8955	23.8806	26.8657	47.7612	11.9403	20.8955	20.8955	26.8657	32.8358	26.8657	29.8507	32.8358	11.9403	26.8657	44.7761	35.8209	8.95522	14.9254	11.9403	11.9403	14.9254	17.9104	32.8358	20.8955	17.9104	26.8657	23.8806	20.8955	29.8507	8.95522	26.8657	14.9254	26.8657	14.9254	20.8955	14.9254	20.8955	20.8955	26.8657	20.8955	17.9104	38.806	35.8209	29.8507	38.806	44.7761	26.8657	35.8209
8.95522	29.8507	35.8209	17.9104	17.9104	17.9104	44.7761	14.9254	20.8955	11.9403	11.9403	23.8806	23.8806	26.8657	20.8955	17.9104	11.9403	23.8806	14.9254	32.8358	23.8806	23.8806	17.9104	11.9403	23.8806	20.8955	32.8358	23.8806	17.9104	29.8507	8.95522	14.9254	8.95522	17.9104	23.8806	2.98507	23.8806	8.95522	17.9104	29.8507	14.9254	14.9254	14.9254	8.95522	23.8806	17.9104	17.9104	17.9104	23.8806	17.9104
44.7761	26.8657	32.8358	35.8209	35.8209	44.7761	29.8507	17.9104	20.8955	35.8209	26.8657	23.8806	35.8209	32.8358	23.8806	23.8806	32.8358	14.9254	11.9403	26.8657	32.8358	11.9403	20.8955	26.8657	23.8806	20.8955	5.97015	14.9254	32.8358	14.9254	11.9403	11.9403	26.8657	23.8806	26.8657	17.9104	14.9254	20.8955	14.9254	38.806	20.8955	26.8657	41.791	35.8209	5.97015	23.8806	26.8657	26.8657	20.8955	8.95522
17.9104	35.8209	26.8657	14.9254	41.791	23.8806	23.8806	29.8507	32.8358	29.8507	41.791	23.8806	23.8806	20.8955	35.8209	14.9254	41.791	20.8955	11.9403	11.9403	17.9104	29.8507	29.8507	14.9254	8.95522	11.9403	14.9254	11.9403	20.8955	17.9104	14.9254	17.9104	20.8955	8.95522	29.8507	14.9254	20.8955	14.9254	20.8955	11.9403	14.9254	20.8955	38.806	23.8806	11.9403	17.9104	26.8657	32.8358	32.8358	53.7313
23.8806	47.7612	26.8657	26.8657	29.8507	20.8955	35.8209	23.8806	41.791	32.8358	38.806	32.8358	17.9104	47.7612	44.7761	20.8955	23.8806	53.7313	38.806	35.8209	53.7313	44.7761	23.8806	23.8806	32.8358	8.95522	32.8358	32.8358	23.8806	23.8806	35.8209	14.9254	20.8955	26.8657	11.9403	29.8507	17.9104	20.8955	44.7761	26.8657	38.806	44.7761	20.8955	17.9104	44.7761	38.806	47.7612	44.7761	41.791	38.806
32.8358	20.8955	23.8806	32.8358	44.7761	29.8507	35.8209	35.8209	29.8507	35.8209	38.806	29.8507	35.8209	50.7463	38.806	35.8209	29.8507	35.8209	53.7313	47.7612	11.9403	26.8657	29.8507	26.8657	23.8806	17.9104	32.8358	29.8507	26.8657	35.8209	23.8806	29.8507	29.8507	32.8358	20.8955	23.8806	14.9254	35.8209	32.8358	38.806	35.8209	20.8955	23.8806	26.8657	8.95522	47.7612	29.8507	29.8507	29.8507	26.8657
41.791	35.8209	38.806	17.9104	23.8806	35.8209	26.8657	32.8358	32.8358	41.791	23.8806	26.8657	20.8955	44.7761	38.806	35.8209	47.7612	53.7313	32.8358	32.8358	44.7761	38.806	23.8806	38.806	38.806	35.8209	32.8358	59.7015	35.8209	41.791	32.8358	26.8657	32.8358	47.7612	38.806	29.8507	29.8507	35.8209	20.8955	38.806	41.791	29.8507	11.9403	32.8358	53.7313	20.8955	29.8507	26.8657	38.806	50.7463
29.8507	23.8806	26.8657	35.8209	26.8657	23.8806	17.9104	32.8358	29.8507	23.8806	32.8358	23.8806	14.9254	35.8209	20.8955	26.8657	32.8358	23.8806	35.8209	29.8507	38.806	26.8657	41.791	29.8507	38.806	38.806	41.791	65.6716	26.8657	29.8507	26.8657	32.8358	32.8358	32.8358	26.8657	38.806	26.8657	32.8358	26.8657	14.9254	26.8657	20.8955	20.8955	44.7761	26.8657	35.8209	20.8955	23.8806	29.8507	32.8358
29.8507	53.7313	17.9104	38.806	32.8358	11.9403	26.8657	35.8209	11.9403	23.8806	44.7761	14.9254	38.806	23.8806	26.8657	29.8507	32.8358	29.8507	23.8806	14.9254	35.8209	23.8806	11.9403	32.8358	20.8955	35.8209	32.8358	32.8358	26.8657	44.7761	47.7612	41.791	35.8209	32.8358	29.8507	32.8358	26.8657	29.8507	32.8358	32.8358	20.8955	32.8358	50.7463	41.791	44.7761	38.806	32.8358	32.8358	29.8507	14.9254
26.8657	26.8657	41.791	38.806	26.8657	47.7612	17.9104	38.806	29.8507	29.8507	35.8209	26.8657	20.8955	26.8657	32.8358	35.8209	26.8657	47.7612	38.806	26.8657	23.8806	23.8806	38.806	32.8358	26.8657	14.9254	23.8806	32.8358	38.806	29.8507	29.8507	20.8955	23.8806	38.806	29.8507	38.806	29.8507	26.8657	38.806	35.8209	38.806	32.8358	41.791	17.9104	29.8507	44.7761	41.791	26.8657	32.8358	23.8806
26.8657	35.8209	38.806	29.8507	41.791	35.8209	47.7612	41.791	20.8955	41.791	23.8806	35.8209	23.8806	41.791	41.791	29.8507	44.7761	47.7612	23.8806	29.8507	38.806	20.8955	29.8507	35.8209	41.791	23.8806	17.9104	26.8657	11.9403	20.8955	23.8806	29.8507	14.9254	41.791	35.8209	26.8657	26.8657	8.95522	17.9104	41.791	32.8358	17.9104	35.8209	29.8507	20.8955	14.9254	29.8507	38.806	29.8507	35.8209
29.8507	17.9104	26.8657	32.8358	17.9104	14.9254	26.8657	26.8657	17.9104	14.9254	23.8806	32.8358	32.8358	32.8358	20.8955	29.8507	20.8955	29.8507	17.9104	26.8657	23.8806	41.791	20.8955	14.9254	23.8806	29.8507	17.9104	29.8507	26.8657	32.8358	14.9254	29.8507	29.8507	26.8657	17.9104	29.8507	26.8657	11.9403	29.8507	20.8955	26.8657	20.8955	11.9403	20.8955	41.791	26.8657	32.8358	44.7761	35.8209	20.8955
38.806	32.8358	29.8507	32.8358	35.8209	41.791	35.8209	35.8209	41.791	50.7463	29.8507	62.6866	26.8657	26.8657	38.806	38.806	20.8955	32.8358	35.8209	26.8657	29.8507	32.8358	23.8806	35.8209	35.8209	26.8657	23.8806	23.8806	26.8657	29.8507	8.95522	23.8806	11.9403	17.9104	32.8358	32.8358	5.97015	32.8358	14.9254	23.8806	17.9104	41.791	17.9104	44.7761	14.9254	56.7164	17.9104	38.806	38.806	62.6866
29.8507	41.791	23.8806	14.9254	17.9104	41.791	32.8358	41.791	35.8209	44.7761	38.806	26.8657	26.8657	32.8358	20.8955	20.8955	23.8806	32.8358	11.9403	35.8209	26.8657	29.8507	20.8955	29.8507	41.791	35.8209	26.8657	26.8657	29.8507	20.8955	32.8358	32.8358	17.9104	53.7313	26.8657	26.8657	35.8209	26.8657	44.7761	23.8806	56.7164	20.8955	38.806	35.8209	26.8657	20.8955	26.8657	20.8955	11.9403	47.7612
17.9104	35.8209	26.8657	29.8507	26.8657	35.8209	20.8955	29.8507	44.7761	35.8209	29.8507	59.7015	26.8657	35.8209	23.8806	20.8955	29.8507	44.7761	29.8507	26.8657	26.8657	20.8955	20.8955	29.8507	29.8507	8.95522	44.7761	20.8955	23.8806	17.9104	29.8507	29.8507	17.9104	23.8806	32.8358	17.9104	26.8657	23.8806	41.791	29.8507	29.8507	11.9403	17.9104	32.8358	26.8657	20.8955	38.806	14.9254	41.791	32.8358
26.8657	32.8358	32.8358	59.7015	38.806	41.791	47.7612	26.8657	38.806	41.791	44.7761	29.8507	29.8507	29.8507	47.7612	59.7015	11.9403	35.8209	47.7612	32.8358	44.7761	44.7761	8.95522	26.8657	17.9104	26.8657	32.8358	20.8955	38.806	26.8657	26.8657	20.8955	23.8806	32.8358	23.8806	29.8507	17.9104	23.8806	23.8806	29.8507	32.8358	29.8507	14.9254	17.9104	26.8657	44.7761	14.9254	38.806	35.8209	32.8358
26.8657	41.791	20.8955	23.8806	20.8955	20.8955	32.8358	20.8955	32.8358	29.8507	62.6866	23.8806	29.8507	29.8507	41.791	35.8209	38.806	53.7313	41.791	35.8209	38.806	26.8657	20.8955	56.7164	20.8955	47.7612	23.8806	29.8507	38.806	32.8358	38.806	29.8507	41.791	23.8806	23.8806	26.8657	23.8806	32.8358	29.8507	23.8806	29.8507	26.8657	23.8806	20.8955	23.8806	17.9104	2.98507	14.9254	14.9254	29.8507
35.8209	44.7761	38.806	29.8507	47.7612	29.8507	44.7761	59.7015	26.8657	53.7313	26.8657	38.806	41.791	35.8209	17.9104	35.8209	29.8507	11.9403	44.7761	8.95522	23.8806	17.9104	23.8806	26.8657	23.8806	32.8358	26.8657	17.9104	17.9104	11.9403	5.97015	26.8657	32.8358	14.9254	17.9104	35.8209	17.9104	20.8955	26.8657	20.8955	14.9254	23.8806	23.8806	32.8358	20.8955	20.8955	17.9104	20.8955	26.8657	23.8806
26.8657	11.9403	26.8657	44.7761	26.8657	23.8806	20.8955	29.8507	53.7313	14.9254	20.8955	29.8507	32.8358	35.8209	29.8507	20.8955	26.8657	44.7761	35.8209	32.8358	26.8657	26.8657	41.791	29.8507	50.7463	35.8209	35.8209	38.806	23.8806	20.8955	23.8806	14.9254	23.8806	20.8955	20.8955	17.9104	29.8507	23.8806	17.9104	32.8358	17.9104	41.791	35.8209	35.8209	50.7463	38.806	26.8657	20.8955	26.8657	35.8209
59.7015	41.791	41.791	32.8358	20.8955	32.8358	38.806	44.7761	44.7761	26.8657	44.7761	38.806	20.8955	26.8657	29.8507	29.8507	23.8806	26.8657	20.8955	29.8507	44.7761	29.8507	38.806	20.8955	29.8507	47.7612	32.8358	29.8507	35.8209	32.8358	32.8358	62.6866	23.8806	38.806	26.8657	26.8657	26.8657	26.8657	35.8209	32.8358	26.8657	17.9104	20.8955	44.7761	38.806	35.8209	41.791	29.8507	56.7164	47.7612
38.806	47.7612	56.7164	41.791	41.791	53.7313	53.7313	44.7761	44.7761	23.8806	32.8358	53.7313	29.8507	50.7463	53.7313	23.8806	32.8358	29.8507	35.8209	53.7313	35.8209	65.6716	26.8657	29.8507	50.7463	32.8358	29.8507	59.7015	29.8507	38.806	35.8209	23.8806	23.8806	20.8955	35.8209	38.806	29.8507	32.8358	14.9254	32.8358	17.9104	35.8209	20.8955	23.8806	26.8657	26.8657	11.9403	2.98507	23.8806	38.806
29.8507	29.8507	35.8209	20.8955	8.95522	38.806	47.7612	29.8507	32.8358	29.8507	47.7612	53.7313	23.8806	44.7761	20.8955	44.7761	26.8657	56.7164	35.8209	53.7313	53.7313	38.806	35.8209	32.8358	32.8358	20.8955	41.791	38.806	26.8657	38.806	32.8358	23.8806	8.95522	17.9104	20.8955	23.8806	20.8955	11.9403	17.9104	23.8806	14.9254	14.9254	14.9254	26.8657	26.8657	41.791	17.9104	26.8657	17.9104	35.8209
32.8358	47.7612	29.8507	35.8209	41.791	29.8507	20.8955	38.806	26.8657	20.8955	29.8507	26.8657	23.8806	20.8955	23.8806	20.8955	23.8806	29.8507	26.8657	20.8955	26.8657	26.8657	14.9254	11.9403	11.9403	26.8657	11.9403	29.8507	26.8657	17.9104	8.95522	20.8955	14.9254	11.9403	14.9254	32.8358	20.8955	11.9403	11.9403	14.9254	17.9104	32.8358	38.806	32.8358	29.8507	23.8806	41.791	32.8358	17.9104	29.8507
38.806	35.8209	23.8806	26.8657	26.8657	29.8507	41.791	20.8955	59.7015	35.8209	47.7612	35.8209	14.9254	56.7164	38.806	29.8507	41.791	17.9104	23.8806	23.8806	17.9104	20.8955	23.8806	23.8806	17.9104	5.97015	17.9104	32.8358	32.8358	26.8657	14.9254	20.8955	5.97015	20.8955	20.8955	11.9403	32.8358	14.9254	47.7612	11.9403	14.9254	26.8657	23.8806	23.8806	47.7612	14.9254	38.806	29.8507	32.8358	35.8209
23.8806	23.8806	20.8955	29.8507	32.8358	11.9403	20.8955	17.9104	20.8955	23.8806	35.8209	26.8657	20.8955	29.8507	26.8657	20.8955	26.8657	8.95522	32.8358	20.8955	26.8657	26.8657	17.9104	26.8657	26.8657	26.8657	26.8657	8.95522	23.8806	14.9254	11.9403	20.8955	29.8507	35.8209	23.8806	32.8358	20.8955	11.9403	20.8955	14.9254	20.8955	20.8955	35.8209	8.95522	14.9254	20.8955	11.9403	14.9254	14.9254	41.791
23.8806	59.7015	26.8657	23.8806	26.8657	29.8507	32.8358	41.791	41.791	32.8358	38.806	29.8507	38.806	44.7761	35.8209	47.7612	32.8358	35.8209	23.8806	20.8955	26.8657	41.791	23.8806	14.9254	47.7612	38.806	20.8955	17.9104	41.791	14.9254	14.9254	20.8955	26.8657	11.9403	11.9403	14.9254	26.8657	14.9254	29.8507	20.8955	26.8657	14.9254	35.8209	44.7761	35.8209	26.8657	20.8955	23.8806	44.7761	32.8358
20.8955	11.9403	23.8806	26.8657	29.8507	41.791	35.8209	26.8657	32.8358	41.791	38.806	44.7761	20.8955	38.806	53.7313	41.791	41.791	23.8806	26.8657	41.791	17.9104	32.8358	29.8507	26.8657	32.8358	32.8358	26.8657	29.8507	38.806	14.9254	11.9403	20.8955	47.7612	14.9254	26.8657	41.791	29.8507	38.806	44.7761	41.791	44.7761	17.9104	11.9403	23.8806	23.8806	23.8806	20.8955	20.8955	29.8507	20.8955
38.806	29.8507	17.9104	62.6866	29.8507	38.806	23.8806	23.8806	23.8806	26.8657	62.6866	32.8358	17.9104	50.7463	29.8507	14.9254	44.7761	17.9104	14.9254	32.8358	23.8806	11.9403	29.8507	26.8657	20.8955	29.8507	20.8955	29.8507	26.8657	17.9104	23.8806	14.9254	20.8955	26.8657	11.9403	8.95522	20.8955	17.9104	29.8507	26.8657	17.9104	17.9104	32.8358	11.9403	23.8806	8.95522	8.95522	29.8507	14.9254	14.9254
17.9104	23.8806	29.8507	32.8358	20.8955	29.8507	11.9403	35.8209	26.8657	23.8806	20.8955	14.9254	26.8657	20.8955	17.9104	8.95522	35.8209	35.8209	20.8955	23.8806	23.8806	26.8657	23.8806	20.8955	32.8358	23.8806	26.8657	29.8507	23.8806	32.8358	17.9104	32.8358	29.8507	20.8955	26.8657	23.8806	14.9254	17.9104	20.8955	20.8955	11.9403	26.8657	14.9254	26.8657	32.8358	38.806	17.9104	47.7612	17.9104	20.8955
23.8806	23.8806	20.8955	5.97015	32.8358	44.7761	38.806	44.7761	29.8507	26.8657	11.9403	32.8358	26.8657	32.8358	29.8507	29.8507	32.8358	38.806	26.8657	29.8507	26.8657	23.8806	41.791	38.806	20.8955	29.8507	26.8657	29.8507	32.8358	11.9403	20.8955	35.8209	20.8955	11.9403	23.8806	11.9403	20.8955	20.8955	8.95522	29.8507	20.8955	20.8955	29.8507	23.8806	29.8507	8.95522	17.9104	32.8358	41.791	29.8507
20.8955	20.8955	23.8806	44.7761	23.8806	32.8358	38.806	23.8806	26.8657	29.8507	38.806	20.8955	26.8657	32.8358	20.8955	20.8955	14.9254	17.9104	8.95522	26.8657	11.9403	29.8507	14.9254	23.8806	26.8657	17.9104	23.8806	23.8806	11.9403	17.9104	5.97015	5.97015	14.9254	14.9254	17.9104	5.97015	17.9104	17.9104	20.8955	23.8806	17.9104	23.8806	26.8657	17.9104	38.806	14.9254	20.8955	23.8806	29.8507	23.8806
29.8507	38.806	32.8358	65.6716	32.8358	38.806	11.9403	41.791	17.9104	20.8955	41.791	20.8955	23.8806	32.8358	35.8209	29.8507	5.97015	20.8955	32.8358	11.9403	17.9104	23.8806	14.9254	17.9104	17.9104	11.9403	23.8806	14.9254	26.8657	23.8806	26.8657	17.9104	26.8657	26.8657	5.97015	29.8507	38.806	14.9254	8.95522	8.95522	20.8955	17.9104	20.8955	11.9403	8.95522	5.97015	11.9403	26.8657	38.806	2.98507
26.8657	17.9104	41.791	20.8955	32.8358	29.8507	14.9254	26.8657	29.8507	41.791	11.9403	23.8806	8.95522	17.9104	23.8806	23.8806	20.8955	26.8657	29.8507	26.8657	23.8806	29.8507	14.9254	14.9254	23.8806	26.8657	38.806	38.806	29.8507	23.8806	38.806	20.8955	11.9403	26.8657	38.806	35.8209	23.8806	35.8209	23.8806	11.9403	26.8657	32.8358	17.9104	32.8358	32.8358	23.8806	20.8955	14.9254	11.9403	20.8955
53.7313	29.8507	41.791	29.8507	35.8209	29.8507	20.8955	8.95522	38.806	29.8507	38.806	23.8806	38.806	35.8209	23.8806	35.8209	29.8507	26.8657	44.7761	38.806	23.8806	41.791	11.9403	20.8955	17.9104	29.8507	20.8955	41.791	17.9104	35.8209	20.8955	26.8657	26.8657	32.8358	32.8358	41.791	41.791	38.806	68.6567	14.9254	20.8955	23.8806	32.8358	32.8358	14.9254	20.8955	38.806	2.98507	5.97015	8.95522
38.806	17.9104	26.8657	17.9104	32.8358	32.8358	35.8209	29.8507	44.7761	44.7761	11.9403	35.8209	26.8657	32.8358	20.8955	35.8209	32.8358	20.8955	26.8657	26.8657	26.8657	23.8806	26.8657	17.9104	32.8358	41.791	35.8209	41.791	41.791	29.8507	44.7761	23.8806	44.7761	29.8507	26.8657	44.7761	29.8507	29.8507	23.8806	17.9104	26.8657	17.9104	23.8806	26.8657	14.9254	35.8209	26.8657	35.8209	11.9403	38.806
23.8806	38.806	29.8507	41.791	11.9403	14.9254	26.8657	44.7761	20.8955	20.8955	35.8209	41.791	29.8507	38.806	41.791	14.9254	44.7761	11.9403	44.7761	38.806	38.806	32.8358	26.8657	38.806	47.7612	41.791	32.8358	44.7761	11.9403	14.9254	14.9254	29.8507	14.9254	32.8358	38.806	17.9104	8.95522	17.9104	26.8657	17.9104	14.9254	26.8657	26.8657	23.8806	11.9403	17.9104	14.9254	8.95522	17.9104	20.8955
23.8806	26.8657	32.8358	20.8955	26.8657	20.8955	11.9403	20.8955	32.8358	29.8507	20.8955	47.7612	20.8955	32.8358	14.9254	32.8358	14.9254	17.9104	35.8209	23.8806	29.8507	20.8955	23.8806	29.8507	20.8955	20.8955	23.8806	26.8657	29.8507	44.7761	20.8955	29.8507	17.9104	26.8657	11.9403	26.8657	14.9254	17.9104	14.9254	20.8955	20.8955	20.8955	23.8806	23.8806	26.8657	32.8358	29.8507	38.806	32.8358	32.8358
29.8507	20.8955	17.9104	26.8657	23.8806	17.9104	47.7612	11.9403	23.8806	17.9104	26.8657	26.8657	17.9104	32.8358	32.8358	26.8657	35.8209	35.8209	23.8806	44.7761	38.806	20.8955	17.9104	23.8806	17.9104	11.9403	29.8507	17.9104	20.8955	29.8507	14.9254	14.9254	17.9104	17.9104	11.9403	17.9104	8.95522	32.8358	29.8507	14.9254	35.8209	29.8507	14.9254	26.8657	23.8806	14.9254	41.791	23.8806	32.8358	20.8955
32.8358	38.806	20.8955	20.8955	29.8507	29.8507	32.8358	14.9254	29.8507	26.8657	35.8209	29.8507	14.9254	23.8806	38.806	29.8507	26.8657	20.8955	35.8209	23.8806	29.8507	59.7015	26.8657	47.7612	26.8657	44.7761	50.7463	41.791	23.8806	20.8955	59.7015	17.9104	23.8806	38.806	23.8806	23.8806	26.8657	23.8806	17.9104	35.8209	17.9104	29.8507	20.8955	35.8209	32.8358	20.8955	17.9104	26.8657	29.8507	35.8209
26.8657	32.8358	41.791	32.8358	35.8209	38.806	35.8209	23.8806	41.791	23.8806	26.8657	35.8209	29.8507	26.8657	23.8806	41.791	41.791	38.806	23.8806	44.7761	20.8955	26.8657	32.8358	35.8209	44.7761	41.791	29.8507	44.7761	38.806	11.9403	38.806	35.8209	20.8955	20.8955	23.8806	23.8806	29.8507	8.95522	41.791	26.8657	20.8955	23.8806	26.8657	23.8806	29.8507	29.8507	26.8657	14.9254	23.8806	35.8209
50.7463	29.8507	56.7164	26.8657	35.8209	38.806	29.8507	23.8806	26.8657	47.7612	38.806	29.8507	44.7761	53.7313	35.8209	29.8507	20.8955	32.8358	17.9104	17.9104	17.9104	23.8806	14.9254	20.8955	20.8955	17.9104	26.8657	32.8358	11.9403	29.8507	23.8806	20.8955	26.8657	11.9403	2.98507	23.8806	20.8955	14.9254	23.8806	14.9254	20.8955	2.98507	26.8657	11.9403	8.95522	11.9403	17.9104	62.6866	26.8657	26.8657
47.7612	20.8955	38.806	44.7761	38.806	26.8657	38.806	20.8955	23.8806	32.8358	29.8507	20.8955	26.8657	26.8657	17.9104	20.8955	17.9104	26.8657	38.806	26.8657	20.8955	23.8806	35.8209	23.8806	23.8806	20.8955	23.8806	32.8358	23.8806	26.8657	20.8955	20.8955	20.8955	17.9104	17.9104	32.8358	20.8955	17.9104	38.806	11.9403	11.9403	8.95522	26.8657	14.9254	23.8806	56.7164	17.9104	38.806	23.8806	26.8657
32.8358	23.8806	50.7463	26.8657	23.8806	20.8955	23.8806	29.8507	38.806	23.8806	47.7612	50.7463	29.8507	38.806	29.8507	29.8507	23.8806	50.7463	32.8358	14.9254	23.8806	35.8209	26.8657	29.8507	32.8358	29.8507	23.8806	29.8507	26.8657	17.9104	20.8955	26.8657	23.8806	23.8806	26.8657	20.8955	23.8806	35.8209	26.8657	14.9254	26.8657	17.9104	26.8657	17.9104	23.8806	17.9104	26.8657	20.8955	8.95522	23.8806
47.7612	11.9403	50.7463	41.791	32.8358	23.8806	41.791	32.8358	32.8358	23.8806	29.8507	29.8507	26.8657	23.8806	35.8209	35.8209	20.8955	26.8657	20.8955	20.8955	29.8507	17.9104	23.8806	11.9403	20.8955	17.9104	14.9254	17.9104	26.8657	14.9254	8.95522	17.9104	20.8955	29.8507	17.9104	14.9254	14.9254	2.98507	20.8955	26.8657	20.8955	8.95522	20.8955	11.9403	17.9104	17.9104	17.9104	17.9104	26.8657	23.8806
20.8955	26.8657	35.8209	23.8806	20.8955	32.8358	20.8955	44.7761	29.8507	38.806	38.806	23.8806	11.9403	17.9104	17.9104	20.8955	23.8806	35.8209	29.8507	35.8209	32.8358	29.8507	29.8507	26.8657	32.8358	29.8507	17.9104	35.8209	26.8657	44.7761	23.8806	23.8806	20.8955	14.9254	44.7761	20.8955	11.9403	35.8209	38.806	26.8657	35.8209	29.8507	29.8507	29.8507	32.8358	32.8358	14.9254	41.791	26.8657	20.8955
29.8507	20.8955	26.8657	20.8955	29.8507	23.8806	32.8358	23.8806	8.95522	26.8657	17.9104	17.9104	17.9104	17.9104	23.8806	8.95522	23.8806	32.8358	20.8955	47.7612	26.8657	29.8507	35.8209	26.8657	41.791	29.8507	23.8806	17.9104	29.8507	11.9403	17.9104	20.8955	29.8507	26.8657	29.8507	29.8507	23.8806	20.8955	29.8507	11.9403	38.806	32.8358	35.8209	35.8209	17.9104	11.9403	26.8657	20.8955	35.8209	26.8657
20.8955	38.806	35.8209	26.8657	32.8358	26.8657	29.8507	32.8358	32.8358	23.8806	23.8806	38.806	20.8955	44.7761	26.8657	14.9254	35.8209	41.791	23.8806	17.9104	20.8955	29.8507	38.806	38.806	23.8806	23.8806	26.8657	50.7463	29.8507	38.806	44.7761	29.8507	41.791	41.791	14.9254	26.8657	26.8657	32.8358	20.8955	23.8806	20.8955	29.8507	29.8507	26.8657	32.8358	35.8209	26.8657	38.806	26.8657	23.8806
20.8955	17.9104	20.8955	41.791	23.8806	38.806	47.7612	26.8657	47.7612	35.8209	32.8358	26.8657	20.8955	35.8209	32.8358	29.8507	35.8209	44.7761	56.7164	38.806	35.8209	38.806	29.8507	32.8358	41.791	23.8806	17.9104	47.7612	14.9254	20.8955	17.9104	29.8507	29.8507	23.8806	44.7761	23.8806	32.8358	20.8955	26.8657	14.9254	26.8657	20.8955	20.8955	32.8358	20.8955	29.8507	29.8507	41.791	17.9104	38.806
44.7761	29.8507	35.8209	32.8358	32.8358	35.8209	38.806	29.8507	29.8507	23.8806	23.8806	50.7463	23.8806	68.6567	35.8209	23.8806	32.8358	23.8806	35.8209	44.7761	50.7463	32.8358	35.8209	38.806	47.7612	38.806	11.9403	23.8806	35.8209	29.8507	26.8657	41.791	38.806	35.8209	20.8955	20.8955	20.8955	35.8209	17.9104	26.8657	23.8806	47.7612	35.8209	14.9254	35.8209	38.806	26.8657	23.8806	53.7313	29.8507
35.8209	29.8507	20.8955	20.8955	47.7612	35.8209	35.8209	68.6567	47.7612	41.791	41.791	35.8209	20.8955	56.7164	29.8507	26.8657	59.7015	41.791	44.7761	32.8358	44.7761	41.791	29.8507	29.8507	17.9104	41.791	29.8507	29.8507	32.8358	41.791	29.8507	14.9254	29.8507	23.8806	5.97015	23.8806	14.9254	14.9254	38.806	29.8507	41.791	23.8806	26.8657	29.8507	32.8358	14.9254	23.8806	17.9104	35.8209	14.9254
20.8955	41.791	32.8358	11.9403	62.6866	32.8358	29.8507	32.8358	38.806	26.8657	41.791	17.9104	17.9104	35.8209	26.8657	50.7463	8.95522	23.8806	41.791	29.8507	23.8806	23.8806	29.8507	23.8806	26.8657	23.8806	23.8806	23.8806	23.8806	29.8507	29.8507	26.8657	14.9254	20.8955	17.9104	11.9403	44.7761	17.9104	38.806	29.8507	17.9104	38.806	23.8806	32.8358	14.9254	14.9254	14.9254	17.9104	17.9104	26.8657
29.8507	32.8358	14.9254	17.9104	11.9403	20.8955	32.8358	41.791	26.8657	26.8657	35.8209	26.8657	29.8507	50.7463	35.8209	23.8806	32.8358	26.8657	29.8507	26.8657	29.8507	32.8358	20.8955	32.8358	11.9403	20.8955	14.9254	20.8955	17.9104	14.9254	26.8657	20.8955	23.8806	2.98507	26.8657	17.9104	23.8806	2.98507	20.8955	26.8657	17.9104	14.9254	11.9403	17.9104	17.9104	20.8955	35.8209	35.8209	14.9254	23.8806
14.9254	17.9104	35.8209	32.8358	26.8657	44.7761	14.9254	38.806	44.7761	35.8209	23.8806	35.8209	32.8358	29.8507	17.9104	35.8209	35.8209	14.9254	2.98507	26.8657	29.8507	26.8657	26.8657	20.8955	20.8955	38.806	14.9254	8.95522	14.9254	20.8955	20.8955	8.95522	20.8955	20.8955	20.8955	11.9403	8.95522	20.8955	17.9104	20.8955	11.9403	11.9403	8.95522	14.9254	14.9254	5.97015	14.9254	14.9254	11.9403	38.806
41.791	32.8358	41.791	44.7761	29.8507	29.8507	17.9104	26.8657	41.791	29.8507	38.806	35.8209	35.8209	35.8209	32.8358	20.8955	38.806	47.7612	26.8657	32.8358	29.8507	32.8358	35.8209	47.7612	14.9254	41.791	35.8209	20.8955	35.8209	23.8806	32.8358	23.8806	23.8806	35.8209	32.8358	32.8358	38.806	26.8657	26.8657	23.8806	29.8507	26.8657	29.8507	35.8209	17.9104	20.8955	26.8657	26.8657	35.8209	11.9403
29.8507	35.8209	17.9104	23.8806	20.8955	20.8955	32.8358	32.8358	14.9254	23.8806	32.8358	44.7761	44.7761	41.791	38.806	23.8806	29.8507	32.8358	41.791	29.8507	35.8209	38.806	26.8657	32.8358	32.8358	35.8209	41.791	35.8209	29.8507	17.9104	32.8358	35.8209	38.806	17.9104	26.8657	29.8507	50.7463	26.8657	11.9403	14.9254	35.8209	14.9254	47.7612	29.8507	32.8358	38.806	47.7612	47.7612	32.8358	23.8806
20.8955	26.8657	32.8358	23.8806	29.8507	32.8358	35.8209	14.9254	41.791	35.8209	32.8358	17.9104	41.791	20.8955	35.8209	17.9104	38.806	14.9254	32.8358	20.8955	23.8806	32.8358	26.8657	50.7463	23.8806	11.9403	20.8955	17.9104	29.8507	14.9254	14.9254	32.8358	41.791	29.8507	50.7463	32.8358	32.8358	32.8358	26.8657	47.7612	44.7761	23.8806	11.9403	38.806	35.8209	20.8955	35.8209	44.7761	32.8358	29.8507
29.8507	26.8657	20.8955	53.7313	26.8657	41.791	50.7463	35.8209	29.8507	20.8955	23.8806	23.8806	14.9254	32.8358	38.806	38.806	32.8358	38.806	38.806	50.7463	35.8209	26.8657	38.806	17.9104	26.8657	23.8806	35.8209	38.806	26.8657	41.791	23.8806	32.8358	14.9254	29.8507	26.8657	35.8209	29.8507	26.8657	17.9104	17.9104	23.8806	23.8806	41.791	23.8806	17.9104	29.8507	38.806	62.6866	41.791	26.8657
14.9254	14.9254	32.8358	23.8806	20.8955	23.8806	38.806	56.7164	41.791	23.8806	26.8657	38.806	32.8358	35.8209	41.791	44.7761	29.8507	26.8657	38.806	26.8657	32.8358	32.8358	26.8657	32.8358	29.8507	17.9104	23.8806	53.7313	14.9254	44.7761	32.8358	44.7761	26.8657	23.8806	50.7463	23.8806	20.8955	11.9403	26.8657	26.8657	14.9254	26.8657	23.8806	41.791	23.8806	14.9254	23.8806	29.8507	23.8806	14.9254
32.8358	23.8806	35.8209	17.9104	14.9254	17.9104	17.9104	32.8358	32.8358	20.8955	44.7761	26.8657	41.791	14.9254	23.8806	20.8955	38.806	20.8955	11.9403	38.806	35.8209	35.8209	53.7313	32.8358	23.8806	32.8358	17.9104	35.8209	23.8806	23.8806	26.8657	17.9104	23.8806	2.98507	14.9254	23.8806	35.8209	20.8955	26.8657	32.8358	44.7761	14.9254	29.8507	44.7761	23.8806	35.8209	38.806	38.806	23.8806	14.9254
32.8358	44.7761	23.8806	38.806	29.8507	11.9403	38.806	47.7612	35.8209	44.7761	38.806	38.806	26.8657	44.7761	20.8955	29.8507	41.791	41.791	17.9104	53.7313	26.8657	32.8358	17.9104	23.8806	5.97015	35.8209	32.8358	32.8358	38.806	23.8806	26.8657	20.8955	35.8209	17.9104	41.791	35.8209	20.8955	23.8806	32.8358	47.7612	17.9104	50.7463	41.791	26.8657	35.8209	47.7612	47.7612	29.8507	23.8806	29.8507
44.7761	32.8358	20.8955	41.791	14.9254	26.8657	38.806	20.8955	53.7313	38.806	35.8209	38.806	35.8209	32.8358	35.8209	32.8358	53.7313	35.8209	26.8657	32.8358	29.8507	26.8657	26.8657	17.9104	20.8955	26.8657	20.8955	26.8657	47.7612	23.8806	38.806	20.8955	26.8657	26.8657	38.806	38.806	47.7612	29.8507	29.8507	65.6716	50.7463	35.8209	41.791	26.8657	41.791	35.8209	41.791	50.7463	26.8657	41.791
11.9403	32.8358	29.8507	41.791	35.8209	44.7761	29.8507	41.791	20.8955	62.6866	38.806	41.791	35.8209	44.7761	23.8806	44.7761	53.7313	38.806	47.7612	29.8507	44.7761	14.9254	29.8507	23.8806	17.9104	26.8657	26.8657	11.9403	14.9254	20.8955	11.9403	20.8955	26.8657	14.9254	23.8806	29.8507	23.8806	20.8955	32.8358	17.9104	26.8657	29.8507	35.8209	32.8358	44.7761	23.8806	14.9254	35.8209	38.806	32.8358
32.8358	32.8358	47.7612	29.8507	29.8507	32.8358	11.9403	38.806	23.8806	23.8806	38.806	41.791	38.806	41.791	35.8209	53.7313	53.7313	53.7313	23.8806	38.806	29.8507	26.8657	17.9104	23.8806	26.8657	29.8507	20.8955	20.8955	29.8507	14.9254	8.95522	5.97015	17.9104	20.8955	17.9104	8.95522	14.9254	29.8507	17.9104	29.8507	17.9104	23.8806	35.8209	20.8955	14.9254	29.8507	17.9104	32.8358	26.8657	35.8209
20.8955	29.8507	20.8955	35.8209	17.9104	32.8358	44.7761	38.806	29.8507	20.8955	23.8806	38.806	17.9104	35.8209	38.806	20.8955	35.8209	29.8507	11.9403	26.8657	26.8657	35.8209	29.8507	17.9104	35.8209	17.9104	20.8955	17.9104	17.9104	29.8507	11.9403	29.8507	32.8358	20.8955	14.9254	17.9104	23.8806	17.9104	23.8806	11.9403	14.9254	23.8806	8.95522	23.8806	20.8955	29.8507	20.8955	32.8358	29.8507	17.9104
38.806	32.8358	29.8507	29.8507	32.8358	23.8806	14.9254	29.8507	41.791	17.9104	41.791	62.6866	20.8955	32.8358	26.8657	38.806	35.8209	44.7761	23.8806	29.8507	11.9403	20.8955	38.806	38.806	14.9254	8.95522	23.8806	23.8806	29.8507	14.9254	17.9104	32.8358	14.9254	29.8507	44.7761	26.8657	26.8657	26.8657	17.9104	23.8806	23.8806	20.8955	20.8955	35.8209	23.8806	29.8507	23.8806	29.8507	17.9104	17.9104
23.8806	26.8657	44.7761	50.7463	29.8507	32.8358	44.7761	35.8209	20.8955	26.8657	47.7612	47.7612	29.8507	20.8955	44.7761	26.8657	20.8955	35.8209	35.8209	35.8209	38.806	20.8955	17.9104	23.8806	41.791	32.8358	20.8955	20.8955	14.9254	17.9104	32.8358	14.9254	35.8209	41.791	32.8358	17.9104	38.806	20.8955	47.7612	29.8507	29.8507	32.8358	8.95522	38.806	17.9104	32.8358	35.8209	14.9254	32.8358	35.8209
23.8806	44.7761	41.791	32.8358	26.8657	35.8209	26.8657	26.8657	23.8806	41.791	41.791	41.791	35.8209	32.8358	41.791	23.8806	26.8657	23.8806	14.9254	38.806	26.8657	26.8657	20.8955	14.9254	11.9403	23.8806	11.9403	17.9104	23.8806	38.806	38.806	29.8507	32.8358	11.9403	38.806	17.9104	38.806	38.806	26.8657	32.8358	14.9254	20.8955	50.7463	23.8806	23.8806	50.7463	29.8507	41.791	35.8209	53.7313
14.9254	14.9254	20.8955	8.95522	29.8507	29.8507	53.7313	20.8955	23.8806	11.9403	35.8209	26.8657	20.8955	38.806	17.9104	11.9403	32.8358	17.9104	50.7463	17.9104	17.9104	20.8955	47.7612	17.9104	17.9104	20.8955	38.806	29.8507	29.8507	29.8507	29.8507	38.806	17.9104	23.8806	20.8955	26.8657	20.8955	35.8209	29.8507	17.9104	26.8657	26.8657	20.8955	32.8358	53.7313	41.791	20.8955	23.8806	29.8507	35.8209
23.8806	26.8657	32.8358	29.8507	20.8955	11.9403	38.806	20.8955	26.8657	17.9104	32.8358	32.8358	14.9254	29.8507	29.8507	26.8657	44.7761	29.8507	47.7612	38.806	20.8955	35.8209	29.8507	38.806	26.8657	32.8358	29.8507	38.806	32.8358	29.8507	17.9104	23.8806	23.8806	35.8209	14.9254	29.8507	17.9104	17.9104	32.8358	23.8806	26.8657	17.9104	23.8806	23.8806	20.8955	20.8955	17.9104	26.8657	20.8955	26.8657
14.9254	47.7612	29.8507	32.8358	35.8209	38.806	38.806	38.806	65.6716	47.7612	32.8358	32.8358	41.791	35.8209	35.8209	32.8358	32.8358	23.8806	29.8507	35.8209	35.8209	23.8806	35.8209	20.8955	32.8358	41.791	44.7761	50.7463	26.8657	14.9254	20.8955	20.8955	29.8507	20.8955	29.8507	32.8358	35.8209	14.9254	17.9104	23.8806	14.9254	44.7761	17.9104	38.806	11.9403	20.8955	44.7761	20.8955	35.8209	26.8657
38.806	35.8209	53.7313	35.8209	38.806	23.8806	38.806	65.6716	38.806	23.8806	44.7761	32.8358	44.7761	50.7463	32.8358	26.8657	35.8209	38.806	32.8358	32.8358	29.8507	29.8507	23.8806	35.8209	29.8507	20.8955	29.8507	14.9254	41.791	38.806	32.8358	35.8209	41.791	29.8507	17.9104	20.8955	23.8806	20.8955	14.9254	32.8358	29.8507	23.8806	20.8955	17.9104	14.9254	14.9254	14.9254	23.8806	20.8955	8.95522
26.8657	20.8955	20.8955	32.8358	32.8358	26.8657	26.8657	38.806	26.8657	17.9104	32.8358	50.7463	47.7612	32.8358	29.8507	29.8507	41.791	26.8657	23.8806	17.9104	26.8657	29.8507	17.9104	26.8657	35.8209	44.7761	41.791	32.8358	23.8806	8.95522	11.9403	23.8806	20.8955	17.9104	11.9403	32.8358	20.8955	8.95522	35.8209	44.7761	11.9403	17.9104	23.8806	23.8806	29.8507	14.9254	26.8657	26.8657	38.806	20.8955
32.8358	23.8806	35.8209	50.7463	26.8657	41.791	44.7761	32.8358	20.8955	35.8209	17.9104	26.8657	17.9104	29.8507	14.9254	20.8955	8.95522	32.8358	23.8806	20.8955	20.8955	32.8358	32.8358	11.9403	20.8955	23.8806	20.8955	8.95522	35.8209	26.8657	20.8955	35.8209	17.9104	26.8657	23.8806	26.8657	26.8657	23.8806	41.791	23.8806	35.8209	17.9104	23.8806	32.8358	29.8507	17.9104	35.8209	38.806	26.8657	8.95522
14.9254	26.8657	23.8806	29.8507	29.8507	23.8806	14.9254	35.8209	14.9254	32.8358	26.8657	38.806	26.8657	26.8657	26.8657	29.8507	20.8955	20.8955	23.8806	35.8209	41.791	26.8657	38.806	23.8806	29.8507	38.806	23.8806	14.9254	32.8358	20.8955	11.9403	29.8507	44.7761	23.8806	35.8209	50.7463	47.7612	53.7313	32.8358	38.806	20.8955	29.8507	35.8209	29.8507	32.8358	32.8358	20.8955	32.8358	50.7463	32.8358
50.7463	23.8806	17.9104	8.95522	20.8955	11.9403	17.9104	26.8657	29.8507	20.8955	20.8955	29.8507	35.8209	23.8806	20.8955	20.8955	23.8806	35.8209	17.9104	29.8507	38.806	26.8657	32.8358	5.97015	17.9104	26.8657	26.8657	26.8657	17.9104	14.9254	20.8955	32.8358	14.9254	26.8657	23.8806	17.9104	29.8507	32.8358	44.7761	44.7761	32.8358	41.791	20.8955	20.8955	32.8358	38.806	23.8806	26.8657	32.8358	20.8955
29.8507	38.806	32.8358	32.8358	38.806	26.8657	41.791	47.7612	11.9403	14.9254	20.8955	26.8657	8.95522	17.9104	17.9104	20.8955	26.8657	23.8806	14.9254	26.8657	17.9104	17.9104	23.8806	29.8507	23.8806	41.791	38.806	17.9104	23.8806	23.8806	29.8507	26.8657	20.8955	20.8955	29.8507	26.8657	47.7612	26.8657	62.6866	53.7313	44.7761	44.7761	32.8358	47.7612	35.8209	26.8657	38.806	23.8806	26.8657	29.8507
17.9104	11.9403	29.8507	20.8955	23.8806	11.9403	29.8507	11.9403	14.9254	20.8955	20.8955	11.9403	23.8806	14.9254	26.8657	20.8955	17.9104	23.8806	8.95522	41.791	17.9104	14.9254	20.8955	23.8806	17.9104	32.8358	29.8507	26.8657	26.8657	26.8657	38.806	32.8358	26.8657	56.7164	38.806	50.7463	23.8806	44.7761	26.8657	32.8358	23.8806	32.8358	26.8657	26.8657	32.8358	32.8358	35.8209	41.791	26.8657	47.7612
32.8358	35.8209	17.9104	29.8507	23.8806	14.9254	26.8657	23.8806	29.8507	14.9254	20.8955	23.8806	29.8507	23.8806	32.8358	35.8209	20.8955	35.8209	2.98507	32.8358	32.8358	38.806	23.8806	35.8209	41.791	26.8657	26.8657	23.8806	20.8955	26.8657	38.806	20.8955	20.8955	47.7612	29.8507	35.8209	20.8955	20.8955	44.7761	26.8657	29.8507	26.8657	50.7463	53.7313	35.8209	35.8209	38.806	23.8806	32.8358	32.8358
23.8806	32.8358	29.8507	23.8806	32.8358	35.8209	20.8955	26.8657	8.95522	29.8507	35.8209	35.8209	32.8358	35.8209	41.791	41.791	26.8657	23.8806	23.8806	35.8209	32.8358	17.9104	35.8209	26.8657	17.9104	23.8806	17.9104	29.8507	32.8358	26.8657	26.8657	11.9403	32.8358	8.95522	11.9403	17.9104	8.95522	14.9254	35.8209	8.95522	14.9254	17.9104	14.9254	14.9254	20.8955	20.8955	29.8507	32.8358	17.9104	17.9104
44.7761	23.8806	29.8507	26.8657	17.9104	23.8806	47.7612	35.8209	53.7313	35.8209	11.9403	32.8358	23.8806	20.8955	23.8806	41.791	14.9254	35.8209	32.8358	23.8806	26.8657	17.9104	23.8806	29.8507	35.8209	20.8955	20.8955	32.8358	14.9254	35.8209	38.806	20.8955	29.8507	20.8955	26.8657	32.8358	32.8358	38.806	17.9104	23.8806	26.8657	32.8358	23.8806	29.8507	20.8955	47.7612	26.8657	17.9104	26.8657	41.791
17.9104	11.9403	29.8507	44.7761	26.8657	29.8507	14.9254	38.806	20.8955	23.8806	20.8955	11.9403	32.8358	26.8657	20.8955	47.7612	32.8358	26.8657	23.8806	47.7612	38.806	44.7761	26.8657	47.7612	32.8358	32.8358	26.8657	47.7612	38.806	41.791	23.8806	50.7463	26.8657	53.7313	20.8955	32.8358	20.8955	20.8955	35.8209	35.8209	47.7612	47.7612	23.8806	29.8507	32.8358	44.7761	32.8358	23.8806	38.806	35.8209
32.8358	41.791	20.8955	32.8358	29.8507	26.8657	44.7761	29.8507	35.8209	23.8806	20.8955	20.8955	11.9403	23.8806	17.9104	11.9403	32.8358	20.8955	26.8657	29.8507	17.9104	38.806	14.9254	32.8358	11.9403	5.97015	29.8507	29.8507	14.9254	26.8657	32.8358	14.9254	14.9254	29.8507	20.8955	26.8657	14.9254	17.9104	23.8806	14.9254	23.8806	29.8507	17.9104	29.8507	17.9104	20.8955	32.8358	17.9104	11.9403	47.7612
41.791	20.8955	29.8507	26.8657	17.9104	29.8507	20.8955	11.9403	26.8657	35.8209	29.8507	35.8209	14.9254	35.8209	14.9254	38.806	20.8955	44.7761	20.8955	35.8209	35.8209	20.8955	23.8806	17.9104	20.8955	14.9254	17.9104	17.9104	14.9254	14.9254	23.8806	29.8507	14.9254	32.8358	26.8657	14.9254	8.95522	17.9104	11.9403	23.8806	20.8955	29.8507	14.9254	23.8806	17.9104	38.806	26.8657	20.8955	26.8657	17.9104
23.8806	29.8507	20.8955	41.791	17.9104	23.8806	20.8955	23.8806	23.8806	32.8358	20.8955	44.7761	17.9104	20.8955	23.8806	41.791	29.8507	23.8806	38.806	23.8806	23.8806	17.9104	14.9254	26.8657	29.8507	17.9104	17.9104	32.8358	35.8209	26.8657	14.9254	8.95522	35.8209	29.8507	32.8358	23.8806	20.8955	29.8507	23.8806	26.8657	44.7761	29.8507	26.8657	26.8657	23.8806	14.9254	20.8955	38.806	20.8955	56.7164
14.9254	26.8657	17.9104	26.8657	23.8806	23.8806	14.9254	29.8507	20.8955	38.806	20.8955	29.8507	17.9104	20.8955	41.791	23.8806	20.8955	41.791	17.9104	29.8507	20.8955	26.8657	38.806	17.9104	17.9104	20.8955	8.95522	14.9254	23.8806	32.8358	26.8657	20.8955	23.8806	8.95522	26.8657	20.8955	26.8657	23.8806	23.8806	20.8955	8.95522	23.8806	5.97015	35.8209	26.8657	20.8955	35.8209	29.8507	38.806	26.8657
20.8955	26.8657	29.8507	35.8209	26.8657	29.8507	47.7612	26.8657	32.8358	29.8507	44.7761	32.8358	50.7463	23.8806	44.7761	32.8358	47.7612	38.806	29.8507	35.8209	23.8806	50.7463	56.7164	32.8358	32.8358	35.8209	38.806	41.791	35.8209	44.7761	29.8507	26.8657	26.8657	17.9104	29.8507	17.9104	35.8209	35.8209	26.8657	44.7761	20.8955	14.9254	11.9403	11.9403	11.9403	5.97015	8.95522	11.9403	11.9403	20.8955
17.9104	23.8806	26.8657	17.9104	41.791	29.8507	41.791	29.8507	41.791	41.791	41.791	23.8806	41.791	32.8358	35.8209	26.8657	32.8358	59.7015	41.791	20.8955	47.7612	32.8358	38.806	32.8358	38.806	41.791	53.7313	47.7612	32.8358	29.8507	26.8657	20.8955	20.8955	20.8955	44.7761	17.9104	20.8955	17.9104	29.8507	17.9104	8.95522	8.95522	32.8358	26.8657	17.9104	17.9104	23.8806	20.8955	26.8657	14.9254
41.791	44.7761	50.7463	29.8507	41.791	38.806	26.8657	44.7761	23.8806	29.8507	47.7612	38.806	35.8209	44.7761	38.806	41.791	35.8209	29.8507	35.8209	44.7761	17.9104	23.8806	35.8209	17.9104	26.8657	41.791	26.8657	20.8955	17.9104	29.8507	35.8209	44.7761	11.9403	17.9104	20.8955	26.8657	41.791	20.8955	32.8358	11.9403	20.8955	14.9254	17.9104	2.98507	11.9403	23.8806	17.9104	41.791	23.8806	26.8657
35.8209	35.8209	65.6716	23.8806	29.8507	32.8358	23.8806	17.9104	14.9254	29.8507	32.8358	17.9104	32.8358	26.8657	20.8955	26.8657	23.8806	35.8209	41.791	26.8657	29.8507	23.8806	11.9403	23.8806	8.95522	23.8806	20.8955	17.9104	26.8657	26.8657	11.9403	14.9254	17.9104	23.8806	23.8806	29.8507	17.9104	32.8358	17.9104	11.9403	14.9254	50.7463	38.806	32.8358	20.8955	44.7761	38.806	35.8209	5.97015	44.7761
11.9403	38.806	35.8209	41.791	32.8358	26.8657	23.8806	17.9104	26.8657	32.8358	20.8955	44.7761	17.9104	41.791	62.6866	50.7463	14.9254	47.7612	23.8806	50.7463	23.8806	29.8507	32.8358	20.8955	41.791	26.8657	32.8358	29.8507	17.9104	38.806	26.8657	29.8507	23.8806	29.8507	32.8358	29.8507	47.7612	32.8358	26.8657	41.791	47.7612	35.8209	41.791	29.8507	32.8358	32.8358	44.7761	41.791	44.7761	32.8358
26.8657	41.791	29.8507	41.791	44.7761	26.8657	47.7612	50.7463	20.8955	38.806	20.8955	26.8657	32.8358	14.9254	29.8507	41.791	41.791	29.8507	26.8657	32.8358	29.8507	17.9104	23.8806	17.9104	29.8507	17.9104	14.9254	41.791	20.8955	11.9403	32.8358	8.95522	26.8657	26.8657	29.8507	29.8507	35.8209	35.8209	32.8358	38.806	38.806	32.8358	26.8657	38.806	38.806	44.7761	26.8657	41.791	32.8358	44.7761
23.8806	29.8507	26.8657	23.8806	29.8507	17.9104	32.8358	41.791	32.8358	35.8209	41.791	32.8358	38.806	26.8657	20.8955	32.8358	20.8955	29.8507	17.9104	38.806	23.8806	17.9104	32.8358	26.8657	38.806	23.8806	23.8806	8.95522	14.9254	41.791	17.9104	32.8358	20.8955	17.9104	26.8657	23.8806	44.7761	32.8358	41.791	50.7463	29.8507	59.7015	23.8806	38.806	38.806	56.7164	41.791	29.8507	38.806	47.7612
29.8507	35.8209	38.806	17.9104	29.8507	23.8806	23.8806	23.8806	26.8657	26.8657	35.8209	32.8358	11.9403	29.8507	44.7761	23.8806	23.8806	20.8955	32.8358	32.8358	44.7761	35.8209	17.9104	41.791	29.8507	23.8806	14.9254	38.806	14.9254	41.791	53.7313	32.8358	29.8507	14.9254	38.806	38.806	11.9403	44.7761	26.8657	26.8657	32.8358	32.8358	23.8806	20.8955	32.8358	23.8806	29.8507	41.791	35.8209	44.7761
26.8657	23.8806	35.8209	41.791	20.8955	2.98507	23.8806	35.8209	32.8358	23.8806	23.8806	26.8657	41.791	44.7761	20.8955	26.8657	53.7313	20.8955	17.9104	23.8806	32.8358	26.8657	26.8657	14.9254	20.8955	23.8806	35.8209	26.8657	35.8209	20.8955	35.8209	38.806	32.8358	32.8358	35.8209	38.806	56.7164	20.8955	20.8955	53.7313	41.791	20.8955	38.806	47.7612	50.7463	38.806	32.8358	38.806	23.8806	44.7761
32.8358	29.8507	20.8955	41.791	11.9403	41.791	20.8955	32.8358	11.9403	20.8955	17.9104	17.9104	44.7761	38.806	44.7761	32.8358	32.8358	29.8507	32.8358	35.8209	29.8507	14.9254	35.8209	29.8507	38.806	35.8209	29.8507	26.8657	20.8955	23.8806	32.8358	17.9104	29.8507	35.8209	32.8358	32.8358	17.9104	38.806	29.8507	35.8209	35.8209	26.8657	35.8209	29.8507	41.791	11.9403	38.806	32.8358	14.9254	35.8209
41.791	14.9254	11.9403	32.8358	29.8507	23.8806	38.806	26.8657	32.8358	56.7164	47.7612	41.791	44.7761	41.791	38.806	47.7612	35.8209	50.7463	20.8955	35.8209	32.8358	23.8806	41.791	35.8209	35.8209	35.8209	41.791	23.8806	32.8358	44.7761	44.7761	29.8507	20.8955	14.9254	41.791	32.8358	32.8358	23.8806	32.8358	17.9104	32.8358	35.8209	38.806	26.8657	32.8358	32.8358	38.806	32.8358	23.8806	35.8209
14.9254	26.8657	50.7463	38.806	38.806	20.8955	23.8806	23.8806	32.8358	35.8209	29.8507	41.791	35.8209	47.7612	29.8507	23.8806	26.8657	50.7463	26.8657	29.8507	32.8358	26.8657	56.7164	23.8806	38.806	26.8657	23.8806	56.7164	23.8806	56.7164	32.8358	41.791	41.791	41.791	35.8209	23.8806	26.8657	35.8209	23.8806	26.8657	14.9254	32.8358	20.8955	23.8806	20.8955	26.8657	29.8507	41.791	35.8209	59.7015
14.9254	26.8657	56.7164	29.8507	38.806	20.8955	20.8955	29.8507	23.8806	38.806	41.791	23.8806	23.8806	38.806	29.8507	20.8955	26.8657	26.8657	14.9254	23.8806	20.8955	35.8209	14.9254	20.8955	20.8955	29.8507	8.95522	17.9104	14.9254	41.791	23.8806	8.95522	17.9104	20.8955	20.8955	20.8955	32.8358	29.8507	23.8806	20.8955	17.9104	26.8657	35.8209	29.8507	17.9104	23.8806	17.9104	50.7463	50.7463	26.8657
29.8507	38.806	32.8358	35.8209	38.806	23.8806	35.8209	23.8806	32.8358	47.7612	35.8209	56.7164	29.8507	29.8507	23.8806	62.6866	26.8657	53.7313	35.8209	23.8806	17.9104	38.806	35.8209	17.9104	17.9104	23.8806	5.97015	29.8507	29.8507	17.9104	23.8806	14.9254	29.8507	8.95522	11.9403	14.9254	23.8806	2.98507	8.95522	32.8358	17.9104	35.8209	29.8507	20.8955	26.8657	32.8358	11.9403	23.8806	32.8358	29.8507
14.9254	47.7612	26.8657	20.8955	26.8657	41.791	59.7015	29.8507	26.8657	23.8806	20.8955	38.806	38.806	59.7015	26.8657	20.8955	41.791	35.8209	26.8657	26.8657	26.8657	29.8507	38.806	35.8209	41.791	23.8806	23.8806	26.8657	38.806	17.9104	17.9104	26.8657	35.8209	32.8358	32.8358	20.8955	8.95522	17.9104	5.97015	20.8955	17.9104	17.9104	17.9104	17.9104	29.8507	17.9104	17.9104	32.8358	14.9254	20.8955
29.8507	26.8657	50.7463	17.9104	29.8507	20.8955	32.8358	32.8358	53.7313	29.8507	29.8507	29.8507	38.806	29.8507	29.8507	20.8955	29.8507	23.8806	26.8657	26.8657	14.9254	14.9254	53.7313	44.7761	44.7761	29.8507	26.8657	35.8209	26.8657	26.8657	20.8955	20.8955	26.8657	23.8806	26.8657	20.8955	11.9403	29.8507	14.9254	14.9254	29.8507	17.9104	26.8657	29.8507	23.8806	8.95522	23.8806	11.9403	17.9104	26.8657
26.8657	26.8657	29.8507	32.8358	20.8955	23.8806	32.8358	32.8358	32.8358	38.806	50.7463	11.9403	23.8806	32.8358	29.8507	23.8806	26.8657	35.8209	38.806	32.8358	29.8507	32.8358	38.806	47.7612	50.7463	32.8358	32.8358	23.8806	38.806	38.806	23.8806	38.806	26.8657	41.791	41.791	41.791	23.8806	53.7313	8.95522	26.8657	32.8358	32.8358	26.8657	41.791	41.791	17.9104	20.8955	38.806	44.7761	50.7463
20.8955	29.8507	32.8358	23.8806	44.7761	47.7612	32.8358	32.8358	41.791	11.9403	35.8209	56.7164	53.7313	41.791	38.806	47.7612	53.7313	56.7164	38.806	44.7761	50.7463	32.8358	32.8358	50.7463	29.8507	41.791	44.7761	47.7612	35.8209	41.791	29.8507	35.8209	23.8806	38.806	23.8806	11.9403	26.8657	20.8955	17.9104	29.8507	35.8209	26.8657	44.7761	11.9403	29.8507	20.8955	29.8507	29.8507	47.7612	29.8507
23.8806	20.8955	35.8209	20.8955	17.9104	32.8358	41.791	50.7463	23.8806	38.806	29.8507	71.6418	23.8806	56.7164	26.8657	38.806	41.791	53.7313	23.8806	41.791	47.7612	20.8955	38.806	53.7313	38.806	38.806	26.8657	41.791	26.8657	32.8358	26.8657	35.8209	23.8806	29.8507	38.806	32.8358	23.8806	20.8955	11.9403	35.8209	20.8955	32.8358	23.8806	20.8955	26.8657	23.8806	26.8657	32.8358	11.9403	20.8955
20.8955	20.8955	20.8955	38.806	26.8657	32.8358	20.8955	26.8657	32.8358	29.8507	8.95522	53.7313	32.8358	41.791	38.806	50.7463	50.7463	47.7612	29.8507	14.9254	17.9104	41.791	47.7612	38.806	20.8955	29.8507	32.8358	26.8657	26.8657	29.8507	50.7463	35.8209	41.791	17.9104	29.8507	29.8507	41.791	35.8209	26.8657	20.8955	23.8806	47.7612	17.9104	41.791	32.8358	23.8806	38.806	26.8657	11.9403	20.8955
41.791	35.8209	41.791	47.7612	23.8806	35.8209	29.8507	29.8507	47.7612	26.8657	50.7463	23.8806	47.7612	47.7612	44.7761	35.8209	41.791	26.8657	20.8955	29.8507	26.8657	20.8955	29.8507	23.8806	23.8806	11.9403	35.8209	20.8955	29.8507	11.9403	17.9104	35.8209	20.8955	20.8955	50.7463	20.8955	35.8209	17.9104	32.8358	11.9403	23.8806	35.8209	32.8358	38.806	26.8657	35.8209	14.9254	35.8209	20.8955	26.8657
11.9403	26.8657	29.8507	50.7463	11.9403	41.791	11.9403	26.8657	29.8507	29.8507	29.8507	32.8358	20.8955	56.7164	23.8806	29.8507	23.8806	23.8806	26.8657	26.8657	17.9104	14.9254	29.8507	35.8209	26.8657	20.8955	8.95522	14.9254	20.8955	20.8955	29.8507	23.8806	23.8806	17.9104	14.9254	11.9403	23.8806	11.9403	20.8955	29.8507	29.8507	14.9254	23.8806	23.8806	26.8657	17.9104	20.8955	44.7761	38.806	17.9104
26.8657	38.806	38.806	17.9104	47.7612	32.8358	56.7164	20.8955	29.8507	41.791	41.791	26.8657	35.8209	26.8657	26.8657	29.8507	32.8358	20.8955	32.8358	23.8806	29.8507	23.8806	35.8209	23.8806	29.8507	35.8209	20.8955	29.8507	47.7612	11.9403	32.8358	14.9254	35.8209	23.8806	26.8657	41.791	29.8507	38.806	35.8209	26.8657	17.9104	23.8806	32.8358	32.8358	32.8358	23.8806	5.97015	38.806	35.8209	8.95522
17.9104	26.8657	29.8507	47.7612	41.791	38.806	17.9104	38.806	38.806	26.8657	20.8955	17.9104	47.7612	26.8657	47.7612	35.8209	35.8209	35.8209	71.6418	20.8955	23.8806	8.95522	32.8358	32.8358	44.7761	23.8806	32.8358	29.8507	35.8209	11.9403	23.8806	32.8358	23.8806	35.8209	50.7463	44.7761	32.8358	47.7612	32.8358	35.8209	32.8358	26.8657	14.9254	29.8507	38.806	38.806	26.8657	14.9254	23.8806	26.8657
26.8657	14.9254	44.7761	23.8806	26.8657	50.7463	44.7761	23.8806	23.8806	23.8806	35.8209	29.8507	32.8358	26.8657	38.806	20.8955	23.8806	11.9403	23.8806	20.8955	20.8955	11.9403	23.8806	5.97015	26.8657	17.9104	20.8955	23.8806	14.9254	29.8507	17.9104	20.8955	38.806	26.8657	26.8657	11.9403	20.8955	26.8657	29.8507	26.8657	20.8955	35.8209	35.8209	38.806	32.8358	38.806	53.7313	35.8209	35.8209	56.7164
29.8507	17.9104	29.8507	29.8507	20.8955	41.791	29.8507	29.8507	29.8507	17.9104	29.8507	26.8657	38.806	23.8806	17.9104	17.9104	17.9104	14.9254	14.9254	20.8955	17.9104	29.8507	23.8806	23.8806	23.8806	17.9104	20.8955	17.9104	26.8657	17.9104	17.9104	5.97015	8.95522	2.98507	29.8507	26.8657	26.8657	23.8806	20.8955	17.9104	41.791	41.791	32.8358	26.8657	32.8358	26.8657	26.8657	35.8209	23.8806	32.8358
[truncated: 315 more rows]
[truncated: 730 more columns]

## Sheet: Fig. 4a
Fig. 4a (Single conductance versus time trace)			Fig. 4a (Noise power spectral density, PSD)
Time (ms)	Conductance (G0)		Frequency (Hz)	PSD (G02/Hz)
50.0011	15.3739		60.0067	6.15315e-08
50.0111	15.3757		66.6741	2.48811e-08
50.0211	15.3796		73.3415	1.38576e-08
50.0311	15.3651		80.0089	1.43934e-08
[truncated: 32,496 more rows]

## Sheet: Fig. 4b
0	0	0	0	0	0	0	0	0	0	0	0	0	0	0	0	0	0	0	0	0	0	0	0	0	0	0	0	0	0	0	0	0	0	0	0	0	0	0	0	0	0	0	0	0	0	0	0	0	0
[truncated: 161 more rows]
[truncated: 110 more columns]

[truncated: 2 more sheets: Fig. 5a,b, Fig. 5c]
